# Supplementary material for: Puerarin: A Potential Therapeutic for SARS-CoV-2 and Hantavirus Co-Infection
Source: Front Immunol. 2022 May 19;13:892350. doi: 10.3389/fimmu.2022.892350 (PMC9161725; doi:10.3389/fimmu.2022.892350)
Supplement: Supplementary Table 2 — Related targets of COVID-19. [file Table_2.xlsx]

## Sheet: CTD
Gene Symbol	Gene ID	Disease Name	Disease ID	Direct Evidence	Inference Network	Inference Score	Reference Count
CCL2	6347	COVID-19	MESH:D000086382	marker/mechanism	Active Hexose Correlated Compound|Azithromycin|baricitinib|camostat|Chloroquine|Choline|Dactinomycin|Hydroxychloroquine|Lopinavir|lopinavir-ritonavir drug combination|Losartan|Melatonin|Nifedipine|Ritonavir|Zinc|Zinc Sulfate	32.28	33
TNF	7124	COVID-19	MESH:D000086382	marker/mechanism	Active Hexose Correlated Compound|Azithromycin|betulinic acid|camostat|Chloroquine|Choline|Dactinomycin|Emodin|Hydroxychloroquine|Ivermectin|Lopinavir|Losartan|Melatonin|Nifedipine|Ribavirin|Ritonavir|Sirolimus|Tenofovir|Zinc|Zinc Sulfate	28.08	32
IL6	3569	COVID-19	MESH:D000086382	marker/mechanism	acalabrutinib|Active Hexose Correlated Compound|Azithromycin|Chloroquine|Choline|Dactinomycin|Emodin|Hydroxychloroquine|Lopinavir|lopinavir-ritonavir drug combination|Losartan|Melatonin|Ribavirin|Ritonavir|Sirolimus|Zinc|Zinc Sulfate	25.78	34
CXCL8	3576	COVID-19	MESH:D000086382	marker/mechanism	Active Hexose Correlated Compound|Azithromycin|Chloroquine|chloroquine diphosphate|Dactinomycin|Hydroxychloroquine|Ivermectin|lopinavir-ritonavir drug combination|Nifedipine|Ritonavir|Sirolimus|Tenofovir|Zinc|Zinc Sulfate	25.54	29
IL10	3586	COVID-19	MESH:D000086382	marker/mechanism	Active Hexose Correlated Compound|Chloroquine|Choline|Dactinomycin|Emodin|Hydroxychloroquine|Ivermectin|Losartan|Melatonin|Ribavirin|Sirolimus|Zinc	24.45	26
IL1B	3553	COVID-19	MESH:D000086382	marker/mechanism	Active Hexose Correlated Compound|Azithromycin|Chloroquine|chloroquine diphosphate|Choline|Dactinomycin|Emodin|Hydroxychloroquine|Lopinavir|Losartan|Melatonin|Nifedipine|Ribavirin|Sirolimus|Zinc|Zinc Sulfate	24.19	30
IL2	3558	COVID-19	MESH:D000086382	marker/mechanism	Active Hexose Correlated Compound|Chloroquine|Choline|Dactinomycin|Melatonin|Ribavirin|Sirolimus|Zinc|Zinc Sulfate	19.87	19
AGT	183	COVID-19	MESH:D000086382	marker/mechanism	Choline|Dactinomycin|Emodin|Losartan|Melatonin|Mercaptopurine|Nifedipine|Sirolimus|Zinc	18.93	8
CCL3	6348	COVID-19	MESH:D000086382	marker/mechanism	Choline|Ivermectin|Lopinavir|Losartan|Ritonavir|Zinc	13.28	11
CXCL10	3627	COVID-19	MESH:D000086382	marker/mechanism	Chloroquine|Hydroxychloroquine|Melatonin|Ritonavir|Sirolimus|Zinc	13.05	16
IL7	3574	COVID-19	MESH:D000086382	marker/mechanism	Choline|Interferon-alpha|Ritonavir	8.93	6
UGCG	7357	COVID-19	MESH:D000086382	marker/mechanism	(2-(2',3'-dihydrobenzo(1,4)dioxin-6'-yl)-2-hydroxy-1-pyrrolidin-1-ylmethylethyl)nonanoic acid amide|Zinc|Zinc Sulfate	8.52	4
CSF3	1440	COVID-19	MESH:D000086382	marker/mechanism	Choline|Zinc|Zinc Sulfate	6.75	5
BTK	695	COVID-19	MESH:D000086382	marker/mechanism	Choline|Sirolimus	6.63	3
CRP	1401	COVID-19	MESH:D000086382	marker/mechanism	acalabrutinib|Ivermectin|Zinc	6.4	6
LZTFL1	54585	COVID-19	MESH:D000086382	marker/mechanism	Choline|Ivermectin	6.11	5
TMPRSS2	7113	COVID-19	MESH:D000086382	marker/mechanism	camostat|Choline	5.38	5
IL2RA	3559	COVID-19	MESH:D000086382	marker/mechanism	Sirolimus|Zinc	5.08	5
TMPRSS4	56649	COVID-19	MESH:D000086382	marker/mechanism	Choline	2.93	2
TMEM106B	54664	COVID-19	MESH:D000086382	marker/mechanism	Zinc	2.79	3
ABO	28	COVID-19	MESH:D000086382	marker/mechanism			1
HCK	3055	COVID-19	MESH:D000086382	marker/mechanism			1
ACE2	59272	COVID-19	MESH:D000086382	marker/mechanism|therapeutic	Chloroquine|Losartan|Sirolimus	7.41	21
BSG	682	COVID-19	MESH:D000086382	therapeutic	Ivermectin|Zinc	5.25	5
TP53	7157	COVID-19	MESH:D000086382		betulinic acid|cepharanthine|Chloroquine|Choline|Dactinomycin|Emodin|Ivermectin|lopinavir-ritonavir drug combination|Losartan|Melatonin|Nifedipine|Ribavirin|Ritonavir|Sirolimus|Tenofovir|Zinc|Zinc Sulfate	32.51	27
NFKBIA	4792	COVID-19	MESH:D000086382		Active Hexose Correlated Compound|betulinic acid|Chloroquine|Choline|Dactinomycin|Emodin|Hydroxychloroquine|Melatonin|Nifedipine|Ritonavir|Sirolimus|Tenofovir|Zinc|Zinc Sulfate	29.19	21
RELA	5970	COVID-19	MESH:D000086382		betulinic acid|Chloroquine|Choline|Dactinomycin|Emodin|Hydroxychloroquine|Ivermectin|Losartan|Melatonin|Mercaptopurine|Nifedipine|Ritonavir|Sirolimus|Tenofovir|Zinc|Zinc Sulfate	28.92	23
NFKB1	4790	COVID-19	MESH:D000086382		Chloroquine|Choline|Dactinomycin|Emodin|Ivermectin|Losartan|Melatonin|Mercaptopurine|Ritonavir|Sirolimus|Zinc|Zinc Sulfate	27.26	16
CASP3	836	COVID-19	MESH:D000086382		Acetazolamide|Active Hexose Correlated Compound|betulinic acid|Chloroquine|chloroquine diphosphate|Choline|Dactinomycin|Emodin|Hydroxychloroquine|Ivermectin|Losartan|Melatonin|Mercaptopurine|Nifedipine|Ribavirin|Ritonavir|Sirolimus|Zinc|Zinc Sulfate	26.88	30
CASP8	841	COVID-19	MESH:D000086382		betulinic acid|Chloroquine|chloroquine diphosphate|Choline|Dactinomycin|Emodin|Ivermectin|Losartan|Melatonin|Ribavirin|Sirolimus|Zinc|Zinc Sulfate	26.08	23
ABCB1	5243	COVID-19	MESH:D000086382		cepharanthine|Chloroquine|Choline|Dactinomycin|Emodin|Ivermectin|Mefloquine|Melatonin|Nifedipine|Ritonavir|Sirolimus|Zinc	25.78	16
PCNA	5111	COVID-19	MESH:D000086382		betulinic acid|camostat|Dactinomycin|Emodin|Ivermectin|Melatonin|perfluorobutyric acid|Ribavirin|Sirolimus|Zinc|Zinc Sulfate	25.1	17
AKT1	207	COVID-19	MESH:D000086382		Active Hexose Correlated Compound|betulinic acid|Chloroquine|chloroquine diphosphate|Dactinomycin|Emodin|Ivermectin|Melatonin|Nifedipine|plitidepsin|Ribavirin|Sirolimus|Zinc|Zinc Sulfate	24.73	24
NOS2	4843	COVID-19	MESH:D000086382		Active Hexose Correlated Compound|Chloroquine|Choline|Dactinomycin|Emodin|Hydroxychloroquine|Ivermectin|Losartan|Melatonin|Nifedipine|perfluorobutyric acid|Sirolimus|Tenofovir|Zinc	24.58	21
BAX	581	COVID-19	MESH:D000086382		betulinic acid|Chloroquine|chloroquine diphosphate|Choline|Dactinomycin|Emodin|Hydroxychloroquine|Ivermectin|Losartan|Melatonin|Mercaptopurine|Nifedipine|Sirolimus|Zinc|Zinc Sulfate	24.38	25
CDKN1A	1026	COVID-19	MESH:D000086382		betulinic acid|Chloroquine|Choline|Dactinomycin|Ivermectin|lopinavir-ritonavir drug combination|Losartan|Melatonin|Ritonavir|Sirolimus|Tenofovir|Zinc|Zinc Sulfate	23.53	24
ICAM1	3383	COVID-19	MESH:D000086382		Chloroquine|Choline|Emodin|Ivermectin|Lopinavir|Losartan|Ribavirin|Ritonavir|Sirolimus|Zinc|Zinc Sulfate	22.65	22
SOD2	6648	COVID-19	MESH:D000086382		chloroquine diphosphate|Choline|Dactinomycin|Emodin|Ivermectin|Losartan|Melatonin|Mercaptopurine|Nifedipine|Sirolimus|Zinc|Zinc Sulfate	22.59	15
BBC3	27113	COVID-19	MESH:D000086382		Chloroquine|Choline|Dactinomycin|Ivermectin|Melatonin|Sirolimus|Zinc|Zinc Sulfate	22.29	13
TGFB1	7040	COVID-19	MESH:D000086382		betulinic acid|camostat|chloroquine diphosphate|Choline|Dactinomycin|Emodin|Ivermectin|Losartan|Melatonin|Nifedipine|Sirolimus|Zinc	22.28	17
IL1A	3552	COVID-19	MESH:D000086382		Chloroquine|chloroquine diphosphate|Choline|Dactinomycin|Ivermectin|Losartan|Melatonin|Toremifene|Zinc|Zinc Sulfate	22.2	19
CCND1	595	COVID-19	MESH:D000086382		betulinic acid|camostat|Choline|Dactinomycin|Ivermectin|Losartan|Melatonin|Ribavirin|Ritonavir|Sirolimus|Zinc|Zinc Sulfate	22.13	19
CYP3A4	1576	COVID-19	MESH:D000086382		acalabrutinib|Azithromycin|Chloroquine|Dactinomycin|Emodin|Ivermectin|Lopinavir|Losartan|Mefloquine|Nifedipine|Ritonavir|Sirolimus	21.98	17
GPT	2875	COVID-19	MESH:D000086382		Chloroquine|chloroquine diphosphate|Choline|Dactinomycin|Emodin|Losartan|Melatonin|Sirolimus|Zinc|Zinc Sulfate	21.96	17
ESR1	2099	COVID-19	MESH:D000086382		Emodin|Ivermectin|Melatonin|Mercaptopurine|Nifedipine|perfluorobutyric acid|Ritonavir|selamectin|Sirolimus|Toremifene|Zinc|Zinc Sulfate	21.91	12
HSPA5	3309	COVID-19	MESH:D000086382		Chloroquine|Choline|Dactinomycin|Emodin|Ivermectin|Losartan|Melatonin|Nifedipine|Sirolimus|Zinc	21.82	14
COL1A1	1277	COVID-19	MESH:D000086382		camostat|chloroquine diphosphate|Choline|Dactinomycin|Emodin|Losartan|Mercaptopurine|Sirolimus|Zinc|Zinc Sulfate	21.73	13
BCL2	596	COVID-19	MESH:D000086382		betulinic acid|Chloroquine|chloroquine diphosphate|Choline|Dactinomycin|Emodin|Losartan|Melatonin|Mercaptopurine|Nifedipine|Ritonavir|Sirolimus|Zinc|Zinc Sulfate	20.92	20
HMOX1	3162	COVID-19	MESH:D000086382		Choline|Dactinomycin|Emodin|Ivermectin|Lopinavir|Losartan|Mefloquine|Melatonin|Nifedipine|Ritonavir|Sirolimus|Zinc|Zinc Sulfate	20.89	15
BECN1	8678	COVID-19	MESH:D000086382		Chloroquine|chloroquine diphosphate|Choline|Dactinomycin|Melatonin|Sirolimus|Zinc|Zinc Sulfate	20.84	16
STAT3	6774	COVID-19	MESH:D000086382		betulinic acid|camostat|Emodin|Ivermectin|Losartan|Melatonin|Ritonavir|Sirolimus|Zinc|Zinc Sulfate	20.83	13
CTSL	1514	COVID-19	MESH:D000086382		Chloroquine|chloroquine diphosphate|Choline|Ivermectin|Teicoplanin|Zinc|Zinc Sulfate	20.49	17
PARP1	142	COVID-19	MESH:D000086382		betulinic acid|cepharanthine|Chloroquine|Dactinomycin|Emodin|Ivermectin|Losartan|Melatonin|Ritonavir|Sirolimus|Zinc|Zinc Sulfate	20.43	17
SRC	6714	COVID-19	MESH:D000086382		Choline|Emodin|Ivermectin|Nifedipine|Ritonavir|Sirolimus|Zinc|Zinc Sulfate	20.31	10
MCL1	4170	COVID-19	MESH:D000086382		cepharanthine|Chloroquine|Dactinomycin|Emodin|Ivermectin|Melatonin|Sirolimus|Zinc	20.18	12
NR1H4	9971	COVID-19	MESH:D000086382		Dactinomycin|Emodin|Ivermectin|Nifedipine|Ritonavir|selamectin|Sirolimus|Zinc Sulfate	20.18	8
MAP1LC3B	81631	COVID-19	MESH:D000086382		betulinic acid|Chloroquine|chloroquine diphosphate|Dactinomycin|Ivermectin|Melatonin|Sirolimus|Zinc	20.13	17
CDH1	999	COVID-19	MESH:D000086382		Chloroquine|Choline|Emodin|Ivermectin|Losartan|selamectin|Sirolimus|Zinc|Zinc Sulfate	20.1	14
BCL2L1	598	COVID-19	MESH:D000086382		Azithromycin|Chloroquine|Choline|Dactinomycin|Melatonin|Mercaptopurine|Ritonavir|Sirolimus|Zinc|Zinc Sulfate	20.07	14
VEGFA	7422	COVID-19	MESH:D000086382		betulinic acid|Choline|Dactinomycin|Emodin|Losartan|Melatonin|Nifedipine|Ribavirin|Sirolimus|Zinc|Zinc Sulfate	20.06	15
MYC	4609	COVID-19	MESH:D000086382		betulinic acid|Choline|Dactinomycin|Emodin|Losartan|Nifedipine|Ribavirin|Ritonavir|Sirolimus|Zinc	19.89	14
SQSTM1	8878	COVID-19	MESH:D000086382		Chloroquine|chloroquine diphosphate|Dactinomycin|Hydroxychloroquine|Ivermectin|Melatonin|Sirolimus|Zinc|Zinc Sulfate	19.78	21
STAT1	6772	COVID-19	MESH:D000086382		baricitinib|Choline|Dactinomycin|Interferon-alpha|Ivermectin|Melatonin|Zinc|Zinc Sulfate	19.63	12
FOS	2353	COVID-19	MESH:D000086382		Azithromycin|camostat|Choline|Dactinomycin|Losartan|Melatonin|Nifedipine|Ritonavir|Toremifene|Zinc|Zinc Sulfate	19.54	13
IFNG	3458	COVID-19	MESH:D000086382		Active Hexose Correlated Compound|Chloroquine|Choline|Dactinomycin|Losartan|Melatonin|Ribavirin|Ritonavir|Sirolimus|Zinc|Zinc Sulfate	19.54	20
GLB1	2720	COVID-19	MESH:D000086382		Chloroquine|Choline|Ivermectin|lopinavir-ritonavir drug combination|Ritonavir|Sirolimus	19.42	17
NOS3	4846	COVID-19	MESH:D000086382		camostat|Choline|Losartan|Melatonin|Nifedipine|Ritonavir|Sirolimus|Tenofovir|Zinc	19.28	12
SERPINE1	5054	COVID-19	MESH:D000086382		camostat|Chloroquine|Choline|Emodin|Hydroxychloroquine|Ivermectin|Losartan|Sirolimus|Zinc	19.17	18
HIF1A	3091	COVID-19	MESH:D000086382		betulinic acid|Chloroquine|Choline|Dactinomycin|Emodin|Ivermectin|Melatonin|Sirolimus|Zinc	19.06	13
ALB	213	COVID-19	MESH:D000086382		chloroquine diphosphate|Choline|Dactinomycin|Ivermectin|Losartan|Melatonin|Ritonavir|Toremifene|Zinc|Zinc Sulfate	18.83	15
CS	1431	COVID-19	MESH:D000086382		Chloroquine|Dactinomycin|Ivermectin|Sirolimus|Zinc|Zinc Sulfate	18.7	11
MMP9	4318	COVID-19	MESH:D000086382		betulinic acid|Chloroquine|Choline|Dactinomycin|Losartan|Melatonin|Nifedipine|Sirolimus|Zinc|Zinc Sulfate	18.09	14
RUNX2	860	COVID-19	MESH:D000086382		Chloroquine|Choline|Losartan|Melatonin|Sirolimus|Zinc|Zinc Sulfate	18.08	12
MAP2K1	5604	COVID-19	MESH:D000086382		Choline|Emodin|Ivermectin|Melatonin|Mercaptopurine|Sirolimus|Zinc Sulfate	18.05	6
TLR4	7099	COVID-19	MESH:D000086382		Active Hexose Correlated Compound|betulinic acid|Chloroquine|Choline|Ivermectin|Losartan|Melatonin|Zinc	17.97	15
MT2A	4502	COVID-19	MESH:D000086382		Dactinomycin|Ivermectin|Mefloquine|Melatonin|Mercaptopurine|Zinc|Zinc Sulfate	17.94	8
LEP	3952	COVID-19	MESH:D000086382		Chloroquine|Choline|Dactinomycin|Lopinavir|Melatonin|Ritonavir|Zinc|Zinc Sulfate	17.92	15
CTSK	1513	COVID-19	MESH:D000086382		betulinic acid|Choline|Mercaptopurine|Sirolimus|Zinc|Zinc Sulfate	17.8	6
RB1	5925	COVID-19	MESH:D000086382		betulinic acid|Emodin|Ivermectin|Lopinavir|Ritonavir|Sirolimus|Zinc|Zinc Sulfate	17.73	10
CREB1	1385	COVID-19	MESH:D000086382		Choline|Ivermectin|Losartan|Melatonin|Nifedipine|Sirolimus|Zinc|Zinc Sulfate	17.57	10
MAPK8	5599	COVID-19	MESH:D000086382		Chloroquine|Choline|Ivermectin|Melatonin|plitidepsin|Sirolimus|Tenofovir|Zinc|Zinc Sulfate	17.55	15
CASP9	842	COVID-19	MESH:D000086382		betulinic acid|Chloroquine|chloroquine diphosphate|Choline|Dactinomycin|Emodin|Losartan|Melatonin|Sirolimus|Zinc|Zinc Sulfate	17.49	18
CYP27A1	1593	COVID-19	MESH:D000086382		Choline|Emodin|Ivermectin|Melatonin|Sirolimus|Zinc	17.47	7
MYH7	4625	COVID-19	MESH:D000086382		Ivermectin|Losartan|Nifedipine|Sirolimus|Zinc|Zinc Sulfate	17.44	8
CASP7	840	COVID-19	MESH:D000086382		betulinic acid|Chloroquine|Choline|Dactinomycin|Ivermectin|Ribavirin|Sirolimus|Zinc	17.38	18
MAP2	4133	COVID-19	MESH:D000086382		Chloroquine|Choline|Ivermectin|Melatonin|Sirolimus|Zinc	17.19	12
INS1	16333	COVID-19	MESH:D000086382		Choline|Dactinomycin|Ivermectin|Melatonin|Nifedipine|Ritonavir|Sirolimus|Zinc	17.08	10
EDN1	1906	COVID-19	MESH:D000086382		Choline|Dactinomycin|Ivermectin|Losartan|Nifedipine|Sirolimus|Tenofovir|Zinc	17.05	9
PPARG	5468	COVID-19	MESH:D000086382		Choline|Emodin|Ivermectin|Losartan|Melatonin|perfluorobutyric acid|Ritonavir|Sirolimus|Tenofovir|Zinc	16.89	12
DDIT3	1649	COVID-19	MESH:D000086382		betulinic acid|Chloroquine|Choline|Emodin|Ivermectin|Melatonin|Nifedipine|Sirolimus|Zinc	16.8	14
ABCC2	1244	COVID-19	MESH:D000086382		Chloroquine|Choline|Dactinomycin|Emodin|Ivermectin|Lopinavir|Nifedipine|Sirolimus	16.76	14
APP	351	COVID-19	MESH:D000086382		Chloroquine|chloroquine diphosphate|Choline|Heparin, Low-Molecular-Weight|Ivermectin|Melatonin|Sirolimus|Zinc	16.62	18
CTNNB1	1499	COVID-19	MESH:D000086382		betulinic acid|Chloroquine|Ivermectin|Losartan|Melatonin|Sirolimus|Zinc|Zinc Sulfate	16.61	14
ACTA2	59	COVID-19	MESH:D000086382		betulinic acid|Choline|Emodin|Ivermectin|Losartan|Melatonin|Sirolimus|Zinc	16.53	9
CD36	948	COVID-19	MESH:D000086382		Choline|Ivermectin|Losartan|Melatonin|Sirolimus|Zinc|Zinc Sulfate	16.28	9
FAS	355	COVID-19	MESH:D000086382		Choline|Emodin|Hydroxychloroquine|Ivermectin|Melatonin|Ribavirin|Sirolimus|Zinc	16.17	18
CYP2D6	1565	COVID-19	MESH:D000086382		Active Hexose Correlated Compound|Chloroquine|Hydroxychloroquine|Ivermectin|Nifedipine|Ritonavir|Zinc	16.14	17
CASP12	100506742	COVID-19	MESH:D000086382		Chloroquine|Choline|Emodin|Melatonin|Sirolimus|Zinc	16.11	10
NFE2L2	4780	COVID-19	MESH:D000086382		Choline|Dactinomycin|Emodin|Losartan|Melatonin|Nifedipine|Ritonavir|Sirolimus|Zinc|Zinc Sulfate	16.11	10
ABCB11	8647	COVID-19	MESH:D000086382		Choline|Emodin|Lopinavir|Losartan|Nifedipine|Ritonavir|Zinc Sulfate	16.07	9
MAPK3	5595	COVID-19	MESH:D000086382		betulinic acid|camostat|Chloroquine|Dactinomycin|Emodin|Ivermectin|Losartan|Melatonin|Nifedipine|Sirolimus|Zinc|Zinc Sulfate	16.03	17
MAPK1	5594	COVID-19	MESH:D000086382		betulinic acid|camostat|Chloroquine|Dactinomycin|Emodin|Ivermectin|Losartan|Melatonin|Nifedipine|Sirolimus|Zinc|Zinc Sulfate	15.99	17
CCNA2	890	COVID-19	MESH:D000086382		Choline|Dactinomycin|Ivermectin|Ribavirin|Ritonavir|Sirolimus|Zinc	15.79	13
MKI67	4288	COVID-19	MESH:D000086382		camostat|Chloroquine|Choline|Ivermectin|Melatonin|Sirolimus|Zinc	15.79	14
CYP2C9	1559	COVID-19	MESH:D000086382		Emodin|Ivermectin|Losartan|Nifedipine|Ritonavir|Sirolimus|Tenofovir	15.68	8
IL4	3565	COVID-19	MESH:D000086382		Active Hexose Correlated Compound|Chloroquine|Choline|Emodin|Melatonin|Ribavirin|Sirolimus|Zinc	15.68	17
CAT	847	COVID-19	MESH:D000086382		Chloroquine|Choline|Emodin|Ivermectin|Lopinavir|Losartan|Melatonin|Sirolimus|Tenofovir|Zinc|Zinc Sulfate	15.67	19
HSF1	3297	COVID-19	MESH:D000086382		Dactinomycin|Melatonin|Nifedipine|Sirolimus|Zinc|Zinc Sulfate	15.59	6
JUN	3725	COVID-19	MESH:D000086382		camostat|Choline|Dactinomycin|Hydroxychloroquine|Melatonin|Ritonavir|Sirolimus|Zinc|Zinc Sulfate	15.45	15
CYP3A23-3A1	25642	COVID-19	MESH:D000086382		Choline|Dactinomycin|Nifedipine|perfluorobutyric acid|Ritonavir|Toremifene	15.41	6
ABCB1A	18671	COVID-19	MESH:D000086382		Chloroquine|Choline|Dactinomycin|Emodin|Ivermectin|selamectin	15.38	10
EGFR	1956	COVID-19	MESH:D000086382		betulinic acid|Chloroquine|Choline|Dactinomycin|Ivermectin|Sirolimus|Zinc|Zinc Sulfate	15.3	13
PTGS2	5743	COVID-19	MESH:D000086382		Chloroquine|chloroquine diphosphate|Choline|Dactinomycin|Ivermectin|Losartan|Melatonin|Nifedipine|Sirolimus|Tenofovir|Zinc	15.3	20
BAK1	578	COVID-19	MESH:D000086382		betulinic acid|Dactinomycin|Ivermectin|Losartan|Melatonin|Ritonavir	15.27	8
RAF1	5894	COVID-19	MESH:D000086382		Choline|Dactinomycin|Emodin|Melatonin|Sirolimus|Zinc	15.26	5
TIMP2	7077	COVID-19	MESH:D000086382		betulinic acid|Chloroquine|Choline|Losartan|Melatonin|Zinc	15.2	12
CCND2	894	COVID-19	MESH:D000086382		Acetazolamide|Choline|Ritonavir|Sirolimus|Zinc|Zinc Sulfate	15.18	8
CTSB	1508	COVID-19	MESH:D000086382		Azithromycin|Chloroquine|Choline|Hydroxychloroquine|Ivermectin|Melatonin	15.18	14
NCF2	4688	COVID-19	MESH:D000086382		Choline|Ivermectin|Losartan|Sirolimus|Zinc Sulfate	15.01	6
MTOR	2475	COVID-19	MESH:D000086382		cepharanthine|Chloroquine|Ivermectin|Melatonin|Ribavirin|Sirolimus|Zinc	14.98	18
BDNF	627	COVID-19	MESH:D000086382		Choline|Dactinomycin|Melatonin|Nifedipine|Sirolimus|Zinc|Zinc Sulfate	14.89	7
CXCL1	2919	COVID-19	MESH:D000086382		Active Hexose Correlated Compound|Choline|Emodin|Hydroxychloroquine|Losartan|Ritonavir|Zinc	14.88	13
SPIRE1	56907	COVID-19	MESH:D000086382		Choline|Ivermectin|Zinc|Zinc Sulfate	14.83	6
MAPT	4137	COVID-19	MESH:D000086382		Chloroquine|Emodin|Ivermectin|Losartan|Melatonin|Zinc	14.78	12
MMP2	4313	COVID-19	MESH:D000086382		betulinic acid|Chloroquine|Choline|Losartan|Melatonin|Nifedipine|Sirolimus|Zinc	14.75	13
COL3A1	1281	COVID-19	MESH:D000086382		camostat|Choline|Emodin|Ivermectin|Losartan|Zinc	14.74	9
SCD1	20249	COVID-19	MESH:D000086382		Chloroquine|Choline|Dactinomycin|Mercaptopurine|perfluorobutyric acid|Zinc	14.67	10
EIF4H	7458	COVID-19	MESH:D000086382		Chloroquine|Choline|Ivermectin|Zinc	14.66	10
RO60	6738	COVID-19	MESH:D000086382		Choline|Ivermectin|Zinc|Zinc Sulfate	14.58	6
TRIB3	57761	COVID-19	MESH:D000086382		betulinic acid|Chloroquine|Choline|Ivermectin|Sirolimus|Zinc	14.56	12
COL1A2	1278	COVID-19	MESH:D000086382		Choline|Dactinomycin|Emodin|Ivermectin|Sirolimus|Zinc	14.5	6
CYP1B1	1545	COVID-19	MESH:D000086382		Choline|Dactinomycin|Emodin|Ivermectin|Melatonin|Nifedipine|Ritonavir|Sirolimus	14.5	8
VIM	7431	COVID-19	MESH:D000086382		Choline|Dactinomycin|Emodin|Ivermectin|Losartan|Nifedipine|Sirolimus	14.5	6
CADPS	8618	COVID-19	MESH:D000086382		Choline|Ivermectin|Zinc|Zinc Sulfate	14.46	6
EEF1A1	1915	COVID-19	MESH:D000086382		Choline|Ivermectin|plitidepsin|Zinc|Zinc Sulfate	14.44	7
CYP1A2	1544	COVID-19	MESH:D000086382		Chloroquine|Choline|Dactinomycin|Emodin|Ivermectin|Melatonin|Nifedipine|Ritonavir|Zinc	14.38	15
NR3C1	2908	COVID-19	MESH:D000086382		Choline|Dactinomycin|Melatonin|Sirolimus|Tenofovir|Zinc|Zinc Sulfate	14.37	7
CYP7A1	1581	COVID-19	MESH:D000086382		Chloroquine|Emodin|Melatonin|perfluorobutyric acid|Ritonavir|Zinc	14.32	12
FASN	2194	COVID-19	MESH:D000086382		Choline|Ivermectin|Losartan|Melatonin|perfluorobutyric acid|Ritonavir|Zinc	14.31	11
CD74	972	COVID-19	MESH:D000086382		Choline|Hydroxychloroquine|Ivermectin|Losartan|Zinc Sulfate	14.29	10
CYP2E1	1571	COVID-19	MESH:D000086382		Choline|Ivermectin|Melatonin|Nifedipine|Sirolimus|Tenofovir|Zinc|Zinc Sulfate	14.28	10
MTTP	4547	COVID-19	MESH:D000086382		Chloroquine|Choline|Dactinomycin|Zinc|Zinc Sulfate	14.28	10
BIRC5	332	COVID-19	MESH:D000086382		betulinic acid|Chloroquine|Emodin|Melatonin|Ritonavir|Sirolimus|Zinc	14.24	12
HAVCR1	26762	COVID-19	MESH:D000086382		Losartan|Melatonin|Sirolimus|Tenofovir|Zinc	14.2	6
FASLG	356	COVID-19	MESH:D000086382		Emodin|Losartan|Melatonin|Ritonavir|Sirolimus|Zinc	14.12	7
PENK	5179	COVID-19	MESH:D000086382		Melatonin|Mercaptopurine|Nifedipine|Zinc|Zinc Sulfate	14.02	6
RCN2	5955	COVID-19	MESH:D000086382		Choline|Emodin|Ivermectin|Zinc	13.94	6
GJA1	2697	COVID-19	MESH:D000086382		Chloroquine|Choline|Losartan|Melatonin|Zinc|Zinc Sulfate	13.89	12
GSK3B	2932	COVID-19	MESH:D000086382		betulinic acid|Choline|Ivermectin|Losartan|Melatonin|Sirolimus|Zinc	13.87	9
MT1M	4499	COVID-19	MESH:D000086382		Mefloquine|Sirolimus|Zinc|Zinc Sulfate	13.87	5
ATF4	468	COVID-19	MESH:D000086382		Chloroquine|Dactinomycin|Ivermectin|Melatonin|Sirolimus|Zinc	13.86	11
MYLK	4638	COVID-19	MESH:D000086382		Dactinomycin|Emodin|Ivermectin|Losartan|Sirolimus	13.85	4
FABP5	2171	COVID-19	MESH:D000086382		Choline|Emodin|Ivermectin|Zinc|Zinc Sulfate	13.78	7
VDAC1	7416	COVID-19	MESH:D000086382		betulinic acid|Choline|Emodin|Ivermectin|Zinc Sulfate	13.73	6
CPT1A	1374	COVID-19	MESH:D000086382		Choline|Ivermectin|Losartan|perfluorobutyric acid|Zinc|Zinc Sulfate	13.7	8
PRMT5	10419	COVID-19	MESH:D000086382		Choline|Ivermectin|Ribavirin|Sirolimus	13.54	10
ABCB1B	18669	COVID-19	MESH:D000086382		Choline|Dactinomycin|Emodin|Ivermectin|selamectin	13.42	5
MIR379	494328	COVID-19	MESH:D000086382		Choline|Sirolimus|Zinc	13.36	4
NR1H3	10062	COVID-19	MESH:D000086382		Emodin|Losartan|Melatonin|Sirolimus|Zinc	13.34	5
PPT1	5538	COVID-19	MESH:D000086382		Chloroquine|Choline|Hydroxychloroquine|Ivermectin	13.33	12
CSE1L	1434	COVID-19	MESH:D000086382		Choline|Ivermectin|Nifedipine|Sirolimus	13.3	5
KRT19	3880	COVID-19	MESH:D000086382		Choline|Emodin|Ivermectin|Melatonin|Zinc	13.3	7
POLR2A	5430	COVID-19	MESH:D000086382		Choline|Dactinomycin|Ivermectin|Zinc	13.26	6
MBP	4155	COVID-19	MESH:D000086382		Choline|Ivermectin|Melatonin|Sirolimus|Zinc	13.25	7
CCNE1	898	COVID-19	MESH:D000086382		camostat|Choline|Ivermectin|Mercaptopurine|Ribavirin|Zinc	13.23	14
MYH11	4629	COVID-19	MESH:D000086382		Losartan|Nifedipine|Sirolimus|Zinc Sulfate	13.22	4
MPST	4357	COVID-19	MESH:D000086382		Choline|Ivermectin|Zinc|Zinc Sulfate	13.2	6
LMNA	4000	COVID-19	MESH:D000086382		Ivermectin|Lopinavir|lopinavir-ritonavir drug combination|Ritonavir|Sirolimus	13.15	13
CEBPB	1051	COVID-19	MESH:D000086382		betulinic acid|Chloroquine|Choline|Dactinomycin|Zinc|Zinc Sulfate	13.13	11
HK2	3099	COVID-19	MESH:D000086382		betulinic acid|Chloroquine|Choline|Emodin|Zinc Sulfate	13.12	9
MIR151	387169	COVID-19	MESH:D000086382		Choline|Sirolimus|Zinc	13.11	4
BGLAP	632	COVID-19	MESH:D000086382		Chloroquine|Melatonin|Sirolimus|Zinc|Zinc Sulfate	13.06	10
PPM1B	5495	COVID-19	MESH:D000086382		Acetazolamide|Ivermectin|Zinc|Zinc Sulfate	13.06	6
ATP1A3	478	COVID-19	MESH:D000086382		Choline|Ivermectin|Losartan|Zinc	13.02	6
IGF2	3481	COVID-19	MESH:D000086382		Choline|Nifedipine|Sirolimus|Zinc|Zinc Sulfate	13.02	6
REN	5972	COVID-19	MESH:D000086382		Dactinomycin|Losartan|Nifedipine|Sirolimus|Zinc Sulfate	12.97	4
RHEB	6009	COVID-19	MESH:D000086382		Chloroquine|Choline|Ivermectin|Zinc	12.97	10
SNAI1	6615	COVID-19	MESH:D000086382		Chloroquine|Choline|Losartan|Sirolimus|Zinc	12.96	10
PDGFB	5155	COVID-19	MESH:D000086382		Choline|Emodin|Losartan|Nifedipine|Sirolimus	12.9	4
AR	367	COVID-19	MESH:D000086382		Chloroquine|Choline|Emodin|Melatonin|perfluorobutyric acid|Sirolimus|Toremifene|Zinc	12.74	11
PPARA	5465	COVID-19	MESH:D000086382		Choline|Ivermectin|Losartan|perfluorobutyric acid|Sirolimus|Zinc|Zinc Sulfate	12.69	9
STAT4	6775	COVID-19	MESH:D000086382		Active Hexose Correlated Compound|Choline|Melatonin|Zinc	12.58	6
CYP2B10	13088	COVID-19	MESH:D000086382		Choline|Dactinomycin|Ivermectin|Nifedipine|Zinc	12.52	7
OPTN	10133	COVID-19	MESH:D000086382		Chloroquine|Ivermectin|Sirolimus|Zinc	12.52	10
BNIP3	664	COVID-19	MESH:D000086382		Chloroquine|Dactinomycin|Ivermectin|Melatonin|Sirolimus	12.51	9
MAL	4118	COVID-19	MESH:D000086382		Choline|perfluorobutyric acid|Zinc|Zinc Sulfate	12.5	5
DYNC1H1	1778	COVID-19	MESH:D000086382		Emodin|Ivermectin|Zinc|Zinc Sulfate	12.49	6
NCF1	653361	COVID-19	MESH:D000086382		Choline|Dactinomycin|Losartan|Sirolimus|Zinc	12.48	5
NEDD4	4734	COVID-19	MESH:D000086382		Choline|Ivermectin|Melatonin|Zinc Sulfate	12.44	6
GLUL	2752	COVID-19	MESH:D000086382		Acetazolamide|Choline|Ivermectin|Zinc|Zinc Sulfate	12.42	7
SLC39A10	57181	COVID-19	MESH:D000086382		Dactinomycin|Ivermectin|Zinc|Zinc Sulfate	12.41	6
CCL5	6352	COVID-19	MESH:D000086382		Chloroquine|Choline|Losartan|Melatonin|Mercaptopurine|Zinc	12.39	11
HSPA1B	3304	COVID-19	MESH:D000086382		Chloroquine|Ivermectin|Sirolimus|Zinc|Zinc Sulfate	12.39	11
NPPB	4879	COVID-19	MESH:D000086382		Ivermectin|Losartan|Melatonin|Nifedipine|Sirolimus	12.38	6
CXCL2	2920	COVID-19	MESH:D000086382		Choline|Emodin|Mercaptopurine|Ritonavir|Zinc|Zinc Sulfate	12.37	7
FOXO1	2308	COVID-19	MESH:D000086382		Emodin|Melatonin|Sirolimus|Zinc|Zinc Sulfate	12.36	5
MYH10	4628	COVID-19	MESH:D000086382		Choline|Ivermectin|Nifedipine|Zinc	12.35	6
ACADS	35	COVID-19	MESH:D000086382		Choline|Melatonin|Zinc|Zinc Sulfate	12.34	6
HMGCR	3156	COVID-19	MESH:D000086382		Choline|Hydroxychloroquine|Losartan|Sirolimus|Zinc|Zinc Sulfate	12.33	11
MAP1LC3A	84557	COVID-19	MESH:D000086382		Chloroquine|Ivermectin|Sirolimus|Zinc Sulfate	12.31	9
EIF2S1	1965	COVID-19	MESH:D000086382		Ivermectin|Losartan|Melatonin|Sirolimus|Tenofovir	12.28	6
TNFAIP3	7128	COVID-19	MESH:D000086382		Choline|Dactinomycin|Melatonin|Nifedipine|Zinc	12.26	6
HGF	3082	COVID-19	MESH:D000086382		Choline|Dactinomycin|Nifedipine|Zinc|Zinc Sulfate	12.24	6
TYMS	7298	COVID-19	MESH:D000086382		betulinic acid|Ivermectin|Mercaptopurine|Sirolimus|Zinc	12.23	6
CCL9	20308	COVID-19	MESH:D000086382		Chloroquine|Choline|Melatonin|Zinc	12.17	10
NDRG1	10397	COVID-19	MESH:D000086382		Acetazolamide|Chloroquine|Dactinomycin|Ivermectin|Zinc	12.17	11
PTPRD	5789	COVID-19	MESH:D000086382		Choline|Ivermectin|Zinc|Zinc Sulfate	12.13	6
GSR	2936	COVID-19	MESH:D000086382		Chloroquine|Choline|Emodin|Ivermectin|Melatonin|Zinc|Zinc Sulfate	12.12	13
CYP1A1	1543	COVID-19	MESH:D000086382		Choline|Dactinomycin|Emodin|Ivermectin|Losartan|Melatonin|Nifedipine|perfluorobutyric acid|Ritonavir	12.08	10
ACTB	60	COVID-19	MESH:D000086382		Ivermectin|perfluorobutyric acid|Sirolimus|Zinc|Zinc Sulfate	12.02	7
FN1	2335	COVID-19	MESH:D000086382		Dactinomycin|Emodin|Ivermectin|Losartan|Melatonin|Zinc	12.02	7
CDKN1B	1027	COVID-19	MESH:D000086382		Choline|Dactinomycin|Ivermectin|Melatonin|Ritonavir|Sirolimus	12.01	7
CYB5R3	1727	COVID-19	MESH:D000086382		Choline|Ivermectin|Ritonavir|Zinc	12.01	7
SREBF1	6720	COVID-19	MESH:D000086382		Choline|Losartan|Melatonin|Ritonavir|Sirolimus|Zinc	11.97	8
ITGAM	3684	COVID-19	MESH:D000086382		Chloroquine|Choline|Sirolimus|Zinc|Zinc Sulfate	11.93	10
CYBB	1536	COVID-19	MESH:D000086382		Choline|Losartan|Melatonin|Sirolimus|Zinc	11.92	6
CYP4A10	13117	COVID-19	MESH:D000086382		Choline|perfluorobutyric acid|Zinc|Zinc Sulfate	11.92	5
H2AX	3014	COVID-19	MESH:D000086382		Choline|Dactinomycin|Emodin|Ribavirin|Sirolimus|Zinc	11.92	10
ALDH1B1	219	COVID-19	MESH:D000086382		Chloroquine|Choline|Ivermectin|Mercaptopurine	11.89	9
MT1	17748	COVID-19	MESH:D000086382		Acetazolamide|Choline|Dactinomycin|Zinc|Zinc Sulfate	11.88	6
HSPA1L	3305	COVID-19	MESH:D000086382		Choline|Ivermectin|Zinc|Zinc Sulfate	11.85	6
POSTN	10631	COVID-19	MESH:D000086382		Choline|Ivermectin|Losartan|Sirolimus	11.85	5
LAMB1	3912	COVID-19	MESH:D000086382		Chloroquine|Choline|Ivermectin|Zinc	11.84	10
ACADL	33	COVID-19	MESH:D000086382		Choline|Ivermectin|Sirolimus|Zinc	11.8	6
NQO2	4835	COVID-19	MESH:D000086382		Chloroquine|Ivermectin|Melatonin|Zinc	11.8	11
ELK1	2002	COVID-19	MESH:D000086382		Melatonin|Nifedipine|Zinc|Zinc Sulfate	11.78	6
EIF4EBP1	1978	COVID-19	MESH:D000086382		Chloroquine|Ivermectin|Melatonin|Ribavirin|Sirolimus	11.77	15
GPX1	2876	COVID-19	MESH:D000086382		Choline|Emodin|Ivermectin|Melatonin|Zinc|Zinc Sulfate	11.73	8
KDR	3791	COVID-19	MESH:D000086382		Choline|Losartan|Melatonin|Zinc|Zinc Sulfate	11.72	7
TOP1	7150	COVID-19	MESH:D000086382		betulinic acid|Choline|Dactinomycin|Zinc	11.71	5
MIR31	407035	COVID-19	MESH:D000086382		Choline|Mercaptopurine|Zinc	11.68	4
MYH6	4624	COVID-19	MESH:D000086382		Losartan|Mercaptopurine|Ribavirin|Zinc	11.64	10
PRKCA	5578	COVID-19	MESH:D000086382		Emodin|Ivermectin|Ritonavir|Sirolimus|Zinc	11.64	7
CTSD	1509	COVID-19	MESH:D000086382		Chloroquine|Choline|Emodin|Ivermectin|Melatonin	11.63	10
GEM	2669	COVID-19	MESH:D000086382		Choline|Ivermectin|Sirolimus|Zinc	11.58	6
AHCY	191	COVID-19	MESH:D000086382		Choline|Ivermectin|Ribavirin|Zinc	11.55	11
HSP90AA1	3320	COVID-19	MESH:D000086382		Ivermectin|Melatonin|Ritonavir|Zinc|Zinc Sulfate	11.55	9
TARDBP	23435	COVID-19	MESH:D000086382		Chloroquine|Ivermectin|Sirolimus|Zinc	11.54	10
PRPSAP2	5636	COVID-19	MESH:D000086382		Ivermectin|Zinc|Zinc Sulfate	11.53	5
MIR10B	406903	COVID-19	MESH:D000086382		Choline|Mercaptopurine|Zinc	11.47	4
PTK2B	2185	COVID-19	MESH:D000086382		Choline|Mefloquine|Nifedipine|Zinc	11.46	5
HNRNPA1	3178	COVID-19	MESH:D000086382		Choline|Dactinomycin|Ivermectin|Zinc Sulfate	11.45	5
APOA1	335	COVID-19	MESH:D000086382		Choline|lopinavir-ritonavir drug combination|Nifedipine|perfluorobutyric acid|Zinc	11.44	11
ABCC4	10257	COVID-19	MESH:D000086382		Choline|Emodin|Ivermectin|Mefloquine|Zinc	11.41	7
PER3	8863	COVID-19	MESH:D000086382		Choline|Melatonin|Zinc|Zinc Sulfate	11.4	6
CEBPA	1050	COVID-19	MESH:D000086382		Choline|Ivermectin|Ritonavir|Sirolimus|Zinc	11.37	8
ITGAV	3685	COVID-19	MESH:D000086382		Choline|Ivermectin|Sirolimus|Zinc	11.36	6
NFATC1	4772	COVID-19	MESH:D000086382		Choline|Hydroxychloroquine|Zinc|Zinc Sulfate	11.35	9
EGR1	1958	COVID-19	MESH:D000086382		camostat|Choline|Dactinomycin|Emodin|Zinc|Zinc Sulfate	11.34	7
SOD1	6647	COVID-19	MESH:D000086382		Chloroquine|Choline|Emodin|Ivermectin|Melatonin|Zinc|Zinc Sulfate	11.34	13
HK1	3098	COVID-19	MESH:D000086382		Choline|Ivermectin|Zinc|Zinc Sulfate	11.33	6
INTS3	65123	COVID-19	MESH:D000086382		Ivermectin|Zinc|Zinc Sulfate	11.33	5
CLNS1A	1207	COVID-19	MESH:D000086382		Choline|Ivermectin|Zinc	11.32	5
COG1	9382	COVID-19	MESH:D000086382		Choline|Ivermectin|Zinc	11.32	5
CCNB1	891	COVID-19	MESH:D000086382		betulinic acid|Choline|Ivermectin|Melatonin|Ritonavir|Zinc	11.31	10
ACACB	32	COVID-19	MESH:D000086382		Choline|Tenofovir|Zinc|Zinc Sulfate	11.3	5
IGF1	3479	COVID-19	MESH:D000086382		Dactinomycin|Melatonin|Nifedipine|Sirolimus|Zinc|Zinc Sulfate	11.28	6
MMP1	4312	COVID-19	MESH:D000086382		Azithromycin|Dactinomycin|Hydroxychloroquine|Nifedipine|Sirolimus	11.27	7
CAMK2A	815	COVID-19	MESH:D000086382		Ivermectin|Losartan|Nifedipine|Sirolimus	11.26	5
ERGIC3	51614	COVID-19	MESH:D000086382		Chloroquine|Ivermectin|Zinc Sulfate	11.26	8
LAMC2	3918	COVID-19	MESH:D000086382		Choline|Dactinomycin|Ivermectin|Sirolimus	11.23	4
RGS18	64407	COVID-19	MESH:D000086382		Choline|Zinc|Zinc Sulfate	11.22	4
ZMPSTE24	10269	COVID-19	MESH:D000086382		Ivermectin|Lopinavir|Ritonavir	11.17	6
TPM4	7171	COVID-19	MESH:D000086382		Choline|Ivermectin|Zinc|Zinc Sulfate	11.15	6
PDIA6	10130	COVID-19	MESH:D000086382		Choline|Ivermectin|Zinc|Zinc Sulfate	11.13	6
U2AF2	11338	COVID-19	MESH:D000086382		Choline|Ivermectin|Zinc	11.13	5
PRL	5617	COVID-19	MESH:D000086382		Dactinomycin|Losartan|Melatonin|Nifedipine|Zinc	11.08	6
SLC18A2	6571	COVID-19	MESH:D000086382		Choline|Ivermectin|Melatonin|Zinc Sulfate	11.07	6
ANGPTL6	83854	COVID-19	MESH:D000086382		Choline|Ivermectin|Sirolimus	11.04	4
LRP1	4035	COVID-19	MESH:D000086382		Emodin|Ivermectin|Melatonin|Zinc Sulfate	11.04	5
CAPN1	823	COVID-19	MESH:D000086382		Dactinomycin|Ivermectin|Melatonin|Sirolimus	11.03	4
ERCC1	2067	COVID-19	MESH:D000086382		Choline|Melatonin|Zinc|Zinc Sulfate	11.03	6
MARCKS	4082	COVID-19	MESH:D000086382		chloroquine diphosphate|Choline|Ivermectin|Zinc	11.01	10
PRKN	5071	COVID-19	MESH:D000086382		Chloroquine|Melatonin|Sirolimus|Tenofovir	11.01	8
GOLGA3	2802	COVID-19	MESH:D000086382		Emodin|Ivermectin|Zinc	11	5
PINK1	65018	COVID-19	MESH:D000086382		Chloroquine|Melatonin|Sirolimus|Zinc Sulfate	11	8
SFN	2810	COVID-19	MESH:D000086382		Choline|Dactinomycin|Ivermectin|Zinc	10.94	6
TFRC	7037	COVID-19	MESH:D000086382		Choline|Ivermectin|Melatonin|Mercaptopurine|Zinc	10.94	7
CYP8B1	1582	COVID-19	MESH:D000086382		Choline|Emodin|Melatonin|Ritonavir	10.92	5
VIPR2	7434	COVID-19	MESH:D000086382		Mercaptopurine|Zinc|Zinc Sulfate	10.91	4
FBXO32	114907	COVID-19	MESH:D000086382		Chloroquine|Choline|Sirolimus|Zinc	10.86	9
GATA4	2626	COVID-19	MESH:D000086382		Melatonin|Ribavirin|Zinc|Zinc Sulfate	10.85	11
ACTA1	58	COVID-19	MESH:D000086382		Choline|Emodin|Ivermectin|Zinc Sulfate	10.81	5
G6PD	2539	COVID-19	MESH:D000086382		Dactinomycin|Ivermectin|Melatonin|Zinc|Zinc Sulfate	10.81	7
KIF20A	10112	COVID-19	MESH:D000086382		Choline|Ivermectin|Mercaptopurine|Zinc	10.8	6
PLPBP	11212	COVID-19	MESH:D000086382		Choline|Ivermectin|Zinc	10.79	5
PRDX6	9588	COVID-19	MESH:D000086382		Dactinomycin|Emodin|Ivermectin|Zinc	10.79	5
PRLR	5618	COVID-19	MESH:D000086382		Chloroquine|Mercaptopurine|Sirolimus|Zinc	10.78	8
PDCD4	27250	COVID-19	MESH:D000086382		Ivermectin|Nifedipine|Sirolimus|Zinc	10.75	6
HNF1BB	324283	COVID-19	MESH:D000086382		Zinc|Zinc Sulfate	10.74	3
SUR-7	181707	COVID-19	MESH:D000086382		Zinc|Zinc Sulfate	10.74	3
MBOAT7	79143	COVID-19	MESH:D000086382		Choline|Ivermectin|Zinc	10.73	5
NOB1	28987	COVID-19	MESH:D000086382		Choline|Ivermectin|Zinc	10.73	5
MIR29C	407026	COVID-19	MESH:D000086382		Choline|Mercaptopurine|Sirolimus	10.72	2
RPL35	11224	COVID-19	MESH:D000086382		Ivermectin|Zinc|Zinc Sulfate	10.71	5
DEF6	50619	COVID-19	MESH:D000086382		Choline|Ivermectin|Mercaptopurine	10.7	4
PGD	5226	COVID-19	MESH:D000086382		Choline|Ivermectin|Teicoplanin|Zinc	10.7	6
RAB7A	7879	COVID-19	MESH:D000086382		Ivermectin|Melatonin|Zinc	10.7	6
UCHL1	7345	COVID-19	MESH:D000086382		Choline|Dactinomycin|Ivermectin|Zinc Sulfate	10.69	5
VPS45	11311	COVID-19	MESH:D000086382		Choline|Ivermectin|Melatonin	10.68	5
ARID3A	1820	COVID-19	MESH:D000086382		Choline|Emodin|Zinc	10.66	4
ATP1A1	476	COVID-19	MESH:D000086382		Chloroquine|Ivermectin|Losartan|Zinc	10.66	10
GAK	2580	COVID-19	MESH:D000086382		baricitinib|Choline|Ivermectin	10.66	5
FTL	2512	COVID-19	MESH:D000086382		Ivermectin|Mercaptopurine|Sirolimus|Zinc	10.65	5
CSF2	1437	COVID-19	MESH:D000086382		Chloroquine|Choline|Dactinomycin|Sirolimus|Zinc	10.64	9
LARP4B	23185	COVID-19	MESH:D000086382		Choline|Ivermectin|Zinc	10.63	5
ARPC5L	81873	COVID-19	MESH:D000086382		Choline|Ivermectin|Zinc	10.58	5
IL12B	3593	COVID-19	MESH:D000086382		Chloroquine|Choline|Hydroxychloroquine|Ribavirin|Sirolimus	10.58	17
AQP1	358	COVID-19	MESH:D000086382		Acetazolamide|Dactinomycin|Zinc|Zinc Sulfate	10.56	5
ATF2	1386	COVID-19	MESH:D000086382		Choline|Melatonin|Zinc|Zinc Sulfate	10.55	6
PTEN	5728	COVID-19	MESH:D000086382		Chloroquine|Choline|Sirolimus|Zinc|Zinc Sulfate	10.55	10
CAMSAP2	23271	COVID-19	MESH:D000086382		Choline|Ivermectin|Zinc	10.48	5
MTMR6	9107	COVID-19	MESH:D000086382		Choline|Ivermectin|Zinc	10.48	5
IGSF11	152404	COVID-19	MESH:D000086382		Choline|Emodin|Mercaptopurine	10.46	2
RNY5	6090	COVID-19	MESH:D000086382		Dactinomycin|Zinc Sulfate	10.46	2
FKBP3	2287	COVID-19	MESH:D000086382		Choline|Ivermectin|Zinc	10.43	5
AANAT2	30685	COVID-19	MESH:D000086382		Melatonin|Zinc Sulfate	10.42	3
ARHGAP42A	566275	COVID-19	MESH:D000086382		Zinc|Zinc Sulfate	10.41	3
CDF-1	180923	COVID-19	MESH:D000086382		Zinc|Zinc Sulfate	10.41	3
ENO2	2026	COVID-19	MESH:D000086382		Chloroquine|Ivermectin|Melatonin|Sirolimus	10.38	9
SCFD2	152579	COVID-19	MESH:D000086382		Choline|Ivermectin|Zinc	10.38	5
CXCL5	6374	COVID-19	MESH:D000086382		Choline|Ritonavir|Zinc|Zinc Sulfate	10.37	6
MFF	56947	COVID-19	MESH:D000086382		Ivermectin|Melatonin|Zinc	10.37	6
SCCPDH	51097	COVID-19	MESH:D000086382		Chloroquine|Choline|Ivermectin	10.36	8
SIN3A	25942	COVID-19	MESH:D000086382		Choline|Ivermectin|selamectin	10.36	4
SCHIP1	29970	COVID-19	MESH:D000086382		Acetazolamide|Choline|Zinc	10.35	4
TSC22D1	8848	COVID-19	MESH:D000086382		Choline|Ivermectin|Losartan|Zinc Sulfate	10.35	5
MYEF2	50804	COVID-19	MESH:D000086382		Ivermectin|Zinc|Zinc Sulfate	10.33	5
EHHADH	1962	COVID-19	MESH:D000086382		Ivermectin|perfluorobutyric acid|Ritonavir|Zinc	10.32	7
ART3	419	COVID-19	MESH:D000086382		Mercaptopurine|Zinc|Zinc Sulfate	10.31	4
ITPR1	3708	COVID-19	MESH:D000086382		Dactinomycin|Emodin|Melatonin|Sirolimus	10.31	2
CKB	1152	COVID-19	MESH:D000086382		Choline|Dactinomycin|Ivermectin|Melatonin	10.3	5
MAP2K2	5605	COVID-19	MESH:D000086382		Emodin|Ivermectin|Sirolimus|Zinc Sulfate	10.3	4
PTGES2	80142	COVID-19	MESH:D000086382		Ivermectin|Zinc|Zinc Sulfate	10.28	5
SNU13	4809	COVID-19	MESH:D000086382		Choline|Emodin|Ivermectin	10.27	4
DAP3	7818	COVID-19	MESH:D000086382		Choline|Ivermectin|Melatonin	10.26	5
SEMA4B	10509	COVID-19	MESH:D000086382		Acetazolamide|Ivermectin|Zinc	10.26	5
SLC30A2	7780	COVID-19	MESH:D000086382		Dactinomycin|Zinc|Zinc Sulfate	10.26	4
UPF1	5976	COVID-19	MESH:D000086382		Choline|Ivermectin|Zinc	10.25	5
MCM2	4171	COVID-19	MESH:D000086382		Choline|Ivermectin|Sirolimus|Zinc	10.24	6
RNY3	6085	COVID-19	MESH:D000086382		Dactinomycin|Zinc Sulfate	10.22	2
CSF1	1435	COVID-19	MESH:D000086382		Choline|Sirolimus|Zinc|Zinc Sulfate	10.21	5
S100A4	6275	COVID-19	MESH:D000086382		Choline|Ivermectin|Losartan|Sirolimus	10.21	5
ATP2C1	27032	COVID-19	MESH:D000086382		Ivermectin|Zinc|Zinc Sulfate	10.2	5
BID	637	COVID-19	MESH:D000086382		Dactinomycin|Emodin|Ivermectin|Melatonin|Sirolimus	10.2	4
IL12RB2	3595	COVID-19	MESH:D000086382		Ivermectin|Zinc|Zinc Sulfate	10.2	5
RBM15	64783	COVID-19	MESH:D000086382		Choline|Ivermectin|Zinc	10.2	5
GATAD2A	54815	COVID-19	MESH:D000086382		Choline|Ivermectin|Zinc	10.16	5
EGF	1950	COVID-19	MESH:D000086382		Chloroquine|Dactinomycin|Sirolimus|Zinc|Zinc Sulfate	10.14	9
FGF1	2246	COVID-19	MESH:D000086382		Chloroquine|Sirolimus|Zinc|Zinc Sulfate	10.13	9
PFKFB2	5208	COVID-19	MESH:D000086382		Choline|Zinc|Zinc Sulfate	10.13	4
EIF4G3	8672	COVID-19	MESH:D000086382		Choline|Ivermectin|Zinc	10.12	5
NDC1	55706	COVID-19	MESH:D000086382		Choline|Ivermectin|Zinc	10.12	5
BRD8	10902	COVID-19	MESH:D000086382		Ivermectin|Zinc|Zinc Sulfate	10.11	5
ABCC1	4363	COVID-19	MESH:D000086382		Chloroquine|Choline|Dactinomycin|Ivermectin|Mefloquine	10.1	10
NPPC	4880	COVID-19	MESH:D000086382		Chloroquine|Choline|Dactinomycin	10.1	7
DHCR7	1717	COVID-19	MESH:D000086382		Choline|Hydroxychloroquine|Ivermectin|Ritonavir	10.09	10
ATG5	9474	COVID-19	MESH:D000086382		Chloroquine|Ivermectin|Sirolimus|Zinc	10.08	10
ATP6V1C1	528	COVID-19	MESH:D000086382		Ivermectin|Melatonin|Zinc	10.07	6
RAC1	5879	COVID-19	MESH:D000086382		Azithromycin|Ivermectin|plitidepsin|Sirolimus	10.07	5
CASP1	834	COVID-19	MESH:D000086382		Emodin|Melatonin|Ritonavir|Sirolimus|Zinc	10.06	6
ME2	4200	COVID-19	MESH:D000086382		Choline|Ivermectin|Zinc	10.04	5
BAZ1B	9031	COVID-19	MESH:D000086382		Choline|Ivermectin|Zinc Sulfate	10.02	4
GRIN2B	2904	COVID-19	MESH:D000086382		Chloroquine|Choline|Melatonin|Zinc	10.02	10
IRF4	3662	COVID-19	MESH:D000086382		Hydroxychloroquine|Zinc|Zinc Sulfate	10.01	8
ACER2	340485	COVID-19	MESH:D000086382		Choline|Mercaptopurine|Sirolimus	10	2
CSNK2B	1460	COVID-19	MESH:D000086382		Choline|Emodin|Ivermectin	9.99	4
ETF1	2107	COVID-19	MESH:D000086382		Choline|Ivermectin|Zinc	9.99	5
MPO	4353	COVID-19	MESH:D000086382		Active Hexose Correlated Compound|Emodin|Sirolimus|Tenofovir|Zinc|Zinc Sulfate	9.99	6
WDR26	80232	COVID-19	MESH:D000086382		Choline|Ivermectin|Zinc	9.99	5
YPEL1	29799	COVID-19	MESH:D000086382		Choline|Sirolimus|Zinc	9.99	4
AURKB	9212	COVID-19	MESH:D000086382		Choline|Ivermectin|Sirolimus|Zinc	9.98	6
CELSR3	1951	COVID-19	MESH:D000086382		Choline|Emodin|Zinc	9.98	4
PLA2G4A	5321	COVID-19	MESH:D000086382		Choline|Nifedipine|Zinc|Zinc Sulfate	9.98	5
ALPI	248	COVID-19	MESH:D000086382		Dactinomycin|Melatonin|Mercaptopurine	9.97	2
ABCF2	10061	COVID-19	MESH:D000086382		Choline|Ivermectin|Zinc	9.95	5
EPN2	22905	COVID-19	MESH:D000086382		Choline|Ivermectin|Zinc	9.95	5
EDNRB	1910	COVID-19	MESH:D000086382		Choline|Dactinomycin|Zinc|Zinc Sulfate	9.94	5
FLT1	2321	COVID-19	MESH:D000086382		Choline|Losartan|Zinc|Zinc Sulfate	9.94	5
RGS19	10287	COVID-19	MESH:D000086382		Choline|Zinc|Zinc Sulfate	9.93	4
EHD3	30845	COVID-19	MESH:D000086382		Choline|Mercaptopurine|Zinc	9.92	4
NR4A2	4929	COVID-19	MESH:D000086382		Chloroquine|Choline|Mercaptopurine|Zinc	9.91	9
SESN2	83667	COVID-19	MESH:D000086382		Dactinomycin|Sirolimus|Zinc|Zinc Sulfate	9.91	4
SLC2A2	6514	COVID-19	MESH:D000086382		Choline|Dactinomycin|Mercaptopurine|Zinc	9.91	4
PSMD3	5709	COVID-19	MESH:D000086382		Choline|Ivermectin|Melatonin	9.9	5
CDK2	1017	COVID-19	MESH:D000086382		Choline|Ivermectin|Melatonin|Ritonavir|Sirolimus	9.87	7
DDX6	1656	COVID-19	MESH:D000086382		Acetazolamide|Ivermectin|Zinc	9.87	5
TRP53	22059	COVID-19	MESH:D000086382		Chloroquine|Choline|Melatonin|Ribavirin|Zinc	9.87	16
COX8A	1351	COVID-19	MESH:D000086382		Choline|Zinc|Zinc Sulfate	9.86	4
EIF4G2	1982	COVID-19	MESH:D000086382		Ivermectin|Melatonin|Sirolimus	9.86	4
PTK2	5747	COVID-19	MESH:D000086382		Dactinomycin|Emodin|Ivermectin|Sirolimus	9.83	3
GPX4	2879	COVID-19	MESH:D000086382		Chloroquine|Choline|Ivermectin|Melatonin	9.82	10
OAS1	4938	COVID-19	MESH:D000086382		chloroquine diphosphate|Interferon-alpha|Ribavirin	9.8	8
RAB1A	5861	COVID-19	MESH:D000086382		Choline|Ivermectin|Zinc	9.8	5
GLG1	2734	COVID-19	MESH:D000086382		Acetazolamide|Choline|Ivermectin	9.78	4
PKIA	5569	COVID-19	MESH:D000086382		Choline|Zinc|Zinc Sulfate	9.78	4
TPP2	7174	COVID-19	MESH:D000086382		Choline|Ivermectin|Sirolimus	9.78	4
AP1G1	164	COVID-19	MESH:D000086382		Choline|Ivermectin|Zinc	9.76	5
MICAL1	64780	COVID-19	MESH:D000086382		Choline|Ivermectin|Zinc	9.76	5
PDGFRB	5159	COVID-19	MESH:D000086382		Choline|Emodin|Losartan|Zinc	9.76	5
GCNT1	2650	COVID-19	MESH:D000086382		Choline|Zinc|Zinc Sulfate	9.75	4
ANO1	55107	COVID-19	MESH:D000086382		Choline|Ivermectin|selamectin	9.74	4
NOTCH1	4851	COVID-19	MESH:D000086382		Chloroquine|Emodin|Sirolimus|Zinc	9.74	8
IMPA1	3612	COVID-19	MESH:D000086382		Choline|Ivermectin|Zinc	9.73	5
LUC7L	55692	COVID-19	MESH:D000086382		Choline|Ivermectin|Zinc	9.73	5
CALR	811	COVID-19	MESH:D000086382		Chloroquine|Choline|Ivermectin|Zinc	9.72	10
INTS6	26512	COVID-19	MESH:D000086382		Choline|Ivermectin|Zinc Sulfate	9.72	4
EHD1	10938	COVID-19	MESH:D000086382		Ivermectin|Zinc|Zinc Sulfate	9.7	5
AHSA1	10598	COVID-19	MESH:D000086382		Choline|Ivermectin|Zinc	9.69	5
TIMP3	7078	COVID-19	MESH:D000086382		Ivermectin|Sirolimus|Zinc|Zinc Sulfate	9.69	6
CHUK	1147	COVID-19	MESH:D000086382		Chloroquine|Ivermectin|Zinc|Zinc Sulfate	9.68	10
GPX2	2877	COVID-19	MESH:D000086382		Choline|Emodin|Melatonin|Mercaptopurine	9.68	3
PPP2R1B	5519	COVID-19	MESH:D000086382		Ivermectin|Sirolimus|Zinc Sulfate	9.68	4
CNBP	7555	COVID-19	MESH:D000086382		Ivermectin|Zinc|Zinc Sulfate	9.66	5
RBMX	27316	COVID-19	MESH:D000086382		Acetazolamide|Choline|Ivermectin	9.65	4
SLC12A5	57468	COVID-19	MESH:D000086382		Choline|Ivermectin|Zinc	9.65	5
NOX2	100169685	COVID-19	MESH:D000086382		camostat|Melatonin	9.64	4
SPP1	6696	COVID-19	MESH:D000086382		Choline|Ivermectin|Nifedipine|Sirolimus|Zinc	9.63	7
TOMM40	10452	COVID-19	MESH:D000086382		Choline|Ivermectin|Zinc	9.62	5
CYP3A5	1577	COVID-19	MESH:D000086382		Dactinomycin|Emodin|Ritonavir|Zinc	9.61	5
PRKCB	5579	COVID-19	MESH:D000086382		Choline|Ivermectin|Losartan|Zinc	9.61	6
TGM2	7052	COVID-19	MESH:D000086382		Choline|Ivermectin|Sirolimus|Zinc	9.61	6
WNK1	65125	COVID-19	MESH:D000086382		Acetazolamide|Choline|Ivermectin	9.61	4
ANXA2	302	COVID-19	MESH:D000086382		Choline|Ivermectin|Zinc|Zinc Sulfate	9.6	6
FOXO4	4303	COVID-19	MESH:D000086382		Choline|Zinc|Zinc Sulfate	9.58	4
GNG2	54331	COVID-19	MESH:D000086382		Choline|Ivermectin|Zinc	9.58	5
NUP153	9972	COVID-19	MESH:D000086382		Choline|Ivermectin|Zinc Sulfate	9.58	4
SEC23B	10483	COVID-19	MESH:D000086382		Choline|Ivermectin|Zinc	9.58	5
APOB	338	COVID-19	MESH:D000086382		Choline|Ivermectin|lopinavir-ritonavir drug combination|Zinc	9.53	11
KIF1A	547	COVID-19	MESH:D000086382		Choline|Dactinomycin|Zinc Sulfate	9.53	3
CYP3A11	13112	COVID-19	MESH:D000086382		Choline|Ivermectin|Melatonin|Nifedipine	9.51	6
ADM	133	COVID-19	MESH:D000086382		Ivermectin|Mercaptopurine|Zinc|Zinc Sulfate	9.5	6
AKT1S1	84335	COVID-19	MESH:D000086382		Chloroquine|Ivermectin|Sirolimus	9.5	8
PPARGC1A	10891	COVID-19	MESH:D000086382		Choline|Losartan|Melatonin|Sirolimus|Zinc Sulfate	9.5	5
DNM2	1785	COVID-19	MESH:D000086382		Choline|Ivermectin|Melatonin	9.49	5
IL17A	3605	COVID-19	MESH:D000086382		Active Hexose Correlated Compound|Chloroquine|Choline|Dactinomycin	9.48	8
LONP1	9361	COVID-19	MESH:D000086382		Choline|Ivermectin|Tenofovir	9.48	4
PTPRN	5798	COVID-19	MESH:D000086382		Choline|Zinc|Zinc Sulfate	9.48	4
PZP	5858	COVID-19	MESH:D000086382		Choline|Ivermectin|Zinc	9.48	5
COLEC12	81035	COVID-19	MESH:D000086382		chloroquine diphosphate|Choline|Melatonin	9.46	8
E2F1	1869	COVID-19	MESH:D000086382		Choline|Melatonin|Ritonavir|Sirolimus	9.46	5
AOC1	26	COVID-19	MESH:D000086382		Azithromycin|Choline|Dactinomycin	9.45	3
CSNK1D	1453	COVID-19	MESH:D000086382		Choline|Ivermectin|Zinc	9.45	5
SPAG9	9043	COVID-19	MESH:D000086382		Choline|Ivermectin|Zinc	9.45	5
MMP13	4322	COVID-19	MESH:D000086382		betulinic acid|Chloroquine|Choline|Zinc	9.44	9
MYD88	4615	COVID-19	MESH:D000086382		Active Hexose Correlated Compound|Chloroquine|Ivermectin|Melatonin	9.44	10
PDX1	3651	COVID-19	MESH:D000086382		Choline|Sirolimus|Zinc	9.44	4
APRT	353	COVID-19	MESH:D000086382		Ivermectin|Zinc|Zinc Sulfate	9.43	5
MTF1	4520	COVID-19	MESH:D000086382		Mefloquine|Zinc|Zinc Sulfate	9.42	4
NOX4	50507	COVID-19	MESH:D000086382		Choline|Losartan|Melatonin|Zinc	9.42	6
PEA15	8682	COVID-19	MESH:D000086382		Choline|Ivermectin|Zinc	9.42	5
RPS20	6224	COVID-19	MESH:D000086382		Choline|Ivermectin|Sirolimus	9.41	4
LAMA4	3910	COVID-19	MESH:D000086382		Ivermectin|Zinc|Zinc Sulfate	9.4	5
TRPV6	55503	COVID-19	MESH:D000086382		Dactinomycin|Mercaptopurine|Zinc	9.4	3
GSDME	1687	COVID-19	MESH:D000086382		chloroquine diphosphate|Choline|Ivermectin	9.39	8
IER3	8870	COVID-19	MESH:D000086382		camostat|Choline|Dactinomycin|Zinc	9.39	6
TOMM20	9804	COVID-19	MESH:D000086382		Chloroquine|Choline|Losartan	9.39	7
AGXT	189	COVID-19	MESH:D000086382		Choline|Mercaptopurine|Zinc	9.38	4
COX6A2	1339	COVID-19	MESH:D000086382		Choline|Ivermectin|Zinc	9.38	5
MIR34A	407040	COVID-19	MESH:D000086382		Choline|Mercaptopurine|Zinc	9.38	4
NR0B2	8431	COVID-19	MESH:D000086382		Chloroquine|Choline|Dactinomycin|Emodin	9.38	7
PKM	5315	COVID-19	MESH:D000086382		Choline|Ivermectin|Sirolimus|Zinc	9.38	6
PPM1A	5494	COVID-19	MESH:D000086382		Choline|Ivermectin|Zinc	9.38	5
CCNB2	9133	COVID-19	MESH:D000086382		Choline|Emodin|Sirolimus|Zinc	9.37	4
GSTM3	2947	COVID-19	MESH:D000086382		Choline|Emodin|Ivermectin|Zinc	9.37	6
HBEGF	1839	COVID-19	MESH:D000086382		Choline|Dactinomycin|Mercaptopurine|Zinc	9.36	4
OCLN	100506658	COVID-19	MESH:D000086382		Chloroquine|Choline|Hydroxychloroquine|Zinc Sulfate	9.36	11
ARL4C	10123	COVID-19	MESH:D000086382		Choline|Ivermectin|Zinc	9.35	5
GADD45A	1647	COVID-19	MESH:D000086382		Choline|Dactinomycin|Emodin|Zinc|Zinc Sulfate	9.35	5
MLEC	9761	COVID-19	MESH:D000086382		Choline|Ivermectin|Zinc	9.35	5
SLC3A2	6520	COVID-19	MESH:D000086382		Choline|Dactinomycin|Ivermectin|Zinc	9.35	6
SPTLC2	9517	COVID-19	MESH:D000086382		Choline|Ivermectin|Zinc	9.35	5
MIR155	406947	COVID-19	MESH:D000086382		Chloroquine|Choline|Zinc	9.34	8
NR1I2	8856	COVID-19	MESH:D000086382		Choline|Dactinomycin|Melatonin|Nifedipine|perfluorobutyric acid|Ritonavir	9.34	7
GCLM	2730	COVID-19	MESH:D000086382		Choline|Ivermectin|Melatonin|Mercaptopurine|Zinc	9.33	7
CDK6	1021	COVID-19	MESH:D000086382		betulinic acid|Choline|Ivermectin|Ritonavir	9.32	6
PDP1	54704	COVID-19	MESH:D000086382		Choline|Zinc|Zinc Sulfate	9.32	4
PDK4	5166	COVID-19	MESH:D000086382		Choline|perfluorobutyric acid|Zinc|Zinc Sulfate	9.31	5
CCN1	3491	COVID-19	MESH:D000086382		Chloroquine|chloroquine diphosphate|Choline|Ivermectin	9.3	13
TJP1	7082	COVID-19	MESH:D000086382		Choline|Ivermectin|Losartan|Ritonavir	9.3	6
STK39	27347	COVID-19	MESH:D000086382		Choline|Ivermectin|Zinc	9.29	5
SYN2	6854	COVID-19	MESH:D000086382		Choline|Ivermectin|Zinc	9.29	5
TIMP1	7076	COVID-19	MESH:D000086382		betulinic acid|Chloroquine|Choline|Ivermectin|Losartan	9.29	10
IL4R	3566	COVID-19	MESH:D000086382		Sirolimus|Zinc|Zinc Sulfate	9.28	4
HSP70	652971	COVID-19	MESH:D000086382		Chloroquine|Zinc|Zinc Sulfate	9.27	8
NLRP3	114548	COVID-19	MESH:D000086382		Choline|Dactinomycin|Sirolimus|Zinc	9.27	4
RPS6	6194	COVID-19	MESH:D000086382		camostat|Choline|Ivermectin|Sirolimus	9.27	6
BAIAP2	10458	COVID-19	MESH:D000086382		Choline|Ivermectin|Zinc	9.26	5
CCT7	10574	COVID-19	MESH:D000086382		Choline|Ivermectin|Zinc	9.26	5
EIF3C	8663	COVID-19	MESH:D000086382		Choline|Ivermectin|Zinc	9.26	5
RNY4	6086	COVID-19	MESH:D000086382		Dactinomycin|Zinc Sulfate	9.26	2
UBE2H	7328	COVID-19	MESH:D000086382		Choline|Ivermectin|Zinc	9.26	5
WIPF1	7456	COVID-19	MESH:D000086382		Choline|Ivermectin|Zinc	9.26	5
SOS1	6654	COVID-19	MESH:D000086382		Dactinomycin|Zinc|Zinc Sulfate	9.25	4
SYT1	6857	COVID-19	MESH:D000086382		Ivermectin|Sirolimus|Zinc Sulfate	9.25	4
S100G	795	COVID-19	MESH:D000086382		Choline|Melatonin|Sirolimus	9.24	3
CDK1	983	COVID-19	MESH:D000086382		Choline|Ivermectin|Melatonin|Sirolimus|Zinc	9.23	7
ABCB4	5244	COVID-19	MESH:D000086382		Emodin|Ritonavir|Tenofovir|Zinc Sulfate	9.22	5
SCARB1	949	COVID-19	MESH:D000086382		Chloroquine|Choline|Losartan|Ritonavir	9.22	9
DRD4	1815	COVID-19	MESH:D000086382		Choline|Mercaptopurine|Zinc	9.21	4
TLR7	51284	COVID-19	MESH:D000086382		Chloroquine|Choline|Hydroxychloroquine	9.21	10
CYLD	1540	COVID-19	MESH:D000086382		Choline|Emodin|Zinc	9.2	4
DICER1	23405	COVID-19	MESH:D000086382		Choline|Ivermectin|Zinc Sulfate	9.2	4
MRPS6	64968	COVID-19	MESH:D000086382		Choline|Zinc|Zinc Sulfate	9.2	4
VMP1	81671	COVID-19	MESH:D000086382		Choline|Dactinomycin|Ivermectin	9.2	4
CALM3	808	COVID-19	MESH:D000086382		Ivermectin|Zinc|Zinc Sulfate	9.19	5
CYCS	54205	COVID-19	MESH:D000086382		Dactinomycin|Ivermectin|Losartan|Melatonin|Zinc Sulfate	9.19	6
STX3	6809	COVID-19	MESH:D000086382		Acetazolamide|Choline|Zinc	9.19	4
DDX3X	1654	COVID-19	MESH:D000086382		Acetazolamide|Chloroquine|Ivermectin	9.18	8
MT1H	4496	COVID-19	MESH:D000086382		Sirolimus|Zinc|Zinc Sulfate	9.16	4
RGS1	5996	COVID-19	MESH:D000086382		Choline|Mercaptopurine|Zinc Sulfate	9.16	3
ADRB2	154	COVID-19	MESH:D000086382		Choline|Dactinomycin|Losartan|Zinc	9.15	5
ALDH2	217	COVID-19	MESH:D000086382		Choline|Ivermectin|Zinc|Zinc Sulfate	9.15	6
ERN1	2081	COVID-19	MESH:D000086382		Choline|Hydroxychloroquine|Melatonin|Sirolimus	9.13	8
RPS7	6201	COVID-19	MESH:D000086382		Choline|Ivermectin|Melatonin	9.13	5
CD14	929	COVID-19	MESH:D000086382		Choline|Hydroxychloroquine|Melatonin|Zinc	9.12	10
PRKCD	5580	COVID-19	MESH:D000086382		Dactinomycin|Emodin|Ivermectin|Sirolimus	9.12	3
CSNK1A1	1452	COVID-19	MESH:D000086382		Choline|Ivermectin|Zinc	9.11	5
PPP2R1A	5518	COVID-19	MESH:D000086382		Ivermectin|Zinc|Zinc Sulfate	9.1	5
USP7	7874	COVID-19	MESH:D000086382		Chloroquine|Ivermectin|Sirolimus	9.1	8
SLC15A1	6564	COVID-19	MESH:D000086382		Choline|Sirolimus|Zinc	9.09	4
SYNM	23336	COVID-19	MESH:D000086382		Choline|Ivermectin|Mercaptopurine	9.09	4
ACADSB	36	COVID-19	MESH:D000086382		Ivermectin|Zinc|Zinc Sulfate	9.08	5
PABPC1	26986	COVID-19	MESH:D000086382		Choline|Ivermectin|Sirolimus	9.08	4
PIK3C3	5289	COVID-19	MESH:D000086382		Emodin|Ivermectin|Zinc	9.08	5
TLN1	7094	COVID-19	MESH:D000086382		Choline|Ivermectin|Zinc	9.08	5
UCP3	7352	COVID-19	MESH:D000086382		Losartan|Zinc|Zinc Sulfate	9.08	4
C3	718	COVID-19	MESH:D000086382		Ivermectin|Sirolimus|Zinc|Zinc Sulfate	9.07	6
MTNB	42424	COVID-19	MESH:D000086382		Zinc|Zinc Sulfate	9.07	3
MTHFD1	4522	COVID-19	MESH:D000086382		Choline|Ivermectin|Zinc Sulfate	9.06	4
TLR6	10333	COVID-19	MESH:D000086382		Chloroquine|Choline|Zinc	9.06	8
IRS1	3667	COVID-19	MESH:D000086382		Choline|Melatonin|Sirolimus|Zinc	9.05	5
PFKM	5213	COVID-19	MESH:D000086382		Ivermectin|Zinc|Zinc Sulfate	9.05	5
SNCA	6622	COVID-19	MESH:D000086382		Dactinomycin|Ivermectin|Melatonin|Sirolimus	9.05	4
VCAM1	7412	COVID-19	MESH:D000086382		Choline|Dactinomycin|Losartan|Sirolimus|Zinc	9.05	5
CLCN3	1182	COVID-19	MESH:D000086382		Acetazolamide|Ivermectin|Zinc	9.04	5
RNY1	6084	COVID-19	MESH:D000086382		Dactinomycin|Zinc Sulfate	9.04	2
ADH5	128	COVID-19	MESH:D000086382		Choline|Ivermectin|Zinc	9.03	5
TPD52	7163	COVID-19	MESH:D000086382		Choline|Ivermectin|Nifedipine	9.01	4
CXADR	1525	COVID-19	MESH:D000086382		Choline|Ivermectin|Zinc	9	5
IL3	3562	COVID-19	MESH:D000086382		Chloroquine|Sirolimus|Zinc	9	8
ALPL	249	COVID-19	MESH:D000086382		Hydroxychloroquine|Melatonin|Sirolimus|Zinc	8.99	9
COX17	10063	COVID-19	MESH:D000086382		Ivermectin|Zinc|Zinc Sulfate	8.99	5
FTH1	2495	COVID-19	MESH:D000086382		Chloroquine|Dactinomycin|Ivermectin|Zinc	8.99	10
GSTA4	2941	COVID-19	MESH:D000086382		Choline|Melatonin|Zinc|Zinc Sulfate	8.99	6
IL1RN	3557	COVID-19	MESH:D000086382		Choline|Ivermectin|Mercaptopurine|Zinc	8.99	6
ACOX1	51	COVID-19	MESH:D000086382		Choline|Ivermectin|perfluorobutyric acid|Zinc	8.98	6
EIF2AK3	9451	COVID-19	MESH:D000086382		Choline|Melatonin|Nifedipine|Zinc	8.97	6
PFKL	5211	COVID-19	MESH:D000086382		Ivermectin|Zinc|Zinc Sulfate	8.97	5
IRF3	3661	COVID-19	MESH:D000086382		Chloroquine|Hydroxychloroquine|Ivermectin	8.96	11
C9ORF78	51759	COVID-19	MESH:D000086382		Ivermectin|Zinc	8.95	4
TPT1	7178	COVID-19	MESH:D000086382		Choline|Ivermectin|Zinc Sulfate	8.95	4
ATM	472	COVID-19	MESH:D000086382		Chloroquine|Dactinomycin|Emodin|Zinc	8.94	8
EEF1G	1937	COVID-19	MESH:D000086382		Choline|Ivermectin|Melatonin	8.94	5
SCN5A	6331	COVID-19	MESH:D000086382		Choline|Nifedipine|Zinc	8.94	4
UBE2I	7329	COVID-19	MESH:D000086382		Emodin|Ivermectin|Zinc Sulfate	8.94	4
ACE	1636	COVID-19	MESH:D000086382		Dactinomycin|Losartan|Zinc|Zinc Sulfate	8.92	5
TESTIN	286916	COVID-19	MESH:D000086382		Dactinomycin|Mercaptopurine	8.92	1
PDK2	5164	COVID-19	MESH:D000086382		Chloroquine|Zinc|Zinc Sulfate	8.91	8
EIF4B	1975	COVID-19	MESH:D000086382		Choline|Ivermectin|Sirolimus	8.9	4
PSMA4	5685	COVID-19	MESH:D000086382		Choline|Ivermectin|Sirolimus	8.9	4
INCENP	3619	COVID-19	MESH:D000086382		Choline|Ivermectin|Zinc	8.89	5
MET	4233	COVID-19	MESH:D000086382		chloroquine diphosphate|Choline|Ivermectin|Zinc Sulfate	8.89	9
FLNC	2318	COVID-19	MESH:D000086382		Choline|Dactinomycin|Ivermectin	8.88	4
DEPTOR	64798	COVID-19	MESH:D000086382		Choline|Sirolimus|Zinc	8.87	4
PMAIP1	5366	COVID-19	MESH:D000086382		Choline|Melatonin|Sirolimus|Zinc	8.87	5
PSMA1	5682	COVID-19	MESH:D000086382		Ivermectin|Ritonavir|Sirolimus	8.87	5
TRAF2	7186	COVID-19	MESH:D000086382		Emodin|Ivermectin|Zinc	8.87	5
AIFM1	9131	COVID-19	MESH:D000086382		Dactinomycin|Ivermectin|Sirolimus|Zinc Sulfate	8.86	4
CNN3	1266	COVID-19	MESH:D000086382		Ivermectin|Zinc|Zinc Sulfate	8.86	5
GPC1	2817	COVID-19	MESH:D000086382		Choline|Ivermectin|Zinc	8.86	5
MIR216B	100126319	COVID-19	MESH:D000086382		Choline|Zinc	8.86	3
P4HA2	8974	COVID-19	MESH:D000086382		Choline|Ivermectin|Zinc	8.86	5
PRDM1	639	COVID-19	MESH:D000086382		Choline|Hydroxychloroquine|Zinc Sulfate	8.86	7
RAD23B	5887	COVID-19	MESH:D000086382		Choline|Ivermectin|Zinc	8.86	5
SERPINA3	12	COVID-19	MESH:D000086382		Chloroquine|Ivermectin|Zinc	8.86	9
RPS19	6223	COVID-19	MESH:D000086382		Ivermectin|Melatonin|Zinc	8.85	6
SPON1	10418	COVID-19	MESH:D000086382		chloroquine diphosphate|Choline|Zinc	8.85	8
MTB	249938	COVID-19	MESH:D000086382		Zinc|Zinc Sulfate	8.83	3
NASP	4678	COVID-19	MESH:D000086382		Ivermectin|Mercaptopurine|Zinc	8.82	5
NPHS1	4868	COVID-19	MESH:D000086382		Losartan|Mercaptopurine|Zinc	8.82	4
NFKBIE	4794	COVID-19	MESH:D000086382		Choline|Ivermectin|Zinc	8.81	5
PPM1D	8493	COVID-19	MESH:D000086382		Choline|Emodin|Zinc	8.81	4
CHIL4	104183	COVID-19	MESH:D000086382		Choline|Emodin	8.8	2
CP	1356	COVID-19	MESH:D000086382		Ivermectin|Sirolimus|Zinc|Zinc Sulfate	8.8	6
PDLIM7	9260	COVID-19	MESH:D000086382		Choline|Ivermectin|Zinc Sulfate	8.8	4
LMO7	4008	COVID-19	MESH:D000086382		Choline|Ivermectin|Zinc	8.78	5
RRBP1	6238	COVID-19	MESH:D000086382		Choline|Ivermectin|Zinc	8.78	5
SEMA3C	10512	COVID-19	MESH:D000086382		Choline|Ivermectin|Sirolimus	8.77	4
EGLN1	54583	COVID-19	MESH:D000086382		Ivermectin|Zinc|Zinc Sulfate	8.76	5
FGF7	2252	COVID-19	MESH:D000086382		chloroquine diphosphate|Nifedipine|Sirolimus	8.76	7
KNL1	57082	COVID-19	MESH:D000086382		Choline|Ivermectin|Mercaptopurine	8.76	4
PPP1R10	5514	COVID-19	MESH:D000086382		Choline|Ivermectin|Zinc	8.76	5
EEF2K	29904	COVID-19	MESH:D000086382		Choline|Zinc|Zinc Sulfate	8.75	4
IGF1R	3480	COVID-19	MESH:D000086382		Acetazolamide|Sirolimus|Zinc|Zinc Sulfate	8.75	5
DDX58	23586	COVID-19	MESH:D000086382		chloroquine diphosphate|Hydroxychloroquine|Ivermectin	8.74	12
ACTC1	70	COVID-19	MESH:D000086382		Choline|Zinc|Zinc Sulfate	8.73	4
MBNL2	10150	COVID-19	MESH:D000086382		Ivermectin|Sirolimus|Zinc Sulfate	8.73	4
MTNA	41202	COVID-19	MESH:D000086382		Zinc|Zinc Sulfate	8.72	3
PA2G4	5036	COVID-19	MESH:D000086382		Choline|Ivermectin|Zinc Sulfate	8.72	4
SCARB2	950	COVID-19	MESH:D000086382		Choline|Ivermectin|Sirolimus	8.72	4
CDCA5	113130	COVID-19	MESH:D000086382		Choline|Ivermectin|Zinc	8.71	5
MYOF	26509	COVID-19	MESH:D000086382		Choline|Ivermectin|Sirolimus	8.7	4
SLC27A1	376497	COVID-19	MESH:D000086382		Dactinomycin|Ivermectin|Zinc	8.7	5
MT1G	4495	COVID-19	MESH:D000086382		Sirolimus|Zinc|Zinc Sulfate	8.69	4
PPIF	10105	COVID-19	MESH:D000086382		Choline|Ivermectin|Zinc	8.68	5
RYR1	6261	COVID-19	MESH:D000086382		Choline|Sirolimus|Zinc	8.68	4
IER5	51278	COVID-19	MESH:D000086382		Choline|Dactinomycin|Zinc	8.67	4
LCK	3932	COVID-19	MESH:D000086382		Hydroxychloroquine|Zinc|Zinc Sulfate	8.67	8
PSMC4	5704	COVID-19	MESH:D000086382		Choline|Ivermectin|Melatonin	8.67	5
PSMC5	5705	COVID-19	MESH:D000086382		Choline|Ivermectin|Zinc Sulfate	8.67	4
ZFP617	170938	COVID-19	MESH:D000086382		Acetazolamide|Choline	8.67	2
HBP1	26959	COVID-19	MESH:D000086382		Choline|Sirolimus|Zinc	8.66	4
PCK1	5105	COVID-19	MESH:D000086382		Choline|Ivermectin|Sirolimus|Zinc	8.66	6
ELN	2006	COVID-19	MESH:D000086382		Choline|Losartan|Zinc	8.64	4
HSPD1	3329	COVID-19	MESH:D000086382		Chloroquine|Ivermectin|Tenofovir|Zinc	8.64	10
ASNS	440	COVID-19	MESH:D000086382		Choline|Ivermectin|Sirolimus|Zinc	8.63	6
EIF4A1	1973	COVID-19	MESH:D000086382		Chloroquine|Choline|Ivermectin	8.63	8
F3	2152	COVID-19	MESH:D000086382		chloroquine diphosphate|Dactinomycin|Losartan|Sirolimus	8.63	7
KLF15	28999	COVID-19	MESH:D000086382		Choline|Zinc|Zinc Sulfate	8.63	4
EFNB2	1948	COVID-19	MESH:D000086382		Choline|Dactinomycin|Zinc	8.62	4
GRB2	2885	COVID-19	MESH:D000086382		Choline|Ivermectin|Melatonin	8.62	5
ITGA3	3675	COVID-19	MESH:D000086382		Ivermectin|Losartan|Zinc	8.62	5
SRSF5	6430	COVID-19	MESH:D000086382		Ivermectin|Zinc|Zinc Sulfate	8.62	5
WT1	7490	COVID-19	MESH:D000086382		Losartan|Mercaptopurine|Sirolimus	8.62	2
CSNK2A1	1457	COVID-19	MESH:D000086382		Emodin|Ivermectin|Zinc	8.61	5
PTMA	5757	COVID-19	MESH:D000086382		Choline|Ivermectin|Zinc	8.61	5
CXCL12	6387	COVID-19	MESH:D000086382		Chloroquine|Choline|Ritonavir|Zinc	8.59	10
LIPE	3991	COVID-19	MESH:D000086382		Choline|Sirolimus|Tenofovir	8.59	3
SULT1A1	6817	COVID-19	MESH:D000086382		Dactinomycin|Emodin|Zinc|Zinc Sulfate	8.58	4
TNFRSF10B	8795	COVID-19	MESH:D000086382		Chloroquine|Choline|Dactinomycin|Zinc	8.58	9
TWIST1	7291	COVID-19	MESH:D000086382		Choline|Losartan|Melatonin	8.58	4
PROCR	10544	COVID-19	MESH:D000086382		Choline|Dactinomycin|Ivermectin	8.57	4
C4B	721	COVID-19	MESH:D000086382		Choline|Ivermectin|Zinc	8.56	5
NPPA	4878	COVID-19	MESH:D000086382		Choline|Losartan|Nifedipine|Sirolimus	8.55	4
ALOX15	246	COVID-19	MESH:D000086382		Losartan|Mercaptopurine|Zinc	8.54	4
RPS6KA3	6197	COVID-19	MESH:D000086382		Choline|Ivermectin|Sirolimus	8.53	4
PF4	5196	COVID-19	MESH:D000086382		Choline|Melatonin|Zinc	8.52	5
ZBTB20	26137	COVID-19	MESH:D000086382		Choline|Zinc|Zinc Sulfate	8.52	4
GAPDH	2597	COVID-19	MESH:D000086382		Dactinomycin|Ivermectin|Mercaptopurine|Zinc	8.49	5
SORT1	6272	COVID-19	MESH:D000086382		Chloroquine|Ivermectin|Zinc	8.49	9
ABCA1	19	COVID-19	MESH:D000086382		Acetazolamide|chloroquine diphosphate|Sirolimus|Zinc	8.48	9
IL15	3600	COVID-19	MESH:D000086382		Chloroquine|Emodin|Zinc Sulfate	8.48	7
HSPA8	3312	COVID-19	MESH:D000086382		Chloroquine|Choline|Ivermectin|Zinc Sulfate	8.47	9
MT1E	4493	COVID-19	MESH:D000086382		Sirolimus|Zinc|Zinc Sulfate	8.47	4
RRAD	6236	COVID-19	MESH:D000086382		Choline|Mercaptopurine|Sirolimus	8.47	2
TRAPPC2B	10597	COVID-19	MESH:D000086382		Ivermectin|Zinc	8.47	4
APOC3	345	COVID-19	MESH:D000086382		Choline|lopinavir-ritonavir drug combination|Mercaptopurine	8.45	8
ATP1A2	477	COVID-19	MESH:D000086382		Choline|Ivermectin|Losartan	8.45	4
L1CAM	3897	COVID-19	MESH:D000086382		Choline|Ivermectin|Sirolimus	8.45	4
MXD1	4084	COVID-19	MESH:D000086382		Ivermectin|selamectin|Zinc	8.45	5
PLAT	5327	COVID-19	MESH:D000086382		Choline|Dactinomycin|Losartan|Zinc	8.45	5
CACNA1C	775	COVID-19	MESH:D000086382		Nifedipine|Zinc|Zinc Sulfate	8.43	4
NOL3	8996	COVID-19	MESH:D000086382		Choline|Ivermectin|Zinc	8.43	5
OPA1	4976	COVID-19	MESH:D000086382		Dactinomycin|Ivermectin|Melatonin	8.43	4
SLC7A11	23657	COVID-19	MESH:D000086382		chloroquine diphosphate|Choline|Dactinomycin|Zinc	8.43	9
NPC1	4864	COVID-19	MESH:D000086382		Ivermectin|Zinc|Zinc Sulfate	8.42	5
HYOU1	10525	COVID-19	MESH:D000086382		Choline|Ivermectin|Zinc	8.41	5
SMARCA4	6597	COVID-19	MESH:D000086382		Choline|Ivermectin|Zinc	8.41	5
DRD2	1813	COVID-19	MESH:D000086382		Melatonin|Nifedipine|Zinc|Zinc Sulfate	8.4	6
LUM	4060	COVID-19	MESH:D000086382		Choline|Losartan|Mercaptopurine	8.4	3
NEFM	4741	COVID-19	MESH:D000086382		Ivermectin|Nifedipine|Zinc Sulfate	8.4	4
RTN4	57142	COVID-19	MESH:D000086382		Choline|Ivermectin|Sirolimus	8.4	4
SNAP25	6616	COVID-19	MESH:D000086382		Ivermectin|Zinc|Zinc Sulfate	8.4	5
TSC2	7249	COVID-19	MESH:D000086382		Ivermectin|Sirolimus|Zinc	8.4	5
GATA6	2627	COVID-19	MESH:D000086382		Choline|Zinc|Zinc Sulfate	8.39	4
SLC5A1	6523	COVID-19	MESH:D000086382		Choline|Sirolimus|Zinc	8.39	4
KIFC1	3833	COVID-19	MESH:D000086382		Choline|Ivermectin|Sirolimus	8.38	4
COX4I1	1327	COVID-19	MESH:D000086382		Chloroquine|Ivermectin|Melatonin	8.36	9
CTTN	2017	COVID-19	MESH:D000086382		Ivermectin|Nifedipine|Zinc	8.36	5
CYP4B1	1580	COVID-19	MESH:D000086382		Ritonavir|Zinc|Zinc Sulfate	8.36	5
DCLK1	9201	COVID-19	MESH:D000086382		Choline|Ivermectin|Zinc	8.36	5
YAP1	10413	COVID-19	MESH:D000086382		Choline|Ivermectin|Zinc	8.36	5
ACADVL	37	COVID-19	MESH:D000086382		Ivermectin|Zinc|Zinc Sulfate	8.35	5
EGR3	1960	COVID-19	MESH:D000086382		Choline|Ivermectin|perfluorobutyric acid	8.35	4
GCLC	2729	COVID-19	MESH:D000086382		Choline|Dactinomycin|Ivermectin|Melatonin|Zinc	8.35	7
IFNB1	3456	COVID-19	MESH:D000086382		Chloroquine|Dactinomycin|Hydroxychloroquine	8.34	10
ITPR3	3710	COVID-19	MESH:D000086382		Choline|Ivermectin|Melatonin	8.34	5
PAWR	5074	COVID-19	MESH:D000086382		Choline|Ivermectin|Melatonin	8.34	5
PNPLA2	57104	COVID-19	MESH:D000086382		Choline|Sirolimus|Zinc	8.33	4
CA14	23632	COVID-19	MESH:D000086382		Acetazolamide|Zinc	8.32	3
CD38	952	COVID-19	MESH:D000086382		Hydroxychloroquine|Sirolimus|Zinc	8.32	8
NF1	4763	COVID-19	MESH:D000086382		Choline|Ivermectin|Zinc	8.32	5
MIR101B	724062	COVID-19	MESH:D000086382		Choline|Zinc	8.31	3
ULK1	8408	COVID-19	MESH:D000086382		Choline|Sirolimus|Zinc	8.31	4
CLIC4	25932	COVID-19	MESH:D000086382		Choline|Ivermectin|Zinc	8.3	5
OGDH	4967	COVID-19	MESH:D000086382		Choline|Ivermectin|Zinc	8.3	5
CYP2C29	13095	COVID-19	MESH:D000086382		Choline|Ivermectin|Nifedipine	8.28	4
GFAP	2670	COVID-19	MESH:D000086382		Choline|Ivermectin|Melatonin|Nifedipine	8.28	6
MVP	9961	COVID-19	MESH:D000086382		Hydroxychloroquine|Ivermectin|Mercaptopurine	8.28	8
MYH9	4627	COVID-19	MESH:D000086382		Choline|Ivermectin|Zinc	8.28	5
XBP1	7494	COVID-19	MESH:D000086382		Choline|Hydroxychloroquine|Melatonin|Sirolimus	8.27	8
CALD1	800	COVID-19	MESH:D000086382		Ivermectin|Sirolimus|Zinc	8.25	5
CIDEC	63924	COVID-19	MESH:D000086382		Choline|Emodin|Sirolimus	8.24	2
ACACA	31	COVID-19	MESH:D000086382		Choline|Ivermectin|perfluorobutyric acid|Zinc	8.23	6
MAP3K1	4214	COVID-19	MESH:D000086382		Acetazolamide|Zinc|Zinc Sulfate	8.23	4
RPS6KB1	6198	COVID-19	MESH:D000086382		Chloroquine|Dactinomycin|Ivermectin|Sirolimus	8.23	8
GPR6	2830	COVID-19	MESH:D000086382		Choline|Zinc	8.22	3
MUC1	4582	COVID-19	MESH:D000086382		Chloroquine|Choline|Zinc	8.22	8
ACSS2	55902	COVID-19	MESH:D000086382		Ivermectin|Ritonavir|Zinc	8.21	6
LDLR	3949	COVID-19	MESH:D000086382		Chloroquine|Choline|Dactinomycin|Zinc	8.2	9
NANOG	79923	COVID-19	MESH:D000086382		Ivermectin|Sirolimus|Zinc	8.2	5
HMGA2	8091	COVID-19	MESH:D000086382		Choline|Ivermectin|Zinc	8.19	5
BCL2A1	597	COVID-19	MESH:D000086382		chloroquine diphosphate|Dactinomycin|Zinc	8.18	8
MIR433	574034	COVID-19	MESH:D000086382		Sirolimus|Zinc	8.18	3
GLDC	2731	COVID-19	MESH:D000086382		Choline|Ivermectin|Zinc	8.17	5
STAT6	6778	COVID-19	MESH:D000086382		Ivermectin|Melatonin|Zinc	8.17	6
VCP	7415	COVID-19	MESH:D000086382		Chloroquine|Ivermectin|Sirolimus	8.16	8
FABP4	2167	COVID-19	MESH:D000086382		Choline|Ivermectin|Melatonin|Zinc	8.15	7
LAMP2	3920	COVID-19	MESH:D000086382		Chloroquine|Ivermectin|Melatonin	8.15	9
TOP2A	7153	COVID-19	MESH:D000086382		betulinic acid|Emodin|Ivermectin|Zinc	8.15	6
DGAT1	8694	COVID-19	MESH:D000086382		Choline|Zinc|Zinc Sulfate	8.13	4
GUCA2A	2980	COVID-19	MESH:D000086382		Mercaptopurine|Sirolimus	8.13	1
HSPB1	3315	COVID-19	MESH:D000086382		Active Hexose Correlated Compound|Ivermectin|Zinc|Zinc Sulfate	8.13	6
KRT5	3852	COVID-19	MESH:D000086382		Choline|Ivermectin|Zinc	8.13	5
MIR217	406999	COVID-19	MESH:D000086382		Choline|Zinc	8.13	3
TGIF1	7050	COVID-19	MESH:D000086382		Choline|Ivermectin|Zinc	8.13	5
PML	5371	COVID-19	MESH:D000086382		Ivermectin|Sirolimus|Zinc	8.12	5
DUSP10	11221	COVID-19	MESH:D000086382		Choline|Sirolimus|Zinc	8.11	4
HADHA	3030	COVID-19	MESH:D000086382		Ivermectin|perfluorobutyric acid|Zinc	8.11	5
APOE	348	COVID-19	MESH:D000086382		Chloroquine|Ivermectin|Zinc|Zinc Sulfate	8.1	10
HRNR	388697	COVID-19	MESH:D000086382		Ivermectin|Zinc	8.1	4
MIR21	406991	COVID-19	MESH:D000086382		Dactinomycin|Mercaptopurine|Zinc	8.1	3
USP2	9099	COVID-19	MESH:D000086382		Chloroquine|Choline|Zinc	8.1	8
ATF5	22809	COVID-19	MESH:D000086382		Choline|Ivermectin|Zinc	8.09	5
GNRH3	360141	COVID-19	MESH:D000086382		Melatonin|Zinc	8.09	4
GSTP1	2950	COVID-19	MESH:D000086382		Dactinomycin|Emodin|Ivermectin|Melatonin|Nifedipine	8.09	5
HSPA1A	3303	COVID-19	MESH:D000086382		Ivermectin|Melatonin|Zinc|Zinc Sulfate	8.09	7
MIR154	406946	COVID-19	MESH:D000086382		chloroquine diphosphate|Choline	8.09	6
RCAN1	1827	COVID-19	MESH:D000086382		Choline|Sirolimus|Zinc	8.09	4
WNT4	54361	COVID-19	MESH:D000086382		Choline|Zinc|Zinc Sulfate	8.09	4
NME1	4830	COVID-19	MESH:D000086382		Ivermectin|Sirolimus|Zinc	8.08	5
FKBP4	2288	COVID-19	MESH:D000086382		Choline|Ivermectin|Zinc	8.07	5
MIR497	574456	COVID-19	MESH:D000086382		Melatonin|Mercaptopurine	8.07	2
PLG	5340	COVID-19	MESH:D000086382		camostat|Choline|Zinc	8.07	5
RPSA	3921	COVID-19	MESH:D000086382		Choline|Ivermectin|Zinc	8.05	5
ANPEP	290	COVID-19	MESH:D000086382		Ivermectin|Zinc|Zinc Sulfate	8.04	5
MAT2A	4144	COVID-19	MESH:D000086382		Choline|Ivermectin|Zinc	8.04	5
PECAM1	5175	COVID-19	MESH:D000086382		Choline|Emodin|Losartan	8.04	3
HSPA4L	22824	COVID-19	MESH:D000086382		Choline|Ivermectin|Zinc	8.02	5
TAP1	6890	COVID-19	MESH:D000086382		Dactinomycin|Ivermectin|Zinc	8.02	5
VRTN	55237	COVID-19	MESH:D000086382		Ivermectin|Zinc	8.02	4
ATG7	10533	COVID-19	MESH:D000086382		Dactinomycin|Ivermectin|Sirolimus	8	3
FOXE3	2301	COVID-19	MESH:D000086382		Choline|Zinc Sulfate	8	2
REN1	19701	COVID-19	MESH:D000086382		Choline|Losartan	8	2
FGF21	26291	COVID-19	MESH:D000086382		camostat|Choline|Sirolimus	7.99	4
POR	5447	COVID-19	MESH:D000086382		Ivermectin|perfluorobutyric acid|Zinc|Zinc Sulfate	7.99	6
TUBA4A	7277	COVID-19	MESH:D000086382		Choline|Dactinomycin|Ivermectin	7.99	4
ZEB2	9839	COVID-19	MESH:D000086382		Choline|Mercaptopurine|Zinc	7.99	4
C3ORF14	57415	COVID-19	MESH:D000086382		Zinc|Zinc Sulfate	7.98	3
MITF	4286	COVID-19	MESH:D000086382		Emodin|Ivermectin|Zinc	7.98	5
NRF1	4899	COVID-19	MESH:D000086382		Losartan|Melatonin|Zinc	7.98	5
PROM1	8842	COVID-19	MESH:D000086382		Choline|Dactinomycin|Melatonin	7.98	3
HEXB	3074	COVID-19	MESH:D000086382		Azithromycin|Choline|Ivermectin	7.97	4
LPL	4023	COVID-19	MESH:D000086382		Choline|Melatonin|Ritonavir|Zinc	7.96	7
AVP	551	COVID-19	MESH:D000086382		Chloroquine|Dactinomycin|Nifedipine	7.95	7
S100B	6285	COVID-19	MESH:D000086382		Choline|Mercaptopurine|Zinc	7.95	4
CYP2F1	1572	COVID-19	MESH:D000086382		Dactinomycin|Zinc	7.94	3
ACOT1	641371	COVID-19	MESH:D000086382		Choline|Ivermectin|perfluorobutyric acid	7.93	4
CDK4	1019	COVID-19	MESH:D000086382		Emodin|Melatonin|Ritonavir|Sirolimus	7.93	4
ENO3	2027	COVID-19	MESH:D000086382		Ivermectin|Zinc|Zinc Sulfate	7.93	5
TH	7054	COVID-19	MESH:D000086382		Melatonin|Mercaptopurine|Zinc|Zinc Sulfate	7.93	5
ART1	417	COVID-19	MESH:D000086382		Zinc|Zinc Sulfate	7.92	3
ITGB4	3691	COVID-19	MESH:D000086382		Choline|Ivermectin|Zinc	7.92	5
MMP7	4316	COVID-19	MESH:D000086382		Choline|Losartan|Mercaptopurine	7.92	3
SDC4	6385	COVID-19	MESH:D000086382		Acetazolamide|Choline|Zinc	7.92	4
SLC22A2	6582	COVID-19	MESH:D000086382		Azithromycin|Chloroquine|Mefloquine|Melatonin	7.92	9
TPX2	22974	COVID-19	MESH:D000086382		Choline|Ivermectin|Zinc	7.92	5
EIF4E	1977	COVID-19	MESH:D000086382		Ivermectin|Ribavirin|Sirolimus	7.91	9
HBB	3043	COVID-19	MESH:D000086382		Mercaptopurine|Zinc|Zinc Sulfate	7.91	4
PLPP3	8613	COVID-19	MESH:D000086382		chloroquine diphosphate|Choline|Zinc	7.91	8
TNNT2	7139	COVID-19	MESH:D000086382		Choline|Ribavirin|Zinc	7.91	9
ITGA6	3655	COVID-19	MESH:D000086382		Choline|Ivermectin|Losartan	7.9	4
MIR451A	574411	COVID-19	MESH:D000086382		Mercaptopurine|Zinc	7.9	3
ACO2	50	COVID-19	MESH:D000086382		Choline|Ivermectin|Zinc	7.89	5
CALM1	801	COVID-19	MESH:D000086382		Melatonin|Zinc|Zinc Sulfate	7.87	5
NES	10763	COVID-19	MESH:D000086382		Choline|Ivermectin|Melatonin	7.87	5
SLC16A3	9123	COVID-19	MESH:D000086382		Choline|Ivermectin|Zinc	7.87	5
NR1D2	9975	COVID-19	MESH:D000086382		Choline|Zinc|Zinc Sulfate	7.86	4
SPTBN1	6711	COVID-19	MESH:D000086382		Choline|Ivermectin|Zinc Sulfate	7.86	4
STIP1	10963	COVID-19	MESH:D000086382		Emodin|Ivermectin|Zinc	7.86	5
ADIPOQ	9370	COVID-19	MESH:D000086382		Lopinavir|Losartan|Melatonin|Ritonavir	7.85	7
EGLN3	112399	COVID-19	MESH:D000086382		Choline|Ivermectin|Zinc	7.85	5
ACP5	54	COVID-19	MESH:D000086382		Ivermectin|Zinc|Zinc Sulfate	7.84	5
UGT1A1	54658	COVID-19	MESH:D000086382		Emodin|perfluorobutyric acid|Ritonavir|Zinc	7.84	6
MCM7	4176	COVID-19	MESH:D000086382		Choline|Ivermectin|Sirolimus	7.83	4
TNFRSF17	608	COVID-19	MESH:D000086382		Hydroxychloroquine|Zinc	7.83	7
CPT1B	1375	COVID-19	MESH:D000086382		Choline|perfluorobutyric acid|Sirolimus	7.82	3
FADS1	3992	COVID-19	MESH:D000086382		Choline|Zinc|Zinc Sulfate	7.82	4
KIF23	9493	COVID-19	MESH:D000086382		Choline|Ivermectin|Mercaptopurine	7.82	4
HSPA4	3308	COVID-19	MESH:D000086382		Ivermectin|Zinc|Zinc Sulfate	7.81	5
CCN2	1490	COVID-19	MESH:D000086382		camostat|Choline|Sirolimus|Zinc	7.8	6
DCD	117159	COVID-19	MESH:D000086382		Ivermectin|Zinc	7.8	4
NT5E	4907	COVID-19	MESH:D000086382		Choline|Ivermectin|Tenofovir	7.8	4
EMP1	2012	COVID-19	MESH:D000086382		Choline|Dactinomycin|Zinc	7.79	4
GSTA5	221357	COVID-19	MESH:D000086382		Choline|Melatonin|Zinc	7.79	5
MIR195	406971	COVID-19	MESH:D000086382		Mercaptopurine|Zinc	7.79	3
SYP	6855	COVID-19	MESH:D000086382		Chloroquine|Choline|Melatonin	7.78	8
AGER	177	COVID-19	MESH:D000086382		Losartan|Melatonin|Zinc	7.77	5
NCOA2	10499	COVID-19	MESH:D000086382		Emodin|Ivermectin|selamectin	7.77	4
SOX2	6657	COVID-19	MESH:D000086382		Active Hexose Correlated Compound|Ivermectin|Sirolimus	7.77	4
VEGFC	7424	COVID-19	MESH:D000086382		Losartan|Zinc|Zinc Sulfate	7.76	4
DIABLO	56616	COVID-19	MESH:D000086382		Ivermectin|Melatonin|Sirolimus	7.75	4
RASD1	51655	COVID-19	MESH:D000086382		Choline|Zinc|Zinc Sulfate	7.75	4
TYR	7299	COVID-19	MESH:D000086382		Dactinomycin|Emodin|Zinc	7.74	3
IL24	11009	COVID-19	MESH:D000086382		chloroquine diphosphate|Zinc|Zinc Sulfate	7.72	8
SLC30A1	7779	COVID-19	MESH:D000086382		Ivermectin|Zinc|Zinc Sulfate	7.72	5
POU5F1	5460	COVID-19	MESH:D000086382		Ivermectin|Melatonin|Sirolimus	7.71	4
SIRT1	23411	COVID-19	MESH:D000086382		Dactinomycin|Melatonin|Sirolimus|Zinc	7.71	4
TRP63	22061	COVID-19	MESH:D000086382		Emodin|Sirolimus	7.71	1
MIR382	494331	COVID-19	MESH:D000086382		Choline|Zinc	7.7	3
NPM1	4869	COVID-19	MESH:D000086382		Ivermectin|Melatonin|Zinc	7.7	6
FADD	8772	COVID-19	MESH:D000086382		Dactinomycin|Emodin|Ivermectin	7.69	3
SLC20A1	6574	COVID-19	MESH:D000086382		Choline|Zinc|Zinc Sulfate	7.69	4
ALX3	257	COVID-19	MESH:D000086382		Choline|Dactinomycin	7.68	2
ARNTL	406	COVID-19	MESH:D000086382		Choline|Melatonin|Zinc	7.68	5
EFNA1	1942	COVID-19	MESH:D000086382		Choline|Mercaptopurine|Zinc Sulfate	7.67	3
IL23R	149233	COVID-19	MESH:D000086382		Mercaptopurine|Zinc Sulfate	7.67	2
APOA4	337	COVID-19	MESH:D000086382		Choline|perfluorobutyric acid|Zinc	7.66	4
PTPN1	5770	COVID-19	MESH:D000086382		Ivermectin|Zinc|Zinc Sulfate	7.66	5
STC2	8614	COVID-19	MESH:D000086382		Chloroquine|Choline|Zinc	7.66	8
CYP2C11	29277	COVID-19	MESH:D000086382		Choline|Nifedipine|Zinc	7.64	4
FOXB1	27023	COVID-19	MESH:D000086382		Choline|Zinc	7.64	3
IL1RAPL2	26280	COVID-19	MESH:D000086382		Choline|Zinc	7.64	3
MFN2	9927	COVID-19	MESH:D000086382		Ivermectin|Melatonin|Zinc	7.64	6
MIR137	406928	COVID-19	MESH:D000086382		Choline|Zinc	7.64	3
MIR330	442902	COVID-19	MESH:D000086382		Sirolimus|Zinc	7.64	3
CCL11	6356	COVID-19	MESH:D000086382		Chloroquine|Choline|Dactinomycin	7.63	7
E2F8	79733	COVID-19	MESH:D000086382		Choline|Zinc|Zinc Sulfate	7.63	4
CD9	928	COVID-19	MESH:D000086382		Choline|Ivermectin|Zinc	7.61	5
GHR	2690	COVID-19	MESH:D000086382		Choline|Zinc|Zinc Sulfate	7.61	4
BUB1	699	COVID-19	MESH:D000086382		Choline|Sirolimus|Zinc	7.6	4
EXOSC1	51013	COVID-19	MESH:D000086382		Ivermectin|Zinc	7.6	4
AKT2	208	COVID-19	MESH:D000086382		Losartan|Sirolimus|Zinc	7.59	4
GPNMB	10457	COVID-19	MESH:D000086382		Chloroquine|Choline|Sirolimus	7.58	7
GUCA2B	2981	COVID-19	MESH:D000086382		Choline|Zinc	7.58	3
SLC35D3	340146	COVID-19	MESH:D000086382		Choline|Zinc Sulfate	7.58	2
SPIC	121599	COVID-19	MESH:D000086382		Choline|Zinc Sulfate	7.58	2
ISG15	9636	COVID-19	MESH:D000086382		Chloroquine|chloroquine diphosphate|Ivermectin	7.57	12
MGP	4256	COVID-19	MESH:D000086382		Choline|Losartan|Zinc	7.57	4
TUBB3	10381	COVID-19	MESH:D000086382		Emodin|Ivermectin|Zinc	7.57	5
GH1	2688	COVID-19	MESH:D000086382		Melatonin|Zinc|Zinc Sulfate	7.56	5
MTHFD2	10797	COVID-19	MESH:D000086382		Choline|Ivermectin|Zinc	7.56	5
CCR2	729230	COVID-19	MESH:D000086382		Choline|Losartan|Zinc Sulfate	7.55	3
DNAJA1	3301	COVID-19	MESH:D000086382		Ivermectin|Zinc|Zinc Sulfate	7.55	5
MCPT8	17231	COVID-19	MESH:D000086382		Mercaptopurine|Zinc	7.55	3
CKMT1A	548596	COVID-19	MESH:D000086382		Ivermectin|Zinc	7.54	4
SELP	6403	COVID-19	MESH:D000086382		Choline|Losartan|Sirolimus	7.54	3
BAG3	9531	COVID-19	MESH:D000086382		Dactinomycin|Ivermectin|Zinc	7.53	5
HSPB8	26353	COVID-19	MESH:D000086382		Sirolimus|Zinc|Zinc Sulfate	7.53	4
PTTG1	9232	COVID-19	MESH:D000086382		Mercaptopurine|Sirolimus|Zinc Sulfate	7.53	2
UHRF1	29128	COVID-19	MESH:D000086382		Choline|Ivermectin|Zinc	7.53	5
ECH1	1891	COVID-19	MESH:D000086382		Choline|Ivermectin|Zinc	7.52	5
FOXL1	2300	COVID-19	MESH:D000086382		Choline|Zinc	7.52	3
IDH1	3417	COVID-19	MESH:D000086382		Ivermectin|Zinc|Zinc Sulfate	7.52	5
MIR542	664617	COVID-19	MESH:D000086382		Choline|Zinc	7.52	3
TXNRD1	7296	COVID-19	MESH:D000086382		Dactinomycin|Emodin|Ivermectin|Zinc	7.5	5
MIR324	442898	COVID-19	MESH:D000086382		Sirolimus|Zinc	7.49	3
NKX6-2	84504	COVID-19	MESH:D000086382		Choline|Emodin	7.48	2
ABCG1	9619	COVID-19	MESH:D000086382		Ivermectin|Zinc|Zinc Sulfate	7.47	5
HNF4A	3172	COVID-19	MESH:D000086382		Choline|Emodin|Zinc	7.47	4
NTN3	4917	COVID-19	MESH:D000086382		Choline|Zinc	7.47	3
SOCS2	8835	COVID-19	MESH:D000086382		Choline|Zinc|Zinc Sulfate	7.46	4
THBD	7056	COVID-19	MESH:D000086382		Choline|Zinc|Zinc Sulfate	7.46	4
CLEC4N	56620	COVID-19	MESH:D000086382		Choline|Melatonin	7.45	3
CCDC9	26093	COVID-19	MESH:D000086382		Choline|Ivermectin	7.44	3
NRBP1	29959	COVID-19	MESH:D000086382		Choline|Ivermectin	7.44	3
SLC22A8	9376	COVID-19	MESH:D000086382		Emodin|Mercaptopurine|Tenofovir	7.44	2
C18ORF25	147339	COVID-19	MESH:D000086382		Ivermectin|Zinc	7.43	4
GRK1	6011	COVID-19	MESH:D000086382		Zinc|Zinc Sulfate	7.43	3
TUBAL3	79861	COVID-19	MESH:D000086382		Ivermectin|Zinc	7.43	4
CYP2B2	361523	COVID-19	MESH:D000086382		Choline|Melatonin|perfluorobutyric acid	7.42	4
AICDA	57379	COVID-19	MESH:D000086382		Dactinomycin|Zinc Sulfate	7.41	2
CDKN1C	1028	COVID-19	MESH:D000086382		Choline|Emodin|Zinc	7.41	4
PDE12	201626	COVID-19	MESH:D000086382		Antiviral Agents|Ivermectin	7.41	3
S100A6	6277	COVID-19	MESH:D000086382		Choline|Ivermectin|Zinc	7.41	5
TTC22	55001	COVID-19	MESH:D000086382		Choline|Zinc	7.41	3
ABCG2	9429	COVID-19	MESH:D000086382		Chloroquine|Choline|Dactinomycin|Ivermectin	7.38	9
ALAS1	211	COVID-19	MESH:D000086382		Dactinomycin|Melatonin|Zinc	7.38	4
BRK1	55845	COVID-19	MESH:D000086382		Ivermectin|Zinc	7.38	4
CXCL9	4283	COVID-19	MESH:D000086382		Chloroquine|Choline|Zinc	7.38	8
HMGB2	3148	COVID-19	MESH:D000086382		Choline|Ivermectin|Zinc	7.38	5
MIR196B	442920	COVID-19	MESH:D000086382		Mercaptopurine|Zinc	7.38	3
NELFB	25920	COVID-19	MESH:D000086382		Choline|Ivermectin	7.38	3
CYP2C8	1558	COVID-19	MESH:D000086382		Chloroquine|Nifedipine|Ritonavir	7.37	8
DCAF12L1	139170	COVID-19	MESH:D000086382		Choline|Mercaptopurine	7.37	2
IRS2	8660	COVID-19	MESH:D000086382		Choline|Melatonin|Zinc	7.37	5
SLC22A1	6580	COVID-19	MESH:D000086382		Chloroquine|Mefloquine|Nifedipine	7.37	7
ITK	3702	COVID-19	MESH:D000086382		Hydroxychloroquine|Zinc Sulfate	7.36	6
LRRC24	441381	COVID-19	MESH:D000086382		Choline|Zinc	7.36	3
MIR139	406931	COVID-19	MESH:D000086382		Choline|Zinc	7.36	3
CPT2	1376	COVID-19	MESH:D000086382		Ivermectin|Sirolimus|Zinc	7.35	5
NRP1	8829	COVID-19	MESH:D000086382		Choline|Ivermectin|Zinc	7.35	5
WDR13	64743	COVID-19	MESH:D000086382		Ivermectin|Zinc Sulfate	7.35	3
COL4A1	1282	COVID-19	MESH:D000086382		Choline|Ivermectin|Losartan	7.34	4
CSN2	1447	COVID-19	MESH:D000086382		Nifedipine|Zinc	7.34	3
FBXO43	286151	COVID-19	MESH:D000086382		Choline|Zinc Sulfate	7.34	2
KNG1	3827	COVID-19	MESH:D000086382		Losartan|nafamostat|Zinc	7.34	4
NEFL	4747	COVID-19	MESH:D000086382		Choline|Ivermectin|Nifedipine	7.34	4
SLCO1C1	53919	COVID-19	MESH:D000086382		Zinc|Zinc Sulfate	7.34	3
THRSP	7069	COVID-19	MESH:D000086382		Choline|perfluorobutyric acid|Zinc	7.34	4
IRF2BP1	26145	COVID-19	MESH:D000086382		Choline|Ivermectin	7.33	3
KLF9	687	COVID-19	MESH:D000086382		Choline|Zinc|Zinc Sulfate	7.33	4
CHTOP	26097	COVID-19	MESH:D000086382		Ivermectin|Zinc	7.32	4
PDIA3	2923	COVID-19	MESH:D000086382		Choline|Ivermectin|Zinc	7.32	5
TAF4	6874	COVID-19	MESH:D000086382		Ivermectin|Zinc	7.32	4
TBCC	6903	COVID-19	MESH:D000086382		Choline|Emodin	7.32	2
ASS1	445	COVID-19	MESH:D000086382		Chloroquine|Choline|Zinc	7.31	8
FBH1	84893	COVID-19	MESH:D000086382		Choline|Zinc	7.31	3
MIR1224	100187716	COVID-19	MESH:D000086382		Choline|Zinc	7.31	3
MAPK9	5601	COVID-19	MESH:D000086382		Choline|Ivermectin|Melatonin|Zinc	7.3	7
PGK1	5230	COVID-19	MESH:D000086382		Ivermectin|Zinc|Zinc Sulfate	7.29	5
MIEF2	125170	COVID-19	MESH:D000086382		Choline|Melatonin	7.28	3
MMP14	4323	COVID-19	MESH:D000086382		Ivermectin|Losartan|Melatonin	7.28	5
MMP23	26561	COVID-19	MESH:D000086382		Choline|Losartan	7.28	2
HMG20A	10363	COVID-19	MESH:D000086382		Ivermectin|Zinc	7.27	4
RHOB	388	COVID-19	MESH:D000086382		Dactinomycin|Ivermectin|Zinc	7.26	5
ACADM	34	COVID-19	MESH:D000086382		Choline|Ivermectin|Sirolimus	7.25	4
CYP3A2	266682	COVID-19	MESH:D000086382		Dactinomycin|Nifedipine|Zinc	7.25	4
HDAC1	3065	COVID-19	MESH:D000086382		Choline|Ivermectin|Zinc	7.25	5
MCM5	4174	COVID-19	MESH:D000086382		Choline|Ivermectin|Zinc	7.25	5
NUDT15	55270	COVID-19	MESH:D000086382		Ivermectin|Mercaptopurine	7.25	3
SLC16A1	6566	COVID-19	MESH:D000086382		Choline|Ivermectin|Sirolimus	7.25	4
CD68	968	COVID-19	MESH:D000086382		Choline|Mercaptopurine|Sirolimus	7.24	2
DHFR	1719	COVID-19	MESH:D000086382		Choline|Emodin|Ivermectin	7.24	4
ATF3	467	COVID-19	MESH:D000086382		Choline|Mefloquine|Sirolimus|Zinc	7.23	5
CD19	930	COVID-19	MESH:D000086382		Hydroxychloroquine|Mercaptopurine	7.23	6
MIR212	406994	COVID-19	MESH:D000086382		Sirolimus|Zinc	7.23	3
MIR503	574506	COVID-19	MESH:D000086382		Choline|Sirolimus	7.23	2
NFATC2IP	84901	COVID-19	MESH:D000086382		Choline|Ivermectin	7.23	3
TFF1	7031	COVID-19	MESH:D000086382		Choline|Melatonin|perfluorobutyric acid	7.23	4
ZCCHC3	85364	COVID-19	MESH:D000086382		Choline|Ivermectin	7.23	3
CYP26A1	1592	COVID-19	MESH:D000086382		Choline|Mercaptopurine|Zinc	7.22	4
KCNH2	3757	COVID-19	MESH:D000086382		cepharanthine|Hydroxychloroquine|Mefloquine|Toremifene	7.22	7
LEMD3	23592	COVID-19	MESH:D000086382		Ivermectin|Zinc	7.22	4
PER2	8864	COVID-19	MESH:D000086382		Choline|Melatonin|Zinc	7.22	5
SLC1A2	6506	COVID-19	MESH:D000086382		Ivermectin|Nifedipine|Zinc	7.22	5
VTA1	51534	COVID-19	MESH:D000086382		Ivermectin|Zinc	7.22	4
BCORL1	63035	COVID-19	MESH:D000086382		Choline|Mercaptopurine	7.21	2
CFAP53	220136	COVID-19	MESH:D000086382		Zinc|Zinc Sulfate	7.21	3
MIR107	406901	COVID-19	MESH:D000086382		Choline|Zinc	7.21	3
MIR191	406966	COVID-19	MESH:D000086382		Choline|Zinc	7.21	3
MIR425	494337	COVID-19	MESH:D000086382		Choline|Zinc	7.21	3
MS4A6B	69774	COVID-19	MESH:D000086382		Choline|Zinc	7.21	3
PNMT	5409	COVID-19	MESH:D000086382		Zinc|Zinc Sulfate	7.21	3
SLC39A3	29985	COVID-19	MESH:D000086382		Zinc|Zinc Sulfate	7.21	3
SMAD2	4087	COVID-19	MESH:D000086382		camostat|Ivermectin|Zinc	7.21	6
TXNDC12	51060	COVID-19	MESH:D000086382		Ivermectin|Zinc Sulfate	7.21	3
FADS2	9415	COVID-19	MESH:D000086382		Chloroquine|Choline|Ivermectin	7.2	8
OXA1L	5018	COVID-19	MESH:D000086382		Ivermectin|Sirolimus	7.19	3
ANXA3	306	COVID-19	MESH:D000086382		Choline|Ivermectin|Zinc	7.18	5
DDX49	54555	COVID-19	MESH:D000086382		Choline|Ivermectin	7.18	3
KRT9	3857	COVID-19	MESH:D000086382		Ivermectin|Zinc	7.18	4
PANK4	55229	COVID-19	MESH:D000086382		Ivermectin|Zinc	7.18	4
RETNLG	245195	COVID-19	MESH:D000086382		Choline|Mercaptopurine	7.18	2
UBE2C	11065	COVID-19	MESH:D000086382		Choline|Ivermectin|Zinc	7.18	5
AAK1	22848	COVID-19	MESH:D000086382		baricitinib|Ivermectin	7.17	4
CA2	760	COVID-19	MESH:D000086382		Acetazolamide|Ivermectin|Zinc	7.17	5
FCER1A	2205	COVID-19	MESH:D000086382		Zinc|Zinc Sulfate	7.17	3
OTUD5	55593	COVID-19	MESH:D000086382		Choline|Zinc	7.17	3
CA5A	763	COVID-19	MESH:D000086382		Acetazolamide|Zinc	7.16	3
CCL20	6364	COVID-19	MESH:D000086382		Ritonavir|Tenofovir|Zinc	7.16	5
CLDN1	9076	COVID-19	MESH:D000086382		Chloroquine|Hydroxychloroquine|Ivermectin	7.16	11
JUND	3727	COVID-19	MESH:D000086382		Choline|Emodin|Zinc	7.16	4
AFP	174	COVID-19	MESH:D000086382		chloroquine diphosphate|Choline|Losartan	7.15	7
ARNT	405	COVID-19	MESH:D000086382		Dactinomycin|Melatonin|Zinc	7.15	4
DNAJB1	3337	COVID-19	MESH:D000086382		Emodin|Ivermectin|Zinc	7.15	5
NAMPT	10135	COVID-19	MESH:D000086382		Ivermectin|Nifedipine|Zinc	7.15	5
SLC10A1	6554	COVID-19	MESH:D000086382		Emodin|Ritonavir|Zinc	7.14	5
TEX10	54881	COVID-19	MESH:D000086382		Ivermectin|Mercaptopurine	7.14	3
AMMECR1L	83607	COVID-19	MESH:D000086382		Acetazolamide|Zinc	7.13	3
EIF2B1	1967	COVID-19	MESH:D000086382		Emodin|Ivermectin	7.13	3
EMID1	129080	COVID-19	MESH:D000086382		Zinc|Zinc Sulfate	7.13	3
GGT7	2686	COVID-19	MESH:D000086382		Choline|Zinc Sulfate	7.13	2
MCM6	4175	COVID-19	MESH:D000086382		Choline|Ivermectin|Zinc	7.13	5
MRPL53	116540	COVID-19	MESH:D000086382		Choline|Ivermectin	7.13	3
PIK3R4	30849	COVID-19	MESH:D000086382		Ivermectin|Zinc	7.13	4
PSMG3	84262	COVID-19	MESH:D000086382		Choline|Ivermectin	7.13	3
TNPO3	23534	COVID-19	MESH:D000086382		Ivermectin|Zinc	7.13	4
WIPF2	147179	COVID-19	MESH:D000086382		Ivermectin|Zinc Sulfate	7.13	3
FOSB	2354	COVID-19	MESH:D000086382		Choline|Zinc|Zinc Sulfate	7.12	4
GZF1	64412	COVID-19	MESH:D000086382		Choline|Zinc	7.12	3
GZMK	3003	COVID-19	MESH:D000086382		Choline|Zinc	7.12	3
HSD11B1	3290	COVID-19	MESH:D000086382		Mercaptopurine|Tenofovir|Zinc Sulfate	7.12	3
METTL27	155368	COVID-19	MESH:D000086382		Choline|Zinc	7.12	3
MIR142	406934	COVID-19	MESH:D000086382		Mercaptopurine|Zinc	7.12	3
NXPH1	30010	COVID-19	MESH:D000086382		Choline|Zinc	7.12	3
TNC	3371	COVID-19	MESH:D000086382		Choline|Losartan|Zinc	7.12	4
ATP2A2	488	COVID-19	MESH:D000086382		chloroquine diphosphate|Choline|Ivermectin	7.11	8
MLST8	64223	COVID-19	MESH:D000086382		Ivermectin|Sirolimus	7.11	3
MRPS9	64965	COVID-19	MESH:D000086382		Choline|Ivermectin	7.09	3
TAF1C	9013	COVID-19	MESH:D000086382		Choline|Ivermectin	7.09	3
CCNE2	9134	COVID-19	MESH:D000086382		Ritonavir|Sirolimus|Zinc	7.08	5
CYP4A3	298423	COVID-19	MESH:D000086382		Mercaptopurine|Ritonavir	7.08	3
PYGO1	26108	COVID-19	MESH:D000086382		Choline|Zinc	7.08	3
CNMD	11061	COVID-19	MESH:D000086382		Dactinomycin|Mercaptopurine	7.07	1
CHRD	8646	COVID-19	MESH:D000086382		Mercaptopurine|Zinc Sulfate	7.06	2
KAT8	84148	COVID-19	MESH:D000086382		Zinc|Zinc Sulfate	7.06	3
STYX	6815	COVID-19	MESH:D000086382		Acetazolamide|Zinc	7.06	3
APEX1	328	COVID-19	MESH:D000086382		Choline|Ivermectin|Zinc	7.05	5
CLEC4A3	73149	COVID-19	MESH:D000086382		Choline|Melatonin	7.05	3
FTO	79068	COVID-19	MESH:D000086382		Ivermectin|nafamostat	7.05	3
LNPK	80856	COVID-19	MESH:D000086382		Ivermectin|Zinc Sulfate	7.05	3
COMMD8	54951	COVID-19	MESH:D000086382		Choline|Ivermectin	7.04	3
EBF2	64641	COVID-19	MESH:D000086382		Choline|Ivermectin	7.04	3
RAD51	5888	COVID-19	MESH:D000086382		Choline|Dactinomycin|Sirolimus	7.04	2
RARA	5914	COVID-19	MESH:D000086382		Choline|Melatonin|Zinc	7.04	5
SPATS2	65244	COVID-19	MESH:D000086382		Ivermectin|Zinc	7.04	4
SPINK5	11005	COVID-19	MESH:D000086382		Choline|Mercaptopurine	7.04	2
TMEM192	201931	COVID-19	MESH:D000086382		Choline|Ivermectin	7.04	3
BCL2L15	440603	COVID-19	MESH:D000086382		Melatonin|Zinc	7.03	4
CYBA	1535	COVID-19	MESH:D000086382		Choline|Losartan|Sirolimus	7.03	3
NTRK2	4915	COVID-19	MESH:D000086382		Choline|Melatonin|Zinc	7.02	5
TP53I11	9537	COVID-19	MESH:D000086382		Dactinomycin|Zinc Sulfate	7.02	2
COL20A1	57642	COVID-19	MESH:D000086382		Choline|Zinc Sulfate	7.01	2
HSPH1	10808	COVID-19	MESH:D000086382		Ivermectin|Ritonavir|Zinc	7.01	6
TRIM21	6737	COVID-19	MESH:D000086382		Hydroxychloroquine|Ivermectin	7.01	7
ADNP2	22850	COVID-19	MESH:D000086382		Choline|Zinc	7	3
AVL9	23080	COVID-19	MESH:D000086382		Ivermectin|Zinc	7	4
CCDC124	115098	COVID-19	MESH:D000086382		Choline|Ivermectin	7	3
CHAMP1	283489	COVID-19	MESH:D000086382		Ivermectin|Zinc	7	4
FHIP2A	57700	COVID-19	MESH:D000086382		Choline|Ivermectin	7	3
KRI1	65095	COVID-19	MESH:D000086382		Choline|Ivermectin	7	3
MIR130A	406919	COVID-19	MESH:D000086382		Choline|Zinc	7	3
PHGDH	26227	COVID-19	MESH:D000086382		Choline|Ivermectin|Zinc	7	5
PSAT1	29968	COVID-19	MESH:D000086382		Choline|Ivermectin|Zinc	7	5
LGALS3	3958	COVID-19	MESH:D000086382		Choline|Dactinomycin|Ivermectin	6.99	4
SLC12A9	56996	COVID-19	MESH:D000086382		Zinc|Zinc Sulfate	6.99	3
CFLAR	8837	COVID-19	MESH:D000086382		Choline|Dactinomycin|Hydroxychloroquine	6.98	7
EXOSC7	23016	COVID-19	MESH:D000086382		Ivermectin|Zinc Sulfate	6.98	3
JAK2	3717	COVID-19	MESH:D000086382		baricitinib|Dactinomycin|Emodin	6.98	3
MTCL1	23255	COVID-19	MESH:D000086382		Ivermectin|Zinc Sulfate	6.98	3
CDC20	991	COVID-19	MESH:D000086382		Choline|Sirolimus|Zinc	6.97	4
HES1	3280	COVID-19	MESH:D000086382		Choline|Sirolimus|Zinc Sulfate	6.97	3
KLF6	1316	COVID-19	MESH:D000086382		Choline|Sirolimus|Zinc	6.97	4
NACC1	112939	COVID-19	MESH:D000086382		Chloroquine|Ivermectin	6.97	7
CUBN	8029	COVID-19	MESH:D000086382		Losartan|Mercaptopurine	6.96	2
DNAJC11	55735	COVID-19	MESH:D000086382		Choline|Ivermectin	6.96	3
GRIPAP1	56850	COVID-19	MESH:D000086382		Choline|Ivermectin	6.96	3
KLRD1	3824	COVID-19	MESH:D000086382		Choline|Zinc	6.96	3
LRWD1	222229	COVID-19	MESH:D000086382		Choline|Ivermectin	6.96	3
MIR134	406924	COVID-19	MESH:D000086382		Choline|Zinc	6.96	3
PLIN2	123	COVID-19	MESH:D000086382		Ivermectin|Melatonin|perfluorobutyric acid	6.96	5
POLR2E	5434	COVID-19	MESH:D000086382		Choline|Ivermectin	6.96	3
RAP2C	57826	COVID-19	MESH:D000086382		Choline|Ivermectin	6.96	3
SLAMF7	57823	COVID-19	MESH:D000086382		Choline|Hydroxychloroquine	6.96	6
TMEM11	8834	COVID-19	MESH:D000086382		Choline|Ivermectin	6.96	3
UBE2Q1	55585	COVID-19	MESH:D000086382		Choline|Ivermectin	6.96	3
MS4A1	931	COVID-19	MESH:D000086382		Hydroxychloroquine|Zinc	6.95	7
PDE1B	5153	COVID-19	MESH:D000086382		Choline|Melatonin	6.95	3
TNFSF11	8600	COVID-19	MESH:D000086382		betulinic acid|Sirolimus|Zinc Sulfate	6.95	3
CIP2A	57650	COVID-19	MESH:D000086382		Chloroquine|Ivermectin	6.94	7
CRLF3	51379	COVID-19	MESH:D000086382		Ivermectin|Zinc Sulfate	6.94	3
IL1R1	3554	COVID-19	MESH:D000086382		Active Hexose Correlated Compound|Ivermectin|Zinc	6.94	5
INSR	3643	COVID-19	MESH:D000086382		Choline|Melatonin|Zinc	6.94	5
KCNK12	56660	COVID-19	MESH:D000086382		Choline|Zinc Sulfate	6.94	2
SLC9A6	10479	COVID-19	MESH:D000086382		Ivermectin|Zinc Sulfate	6.94	3
ACLY	47	COVID-19	MESH:D000086382		Choline|Ivermectin|Zinc	6.92	5
CCL25	6370	COVID-19	MESH:D000086382		Chloroquine|Zinc	6.92	7
MIR203	387199	COVID-19	MESH:D000086382		Choline|Zinc	6.92	3
MT1L	4500	COVID-19	MESH:D000086382		Zinc|Zinc Sulfate	6.92	3
RIPPLY3	53820	COVID-19	MESH:D000086382		Choline|Dactinomycin	6.92	2
UNC119	9094	COVID-19	MESH:D000086382		Zinc|Zinc Sulfate	6.92	3
DOLK	22845	COVID-19	MESH:D000086382		Choline|Zinc Sulfate	6.91	2
FABP1	2168	COVID-19	MESH:D000086382		Choline|perfluorobutyric acid|Zinc	6.91	4
FAF2	23197	COVID-19	MESH:D000086382		Choline|Ivermectin	6.91	3
GCN1	10985	COVID-19	MESH:D000086382		Choline|Ivermectin	6.91	3
NHS	4810	COVID-19	MESH:D000086382		Choline|Zinc Sulfate	6.91	2
SPG21	51324	COVID-19	MESH:D000086382		Choline|Ivermectin	6.91	3
TPM1	7168	COVID-19	MESH:D000086382		Choline|Ivermectin|Zinc	6.89	5
ARHGAP27	201176	COVID-19	MESH:D000086382		Zinc|Zinc Sulfate	6.88	3
BLK	640	COVID-19	MESH:D000086382		Zinc|Zinc Sulfate	6.88	3
CCR9	10803	COVID-19	MESH:D000086382		Choline|Zinc	6.88	3
CEP95	90799	COVID-19	MESH:D000086382		Choline|Zinc	6.88	3
KCNA3	3738	COVID-19	MESH:D000086382		Choline|Nifedipine	6.88	2
NPY	4852	COVID-19	MESH:D000086382		Choline|Losartan|Zinc	6.88	4
SLC30A9	10463	COVID-19	MESH:D000086382		Choline|Zinc	6.88	3
SLC6A3	6531	COVID-19	MESH:D000086382		Melatonin|Zinc|Zinc Sulfate	6.88	5
STX4	6810	COVID-19	MESH:D000086382		Ivermectin|Zinc	6.88	4
TTC9C	283237	COVID-19	MESH:D000086382		Ivermectin|Zinc	6.88	4
AP3B1	8546	COVID-19	MESH:D000086382		Choline|Ivermectin	6.87	3
ARMC1	55156	COVID-19	MESH:D000086382		Choline|Ivermectin	6.87	3
EMC3	55831	COVID-19	MESH:D000086382		Choline|Ivermectin	6.87	3
ISL1	3670	COVID-19	MESH:D000086382		Ribavirin|Zinc Sulfate	6.87	7
ISY1	57461	COVID-19	MESH:D000086382		Choline|Ivermectin	6.87	3
MIR145	406937	COVID-19	MESH:D000086382		chloroquine diphosphate|Zinc	6.87	7
MT2	17750	COVID-19	MESH:D000086382		Choline|Zinc|Zinc Sulfate	6.87	4
NODAL	4838	COVID-19	MESH:D000086382		Choline|Zinc Sulfate	6.87	2
OCRL	4952	COVID-19	MESH:D000086382		Choline|Ivermectin	6.87	3
USP28	57646	COVID-19	MESH:D000086382		Chloroquine|Ivermectin	6.87	7
ZC3H7B	23264	COVID-19	MESH:D000086382		Ivermectin|Zinc Sulfate	6.87	3
EDA	1896	COVID-19	MESH:D000086382		Zinc|Zinc Sulfate	6.85	3
MIR132	406921	COVID-19	MESH:D000086382		Sirolimus|Zinc	6.85	3
PAX8	7849	COVID-19	MESH:D000086382		perfluorobutyric acid|Sirolimus	6.85	2
SLC12A1	6557	COVID-19	MESH:D000086382		Chloroquine|Sirolimus	6.85	6
TXNIP	10628	COVID-19	MESH:D000086382		chloroquine diphosphate|Hydroxychloroquine|perfluorobutyric acid	6.85	11
DTX3	196403	COVID-19	MESH:D000086382		Choline|Zinc Sulfate	6.84	2
EDC3	80153	COVID-19	MESH:D000086382		Ivermectin|Zinc	6.84	4
ERI1	90459	COVID-19	MESH:D000086382		Choline|Ivermectin	6.84	3
GST-4	177886	COVID-19	MESH:D000086382		Ivermectin|Zinc	6.84	4
ISLR2	57611	COVID-19	MESH:D000086382		Choline|Zinc Sulfate	6.84	2
LRRC8E	80131	COVID-19	MESH:D000086382		Choline|Ivermectin	6.84	3
MINK1	50488	COVID-19	MESH:D000086382		Choline|Ivermectin	6.84	3
MTCH1	23787	COVID-19	MESH:D000086382		Choline|Ivermectin	6.84	3
MUC4	4585	COVID-19	MESH:D000086382		Active Hexose Correlated Compound|Choline	6.84	2
NOS1	4842	COVID-19	MESH:D000086382		betulinic acid|Losartan|Melatonin	6.84	4
PALM	5064	COVID-19	MESH:D000086382		Choline|Zinc Sulfate	6.84	2
RANBP6	26953	COVID-19	MESH:D000086382		Choline|Ivermectin	6.84	3
SRSF9	8683	COVID-19	MESH:D000086382		Ivermectin|Zinc	6.84	4
TOE1	114034	COVID-19	MESH:D000086382		Choline|Ivermectin	6.84	3
VTI1B	10490	COVID-19	MESH:D000086382		Choline|Ivermectin	6.84	3
NCLN	56926	COVID-19	MESH:D000086382		Ivermectin|Zinc Sulfate	6.83	3
S100A9	6280	COVID-19	MESH:D000086382		Choline|Zinc|Zinc Sulfate	6.82	4
SAE1	10055	COVID-19	MESH:D000086382		Emodin|Ivermectin	6.82	3
ZIC3	7547	COVID-19	MESH:D000086382		Choline|Mercaptopurine	6.82	2
AP5Z1	9907	COVID-19	MESH:D000086382		Ivermectin|Zinc	6.81	4
BAG5	9529	COVID-19	MESH:D000086382		Emodin|Zinc	6.81	3
M6PR	4074	COVID-19	MESH:D000086382		Chloroquine|Ivermectin	6.81	7
PACC1	55248	COVID-19	MESH:D000086382		Choline|Zinc	6.81	3
PACSIN1	29993	COVID-19	MESH:D000086382		Ivermectin|Mercaptopurine	6.81	3
TMEM184C	55751	COVID-19	MESH:D000086382		Choline|Zinc Sulfate	6.81	2
FUBP3	8939	COVID-19	MESH:D000086382		Choline|Ivermectin	6.8	3
MAP1S	55201	COVID-19	MESH:D000086382		Choline|Ivermectin	6.8	3
PTPN23	25930	COVID-19	MESH:D000086382		Choline|Ivermectin	6.8	3
SH3BP1	23616	COVID-19	MESH:D000086382		Choline|Ivermectin	6.8	3
TICAM2	353376	COVID-19	MESH:D000086382		Chloroquine|Zinc	6.8	7
TXNDC9	10190	COVID-19	MESH:D000086382		Choline|Ivermectin	6.8	3
COL2A1	1280	COVID-19	MESH:D000086382		Choline|Mercaptopurine|Sirolimus	6.79	2
COPS5	10987	COVID-19	MESH:D000086382		Emodin|Ivermectin	6.79	3
TERT	7015	COVID-19	MESH:D000086382		Choline|Sirolimus|Zinc Sulfate	6.79	3
MAVS	57506	COVID-19	MESH:D000086382		Hydroxychloroquine|Ivermectin	6.78	7
BMP8B	656	COVID-19	MESH:D000086382		Choline|Zinc	6.77	3
FAM120C	54954	COVID-19	MESH:D000086382		Ivermectin|Zinc	6.77	4
IDI1	3422	COVID-19	MESH:D000086382		Choline|Ivermectin|Zinc	6.77	5
KRT2	3849	COVID-19	MESH:D000086382		Ivermectin|Zinc	6.77	4
MRPS36	92259	COVID-19	MESH:D000086382		Ivermectin|Zinc	6.77	4
PIP4P1	90809	COVID-19	MESH:D000086382		Ivermectin|Zinc	6.77	4
RASIP1	54922	COVID-19	MESH:D000086382		Choline|Zinc	6.77	3
RPS6KB2	6199	COVID-19	MESH:D000086382		Ivermectin|Sirolimus	6.77	3
SOX12	6666	COVID-19	MESH:D000086382		Choline|Zinc	6.77	3
VPS33B	26276	COVID-19	MESH:D000086382		Ivermectin|Zinc Sulfate	6.77	3
VPS8	23355	COVID-19	MESH:D000086382		Choline|Zinc	6.77	3
ATF6	22926	COVID-19	MESH:D000086382		Ivermectin|Melatonin|Zinc	6.76	6
BTC	685	COVID-19	MESH:D000086382		Dactinomycin|Sirolimus	6.76	1
CHMP4B	128866	COVID-19	MESH:D000086382		Choline|Ivermectin	6.76	3
DNAAF1	123872	COVID-19	MESH:D000086382		Choline|Ivermectin	6.76	3
DTD1	92675	COVID-19	MESH:D000086382		Choline|Ivermectin	6.76	3
LSM12	124801	COVID-19	MESH:D000086382		Choline|Ivermectin	6.76	3
MORF4L1	10933	COVID-19	MESH:D000086382		Choline|Ivermectin	6.76	3
MT1B	4490	COVID-19	MESH:D000086382		Zinc|Zinc Sulfate	6.76	3
RAB11FIP5	26056	COVID-19	MESH:D000086382		Choline|Ivermectin	6.76	3
SAFB2	9667	COVID-19	MESH:D000086382		Choline|Ivermectin	6.76	3
SYT4	6860	COVID-19	MESH:D000086382		Zinc|Zinc Sulfate	6.76	3
AQP2	359	COVID-19	MESH:D000086382		Chloroquine|Sirolimus	6.75	6
GOLGA2	2801	COVID-19	MESH:D000086382		Chloroquine|Ivermectin	6.75	7
MAB21L2	10586	COVID-19	MESH:D000086382		Acetazolamide|Ivermectin	6.75	3
MT1A	4489	COVID-19	MESH:D000086382		Melatonin|Zinc|Zinc Sulfate	6.75	5
ARHGAP31	57514	COVID-19	MESH:D000086382		Choline|Zinc Sulfate	6.74	2
MIR15B	406949	COVID-19	MESH:D000086382		Choline|Zinc	6.74	3
MIR183	406959	COVID-19	MESH:D000086382		Choline|Zinc	6.74	3
MZF1	7593	COVID-19	MESH:D000086382		Choline|Zinc	6.74	3
NIPA1	123606	COVID-19	MESH:D000086382		Choline|Zinc	6.74	3
HBA2	3040	COVID-19	MESH:D000086382		Ivermectin|Zinc	6.73	4
POFUT2	23275	COVID-19	MESH:D000086382		Ivermectin|Zinc	6.73	4
ARCN1	372	COVID-19	MESH:D000086382		Chloroquine|Ivermectin	6.72	7
ARL2	402	COVID-19	MESH:D000086382		Choline|Ivermectin	6.72	3
CEBPD	1052	COVID-19	MESH:D000086382		Ivermectin|Zinc|Zinc Sulfate	6.72	5
DHX29	54505	COVID-19	MESH:D000086382		Choline|Ivermectin	6.72	3
ID1	3397	COVID-19	MESH:D000086382		Choline|Dactinomycin|Sirolimus	6.72	2
ID2	3398	COVID-19	MESH:D000086382		baricitinib|Choline|Zinc	6.72	5
MRPL58	3396	COVID-19	MESH:D000086382		Choline|Ivermectin	6.72	3
NPHS2	7827	COVID-19	MESH:D000086382		Losartan|Sirolimus	6.72	2
PARN	5073	COVID-19	MESH:D000086382		Choline|Ivermectin	6.72	3
POGZ	23126	COVID-19	MESH:D000086382		Choline|Ivermectin	6.72	3
SSH2	85464	COVID-19	MESH:D000086382		Choline|Ivermectin	6.72	3
STMN3	50861	COVID-19	MESH:D000086382		Dactinomycin|Zinc Sulfate	6.72	2
TMEM160	54958	COVID-19	MESH:D000086382		Choline|Ivermectin	6.72	3
MYL7	58498	COVID-19	MESH:D000086382		Melatonin|Mercaptopurine	6.71	2
PAX2	5076	COVID-19	MESH:D000086382		Choline|Zinc Sulfate	6.71	2
TREM1	54210	COVID-19	MESH:D000086382		Choline|Zinc Sulfate	6.71	2
TSR1	55720	COVID-19	MESH:D000086382		Ivermectin|Zinc Sulfate	6.71	3
TXN	7295	COVID-19	MESH:D000086382		Ivermectin|Ribavirin|Zinc	6.71	10
INSM1	3642	COVID-19	MESH:D000086382		Choline|Zinc	6.7	3
MPHOSPH8	54737	COVID-19	MESH:D000086382		Ivermectin|Zinc	6.7	4
SAMD8	142891	COVID-19	MESH:D000086382		Choline|Zinc	6.7	3
SULT2A2	100043194	COVID-19	MESH:D000086382		Choline|Zinc	6.7	3
SUPV3L1	6832	COVID-19	MESH:D000086382		Ivermectin|Zinc	6.7	4
TMEM214	54867	COVID-19	MESH:D000086382		Ivermectin|Zinc	6.7	4
ARL6IP4	51329	COVID-19	MESH:D000086382		Choline|Ivermectin	6.69	3
CPSF1	29894	COVID-19	MESH:D000086382		Choline|Ivermectin	6.69	3
EXOC8	149371	COVID-19	MESH:D000086382		Choline|Ivermectin	6.69	3
GFER	2671	COVID-19	MESH:D000086382		Choline|Dactinomycin	6.69	2
IGSF8	93185	COVID-19	MESH:D000086382		Choline|Ivermectin	6.69	3
LRSAM1	90678	COVID-19	MESH:D000086382		Choline|Ivermectin	6.69	3
PHPT1	29085	COVID-19	MESH:D000086382		Choline|Ivermectin	6.69	3
RHOT1	55288	COVID-19	MESH:D000086382		Choline|Ivermectin	6.69	3
RRP1	8568	COVID-19	MESH:D000086382		Choline|Ivermectin	6.69	3
SEC11A	23478	COVID-19	MESH:D000086382		Choline|Ivermectin	6.69	3
SNW1	22938	COVID-19	MESH:D000086382		Choline|Ivermectin	6.69	3
STRAP	11171	COVID-19	MESH:D000086382		Chloroquine|Ivermectin	6.69	7
TLR9	54106	COVID-19	MESH:D000086382		Chloroquine|Hydroxychloroquine	6.69	9
ADAMTSL2	9719	COVID-19	MESH:D000086382		Choline|Zinc Sulfate	6.68	2
IL32	9235	COVID-19	MESH:D000086382		Ritonavir|Zinc Sulfate	6.68	3
KRT8	3856	COVID-19	MESH:D000086382		Choline|Ivermectin|Zinc	6.68	5
CSRNP2	81566	COVID-19	MESH:D000086382		Choline|Zinc	6.67	3
FRS2	10818	COVID-19	MESH:D000086382		Choline|Zinc	6.67	3
KRAS	3845	COVID-19	MESH:D000086382		Dactinomycin|Ivermectin|Losartan	6.67	4
MIR214	406996	COVID-19	MESH:D000086382		Choline|Zinc	6.67	3
MIR30E	407034	COVID-19	MESH:D000086382		Choline|Zinc	6.67	3
PTS	5805	COVID-19	MESH:D000086382		Zinc|Zinc Sulfate	6.67	3
THAP1	55145	COVID-19	MESH:D000086382		Choline|Zinc	6.67	3
TRHDE	29953	COVID-19	MESH:D000086382		Choline|Zinc	6.67	3
AASDHPPT	60496	COVID-19	MESH:D000086382		Ivermectin|Zinc	6.66	4
ATP6V1E1	529	COVID-19	MESH:D000086382		Ivermectin|Zinc	6.66	4
MAGOHB	55110	COVID-19	MESH:D000086382		Ivermectin|Zinc	6.66	4
MED23	9439	COVID-19	MESH:D000086382		Ivermectin|Zinc	6.66	4
ARL8A	127829	COVID-19	MESH:D000086382		Choline|Ivermectin	6.65	3
LGALS7	3963	COVID-19	MESH:D000086382		Dactinomycin|Ivermectin	6.65	3
TSNAX	7257	COVID-19	MESH:D000086382		Choline|Ivermectin	6.65	3
TTR	7276	COVID-19	MESH:D000086382		Ivermectin|perfluorobutyric acid|Zinc	6.65	5
KCNG3	170850	COVID-19	MESH:D000086382		Choline|Zinc	6.64	3
PPP1R3G	648791	COVID-19	MESH:D000086382		Choline|Zinc	6.64	3
TF	7018	COVID-19	MESH:D000086382		Ivermectin|Melatonin|Zinc	6.64	6
CLEC4D	338339	COVID-19	MESH:D000086382		Choline|Mercaptopurine	6.63	2
FAU	2197	COVID-19	MESH:D000086382		Ivermectin|Zinc	6.63	4
GRSF1	2926	COVID-19	MESH:D000086382		Ivermectin|Zinc	6.63	4
HPS5	11234	COVID-19	MESH:D000086382		Ivermectin|Zinc	6.63	4
PPHLN1	51535	COVID-19	MESH:D000086382		Ivermectin|Zinc	6.63	4
SLC30A5	64924	COVID-19	MESH:D000086382		Dactinomycin|Zinc	6.63	3
SP1	6667	COVID-19	MESH:D000086382		Choline|Zinc|Zinc Sulfate	6.63	4
ARG1	383	COVID-19	MESH:D000086382		Azithromycin|Choline|Zinc Sulfate	6.62	3
CRYZL1	9946	COVID-19	MESH:D000086382		Choline|Ivermectin	6.62	3
CXCL6	6372	COVID-19	MESH:D000086382		Ritonavir|Zinc	6.62	4
DDX20	11218	COVID-19	MESH:D000086382		Choline|Ivermectin	6.62	3
DDX23	9416	COVID-19	MESH:D000086382		Ivermectin|Zinc Sulfate	6.62	3
GSPT2	23708	COVID-19	MESH:D000086382		Choline|Ivermectin	6.62	3
MGMT	4255	COVID-19	MESH:D000086382		Emodin|Ivermectin|Zinc	6.62	5
NUDT19	390916	COVID-19	MESH:D000086382		Choline|Ivermectin	6.62	3
POU4F2	5458	COVID-19	MESH:D000086382		Choline|Zinc Sulfate	6.62	2
RAB12	201475	COVID-19	MESH:D000086382		Choline|Ivermectin	6.62	3
IGFBP1	3484	COVID-19	MESH:D000086382		Choline|Sirolimus|Zinc	6.61	4
SLC14A2	8170	COVID-19	MESH:D000086382		Chloroquine|Zinc	6.61	7
CANT1	124583	COVID-19	MESH:D000086382		Choline|Zinc	6.6	3
CD84	8832	COVID-19	MESH:D000086382		Choline|Sirolimus	6.6	2
CYP2D9	13105	COVID-19	MESH:D000086382		Choline|Zinc	6.6	3
MAML1	9794	COVID-19	MESH:D000086382		Choline|Zinc	6.6	3
MOB4	25843	COVID-19	MESH:D000086382		Choline|Zinc	6.6	3
NEDD8	4738	COVID-19	MESH:D000086382		Ivermectin|Zinc	6.6	4
OXSR1	9943	COVID-19	MESH:D000086382		Ivermectin|Zinc	6.6	4
PSMD9	5715	COVID-19	MESH:D000086382		Ivermectin|Zinc	6.6	4
SCAMP5	192683	COVID-19	MESH:D000086382		Choline|Mercaptopurine	6.6	2
ANXA1	301	COVID-19	MESH:D000086382		Choline|Ivermectin|Zinc	6.59	5
CHMP2A	27243	COVID-19	MESH:D000086382		Choline|Ivermectin	6.59	3
DYM	54808	COVID-19	MESH:D000086382		Choline|Ivermectin	6.59	3
DYNLT1	6993	COVID-19	MESH:D000086382		Choline|Ivermectin	6.59	3
HOXB2	3212	COVID-19	MESH:D000086382		Choline|Zinc Sulfate	6.59	2
MOG	4340	COVID-19	MESH:D000086382		Ivermectin|Zinc Sulfate	6.59	3
MYOM2	9172	COVID-19	MESH:D000086382		Chloroquine|Choline	6.59	6
PFDN4	5203	COVID-19	MESH:D000086382		Choline|Ivermectin	6.59	3
PLVAP	83483	COVID-19	MESH:D000086382		Choline|Zinc Sulfate	6.59	2
PPP6R3	55291	COVID-19	MESH:D000086382		Choline|Ivermectin	6.59	3
TSPAN14	81619	COVID-19	MESH:D000086382		Choline|Ivermectin	6.59	3
ARFGEF2	10564	COVID-19	MESH:D000086382		Ivermectin|Zinc	6.57	4
BCAS2	10286	COVID-19	MESH:D000086382		Ivermectin|Zinc	6.57	4
CLPTM1L	81037	COVID-19	MESH:D000086382		Ivermectin|Zinc	6.57	4
CRIPT	9419	COVID-19	MESH:D000086382		Ivermectin|Zinc	6.57	4
DCAF8	50717	COVID-19	MESH:D000086382		Choline|Zinc Sulfate	6.57	2
GMPPA	29926	COVID-19	MESH:D000086382		Ivermectin|Zinc	6.57	4
ISL2	64843	COVID-19	MESH:D000086382		Choline|Zinc	6.57	3
LEPROTL1	23484	COVID-19	MESH:D000086382		Ivermectin|Zinc	6.57	4
MRPS17	51373	COVID-19	MESH:D000086382		Ivermectin|Zinc	6.57	4
MYDGF	56005	COVID-19	MESH:D000086382		Ivermectin|Zinc	6.57	4
STX6	10228	COVID-19	MESH:D000086382		Ivermectin|Zinc	6.57	4
TRIM11	81559	COVID-19	MESH:D000086382		Choline|Zinc	6.57	3
WAPL	23063	COVID-19	MESH:D000086382		Ivermectin|Zinc	6.57	4
WAS	7454	COVID-19	MESH:D000086382		Choline|Zinc	6.57	3
ACSL1	2180	COVID-19	MESH:D000086382		Choline|Ivermectin|Zinc	6.56	5
CD28	940	COVID-19	MESH:D000086382		Dactinomycin|Mercaptopurine	6.56	1
SLC30A4	7782	COVID-19	MESH:D000086382		Zinc|Zinc Sulfate	6.56	3
WDR46	9277	COVID-19	MESH:D000086382		Zinc|Zinc Sulfate	6.56	3
CDX2	1045	COVID-19	MESH:D000086382		Choline|Sirolimus	6.55	2
CEP170	9859	COVID-19	MESH:D000086382		Choline|Ivermectin	6.55	3
CTH	1491	COVID-19	MESH:D000086382		Choline|Ivermectin|Zinc	6.55	5
IWS1	55677	COVID-19	MESH:D000086382		Choline|Ivermectin	6.55	3
RIC8A	60626	COVID-19	MESH:D000086382		Choline|Ivermectin	6.55	3
SCYL1	57410	COVID-19	MESH:D000086382		Choline|Ivermectin	6.55	3
STXBP5	134957	COVID-19	MESH:D000086382		Choline|Ivermectin	6.55	3
TMEM100	55273	COVID-19	MESH:D000086382		Choline|Mercaptopurine	6.55	2
TMEM165	55858	COVID-19	MESH:D000086382		Choline|Ivermectin	6.55	3
YLPM1	56252	COVID-19	MESH:D000086382		Choline|Ivermectin	6.55	3
CLIC6	54102	COVID-19	MESH:D000086382		Choline|Zinc	6.54	3
IL5	3567	COVID-19	MESH:D000086382		Emodin|Ribavirin|Sirolimus	6.54	7
MIB1	57534	COVID-19	MESH:D000086382		Choline|Zinc	6.54	3
MIR99A	407055	COVID-19	MESH:D000086382		Choline|Zinc	6.54	3
PIK3R1	5295	COVID-19	MESH:D000086382		Emodin|Ivermectin|Sirolimus	6.54	3
POLD2	5425	COVID-19	MESH:D000086382		Ivermectin|Sirolimus	6.54	3
PYCR2	29920	COVID-19	MESH:D000086382		Ivermectin|Zinc	6.54	4
SATB1	6304	COVID-19	MESH:D000086382		Acetazolamide|Mercaptopurine	6.54	2
SFMBT2	57713	COVID-19	MESH:D000086382		Acetazolamide|Choline	6.54	2
SULT4A1	25830	COVID-19	MESH:D000086382		Choline|Zinc	6.54	3
TMEM14C	51522	COVID-19	MESH:D000086382		Ivermectin|Sirolimus	6.54	3
TOM1	10043	COVID-19	MESH:D000086382		Ivermectin|Zinc	6.54	4
MMP3	4314	COVID-19	MESH:D000086382		Azithromycin|Choline|Zinc	6.53	4
PXK	54899	COVID-19	MESH:D000086382		Zinc|Zinc Sulfate	6.53	3
TAGLN3	29114	COVID-19	MESH:D000086382		Ivermectin|Zinc Sulfate	6.53	3
WNT2B	7482	COVID-19	MESH:D000086382		Choline|Mercaptopurine	6.53	2
ZDHHC14	79683	COVID-19	MESH:D000086382		Zinc|Zinc Sulfate	6.53	3
ACTR1A	10121	COVID-19	MESH:D000086382		Choline|Ivermectin	6.52	3
COQ9	57017	COVID-19	MESH:D000086382		Choline|Ivermectin	6.52	3
DDX50	79009	COVID-19	MESH:D000086382		Choline|Ivermectin	6.52	3
EIF3M	10480	COVID-19	MESH:D000086382		Choline|Ivermectin	6.52	3
GET1	7485	COVID-19	MESH:D000086382		Choline|Ivermectin	6.52	3
JAK3	3718	COVID-19	MESH:D000086382		baricitinib|Zinc	6.52	4
KRT80	144501	COVID-19	MESH:D000086382		Dactinomycin|Zinc Sulfate	6.52	2
LRRC1	55227	COVID-19	MESH:D000086382		Choline|Ivermectin	6.52	3
MIR146A	406938	COVID-19	MESH:D000086382		Sirolimus|Zinc	6.52	3
NAPA	8775	COVID-19	MESH:D000086382		Choline|Ivermectin	6.52	3
WDR45B	56270	COVID-19	MESH:D000086382		Choline|Ivermectin	6.52	3
CLASP1	23332	COVID-19	MESH:D000086382		Ivermectin|Zinc	6.51	4
ITCH	83737	COVID-19	MESH:D000086382		Ivermectin|Zinc	6.51	4
MPHOSPH6	10200	COVID-19	MESH:D000086382		Choline|Zinc Sulfate	6.51	2
MRE11	4361	COVID-19	MESH:D000086382		Ivermectin|Zinc	6.51	4
NUDT16L1	84309	COVID-19	MESH:D000086382		Ivermectin|Zinc	6.51	4
NUFIP2	57532	COVID-19	MESH:D000086382		Ivermectin|Zinc	6.51	4
PTPN22	26191	COVID-19	MESH:D000086382		Zinc|Zinc Sulfate	6.51	3
RAB21	23011	COVID-19	MESH:D000086382		Ivermectin|Zinc	6.51	4
RPL38	6169	COVID-19	MESH:D000086382		Ivermectin|Zinc	6.51	4
TM9SF2	9375	COVID-19	MESH:D000086382		Ivermectin|Zinc	6.51	4
TMC4	147798	COVID-19	MESH:D000086382		Choline|Zinc	6.51	3
APAF1	317	COVID-19	MESH:D000086382		Choline|Ivermectin|Melatonin	6.5	5
PEG3	5178	COVID-19	MESH:D000086382		Acetazolamide|Zinc	6.5	3
SLCO2B1	11309	COVID-19	MESH:D000086382		4-(4-guanidinobenzoyloxy)phenylacetic acid|Mefloquine	6.5	2
SYNGR3	9143	COVID-19	MESH:D000086382		Ivermectin|Zinc Sulfate	6.5	3
BATF	10538	COVID-19	MESH:D000086382		Choline|Zinc Sulfate	6.49	2
CGGBP1	8545	COVID-19	MESH:D000086382		Choline|Ivermectin	6.49	3
EXOC7	23265	COVID-19	MESH:D000086382		Choline|Ivermectin	6.49	3
GTPBP1	9567	COVID-19	MESH:D000086382		Choline|Ivermectin	6.49	3
IFT57	55081	COVID-19	MESH:D000086382		Choline|Zinc Sulfate	6.49	2
MINPP1	9562	COVID-19	MESH:D000086382		Choline|Ivermectin	6.49	3
NCOA5	57727	COVID-19	MESH:D000086382		Choline|Ivermectin	6.49	3
S100A16	140576	COVID-19	MESH:D000086382		Ivermectin|Mercaptopurine	6.49	3
UBXN1	51035	COVID-19	MESH:D000086382		Choline|Ivermectin	6.49	3
XRN1	54464	COVID-19	MESH:D000086382		Choline|Ivermectin	6.49	3
APPL1	26060	COVID-19	MESH:D000086382		Chloroquine|Ivermectin	6.48	7
FEM1C	56929	COVID-19	MESH:D000086382		Choline|Zinc	6.48	3
MAGT1	84061	COVID-19	MESH:D000086382		Ivermectin|Zinc	6.48	4
MAS1	4142	COVID-19	MESH:D000086382		Choline|Losartan	6.48	2
MFAP3L	9848	COVID-19	MESH:D000086382		Mercaptopurine|Zinc	6.48	3
MIR150	406942	COVID-19	MESH:D000086382		Choline|Zinc	6.48	3
MIR200B	406984	COVID-19	MESH:D000086382		Choline|Zinc	6.48	3
RORB	6096	COVID-19	MESH:D000086382		Choline|Zinc	6.48	3
SDF4	51150	COVID-19	MESH:D000086382		Ivermectin|Zinc	6.48	4
SEC24A	10802	COVID-19	MESH:D000086382		Ivermectin|Zinc	6.48	4
UBE2M	9040	COVID-19	MESH:D000086382		Ivermectin|Zinc	6.48	4
ENO1	2023	COVID-19	MESH:D000086382		Choline|Ivermectin|Zinc	6.47	5
RRM2	6241	COVID-19	MESH:D000086382		Choline|Ivermectin|Zinc	6.47	5
SENP6	26054	COVID-19	MESH:D000086382		Chloroquine|Choline	6.47	6
TEAD1	7003	COVID-19	MESH:D000086382		Choline|Sirolimus	6.47	2
BTG2	7832	COVID-19	MESH:D000086382		Choline|Melatonin|Zinc	6.46	5
CFDP1	10428	COVID-19	MESH:D000086382		Choline|Ivermectin	6.46	3
CNOT7	29883	COVID-19	MESH:D000086382		Choline|Ivermectin	6.46	3
KMT2B	9757	COVID-19	MESH:D000086382		Choline|Ivermectin	6.46	3
PCNP	57092	COVID-19	MESH:D000086382		Choline|Ivermectin	6.46	3
PGAM5	192111	COVID-19	MESH:D000086382		Choline|Ivermectin	6.46	3
POLR1A	25885	COVID-19	MESH:D000086382		Choline|Ivermectin	6.46	3
TMEM39A	55254	COVID-19	MESH:D000086382		Choline|Zinc Sulfate	6.46	2
TRIM29	23650	COVID-19	MESH:D000086382		Choline|Ivermectin	6.46	3
DPP8	54878	COVID-19	MESH:D000086382		Ivermectin|Zinc	6.45	4
EHBP1L1	254102	COVID-19	MESH:D000086382		Choline|Zinc	6.45	3
ERBB2	2064	COVID-19	MESH:D000086382		Chloroquine|Choline|Mercaptopurine	6.45	7
ESYT2	57488	COVID-19	MESH:D000086382		Ivermectin|Zinc	6.45	4
HBS1L	10767	COVID-19	MESH:D000086382		Ivermectin|Zinc	6.45	4
IL9	3578	COVID-19	MESH:D000086382		Choline|Zinc	6.45	3
NDUFB10	4716	COVID-19	MESH:D000086382		Ivermectin|Zinc Sulfate	6.45	3
RBM22	55696	COVID-19	MESH:D000086382		Ivermectin|Zinc	6.45	4
SRPRA	6734	COVID-19	MESH:D000086382		Ivermectin|Zinc	6.45	4
STX16	8675	COVID-19	MESH:D000086382		Ivermectin|Zinc	6.45	4
ITPA	3704	COVID-19	MESH:D000086382		Ivermectin|Ribavirin	6.44	8
BSPRY	54836	COVID-19	MESH:D000086382		Choline|Mercaptopurine	6.43	2
CLINT1	9685	COVID-19	MESH:D000086382		Choline|Ivermectin	6.43	3
CORO6	84940	COVID-19	MESH:D000086382		Choline|Mercaptopurine	6.43	2
CUL4B	8450	COVID-19	MESH:D000086382		Choline|Ivermectin	6.43	3
CXCR4	7852	COVID-19	MESH:D000086382		chloroquine diphosphate|Choline|Zinc	6.43	8
DOCK6	57572	COVID-19	MESH:D000086382		Choline|Ivermectin	6.43	3
EIF3F	8665	COVID-19	MESH:D000086382		Choline|Ivermectin	6.43	3
IARS2	55699	COVID-19	MESH:D000086382		Choline|Ivermectin	6.43	3
IL13	3596	COVID-19	MESH:D000086382		Chloroquine|Choline|Emodin	6.43	7
JCHAIN	3512	COVID-19	MESH:D000086382		Hydroxychloroquine|Zinc	6.43	7
LECT2	3950	COVID-19	MESH:D000086382		Choline|Zinc Sulfate	6.43	2
MIR192	406967	COVID-19	MESH:D000086382		Choline|Zinc	6.43	3
NFYC	4802	COVID-19	MESH:D000086382		Choline|Ivermectin	6.43	3
PDAP1	11333	COVID-19	MESH:D000086382		Choline|Ivermectin	6.43	3
RHO	6010	COVID-19	MESH:D000086382		Mercaptopurine|Zinc	6.43	3
SOCS3	9021	COVID-19	MESH:D000086382		Choline|Dactinomycin|Zinc	6.43	4
TOR1AIP1	26092	COVID-19	MESH:D000086382		Choline|Ivermectin	6.43	3
UBR1	197131	COVID-19	MESH:D000086382		Choline|Ivermectin	6.43	3
AFDN	4301	COVID-19	MESH:D000086382		Ivermectin|Zinc Sulfate	6.42	3
DCTN1	1639	COVID-19	MESH:D000086382		Ivermectin|Zinc	6.42	4
DIAPH1	1729	COVID-19	MESH:D000086382		Ivermectin|Zinc	6.42	4
GNPAT	8443	COVID-19	MESH:D000086382		Ivermectin|Zinc	6.42	4
GTF2A1	2957	COVID-19	MESH:D000086382		Ivermectin|Zinc	6.42	4
JMY	133746	COVID-19	MESH:D000086382		Sirolimus|Zinc	6.42	3
MNT	4335	COVID-19	MESH:D000086382		Ivermectin|Zinc	6.42	4
RGS11	8786	COVID-19	MESH:D000086382		Ivermectin|Zinc	6.42	4
RPL34	6164	COVID-19	MESH:D000086382		Dactinomycin|Ivermectin	6.42	3
SAP30	8819	COVID-19	MESH:D000086382		Ivermectin|Zinc	6.42	4
SNRNP70	6625	COVID-19	MESH:D000086382		Ivermectin|Zinc Sulfate	6.42	3
SUGT1	10910	COVID-19	MESH:D000086382		Ivermectin|Zinc	6.42	4
XCL1	6375	COVID-19	MESH:D000086382		Chloroquine|Choline	6.42	6
KLK8	11202	COVID-19	MESH:D000086382		Zinc|Zinc Sulfate	6.41	3
SLC38A5	92745	COVID-19	MESH:D000086382		Choline|Mercaptopurine	6.41	2
AGO1	26523	COVID-19	MESH:D000086382		Choline|Ivermectin	6.4	3
B3GALT6	126792	COVID-19	MESH:D000086382		Choline|Ivermectin	6.4	3
CBX3	11335	COVID-19	MESH:D000086382		Acetazolamide|Ivermectin	6.4	3
CDYL	9425	COVID-19	MESH:D000086382		Choline|Zinc	6.4	3
CLN6	54982	COVID-19	MESH:D000086382		Choline|Zinc	6.4	3
DCAF7	10238	COVID-19	MESH:D000086382		Choline|Ivermectin	6.4	3
DNPEP	23549	COVID-19	MESH:D000086382		Choline|Ivermectin	6.4	3
MMGT1	93380	COVID-19	MESH:D000086382		Choline|Ivermectin	6.4	3
NELFA	7469	COVID-19	MESH:D000086382		Choline|Ivermectin	6.4	3
NUTF2	10204	COVID-19	MESH:D000086382		Choline|Ivermectin	6.4	3
PHC3	80012	COVID-19	MESH:D000086382		Choline|Zinc	6.4	3
PPP1R9B	84687	COVID-19	MESH:D000086382		Choline|Ivermectin	6.4	3
PRDX1	5052	COVID-19	MESH:D000086382		Dactinomycin|Ivermectin|Zinc	6.4	5
SLC35E1	79939	COVID-19	MESH:D000086382		Choline|Ivermectin	6.4	3
SOX3	6658	COVID-19	MESH:D000086382		Choline|Zinc	6.4	3
UBE2G1	7326	COVID-19	MESH:D000086382		Choline|Ivermectin	6.4	3
WDR72	256764	COVID-19	MESH:D000086382		Choline|Zinc	6.4	3
COX7A2L	9167	COVID-19	MESH:D000086382		Ivermectin|Zinc	6.39	4
FKBP2	2286	COVID-19	MESH:D000086382		Ivermectin|Zinc	6.39	4
HACD3	51495	COVID-19	MESH:D000086382		Emodin|Ivermectin	6.39	3
LCN2	3934	COVID-19	MESH:D000086382		Chloroquine|Choline|Sirolimus	6.39	7
LRRC8A	56262	COVID-19	MESH:D000086382		Ivermectin|Zinc	6.39	4
TAOK3	51347	COVID-19	MESH:D000086382		Emodin|Ivermectin	6.39	3
TGFB2	7042	COVID-19	MESH:D000086382		Choline|Dactinomycin|Zinc	6.39	4
UPF2	26019	COVID-19	MESH:D000086382		Ivermectin|Zinc	6.39	4
BCL2L11	10018	COVID-19	MESH:D000086382		Dactinomycin|Sirolimus|Zinc	6.38	3
IGHM	3507	COVID-19	MESH:D000086382		Zinc|Zinc Sulfate	6.38	3
SLC2A4	6517	COVID-19	MESH:D000086382		Chloroquine|Ivermectin|Melatonin	6.38	9
ATE1	11101	COVID-19	MESH:D000086382		Choline|Ivermectin	6.37	3
BMS1	9790	COVID-19	MESH:D000086382		Choline|Ivermectin	6.37	3
ERGIC1	57222	COVID-19	MESH:D000086382		Choline|Ivermectin	6.37	3
GXYLT1	283464	COVID-19	MESH:D000086382		Choline|Ivermectin	6.37	3
HIF1AN	55662	COVID-19	MESH:D000086382		Choline|Ivermectin	6.37	3
MAGEE1	57692	COVID-19	MESH:D000086382		Choline|Ivermectin	6.37	3
MIR200C	406985	COVID-19	MESH:D000086382		Choline|Zinc	6.37	3
MIR221	407006	COVID-19	MESH:D000086382		Choline|Zinc	6.37	3
PATL1	219988	COVID-19	MESH:D000086382		Choline|Ivermectin	6.37	3
SAP30BP	29115	COVID-19	MESH:D000086382		Choline|Ivermectin	6.37	3
SART1	9092	COVID-19	MESH:D000086382		Choline|Ivermectin	6.37	3
SERINC1	57515	COVID-19	MESH:D000086382		Ivermectin|Zinc Sulfate	6.37	3
STT3B	201595	COVID-19	MESH:D000086382		Choline|Ivermectin	6.37	3
SUMF1	285362	COVID-19	MESH:D000086382		Choline|Ivermectin	6.37	3
TNKS1BP1	85456	COVID-19	MESH:D000086382		Choline|Ivermectin	6.37	3
TWF2	11344	COVID-19	MESH:D000086382		Choline|Ivermectin	6.37	3
UBR2	23304	COVID-19	MESH:D000086382		Choline|Zinc	6.37	3
VPS26A	9559	COVID-19	MESH:D000086382		Choline|Ivermectin	6.37	3
VPS33A	65082	COVID-19	MESH:D000086382		Choline|Ivermectin	6.37	3
ALOX5	240	COVID-19	MESH:D000086382		Choline|Losartan|Zinc	6.36	4
CFTR	1080	COVID-19	MESH:D000086382		Choline|Nifedipine|Zinc	6.36	4
COPG1	22820	COVID-19	MESH:D000086382		Ivermectin|Zinc	6.36	4
PRSS1	5644	COVID-19	MESH:D000086382		Ivermectin|Zinc	6.36	4
RMND5A	64795	COVID-19	MESH:D000086382		Ivermectin|Zinc	6.36	4
SIL1	64374	COVID-19	MESH:D000086382		Ivermectin|Zinc	6.36	4
SLC39A1	27173	COVID-19	MESH:D000086382		Zinc|Zinc Sulfate	6.36	3
TMEM117	84216	COVID-19	MESH:D000086382		Zinc|Zinc Sulfate	6.36	3
TOR1B	27348	COVID-19	MESH:D000086382		Ivermectin|Zinc	6.36	4
DYNC1LI2	1783	COVID-19	MESH:D000086382		Ivermectin|Zinc Sulfate	6.35	3
IFNA1	3439	COVID-19	MESH:D000086382		Dactinomycin|Zinc	6.35	3
MUC2	4583	COVID-19	MESH:D000086382		Active Hexose Correlated Compound|Ivermectin	6.35	3
RNH1	6050	COVID-19	MESH:D000086382		Ivermectin|Zinc Sulfate	6.35	3
SMAD3	4088	COVID-19	MESH:D000086382		betulinic acid|Choline|Zinc	6.35	4
ATG4B	23192	COVID-19	MESH:D000086382		Ivermectin|Sirolimus	6.34	3
CCNY	219771	COVID-19	MESH:D000086382		Choline|Ivermectin	6.34	3
CYFIP1	23191	COVID-19	MESH:D000086382		Choline|Ivermectin	6.34	3
DNMT1	1786	COVID-19	MESH:D000086382		Choline|Ivermectin|Sirolimus	6.34	4
FUCA2	2519	COVID-19	MESH:D000086382		Choline|Ivermectin	6.34	3
KRTCAP2	200185	COVID-19	MESH:D000086382		Choline|Ivermectin	6.34	3
PAK4	10298	COVID-19	MESH:D000086382		Choline|Ivermectin	6.34	3
RAB5B	5869	COVID-19	MESH:D000086382		Choline|Ivermectin	6.34	3
RANBP2	5903	COVID-19	MESH:D000086382		Choline|Ivermectin	6.34	3
RPL19	6143	COVID-19	MESH:D000086382		Ivermectin|Melatonin	6.34	4
SAMM50	25813	COVID-19	MESH:D000086382		Choline|Ivermectin	6.34	3
UBE2A	7319	COVID-19	MESH:D000086382		Choline|Ivermectin	6.34	3
XPO7	23039	COVID-19	MESH:D000086382		Choline|Ivermectin	6.34	3
YIPF5	81555	COVID-19	MESH:D000086382		Choline|Ivermectin	6.34	3
CA9	768	COVID-19	MESH:D000086382		Acetazolamide|betulinic acid	6.33	2
MTA2	9219	COVID-19	MESH:D000086382		Ivermectin|Zinc	6.33	4
SF3B1	23451	COVID-19	MESH:D000086382		Acetazolamide|Ivermectin	6.33	3
GFM1	85476	COVID-19	MESH:D000086382		Choline|Ivermectin	6.32	3
HLA-C	3107	COVID-19	MESH:D000086382		Ivermectin|Zinc Sulfate	6.32	3
LRATD1	151354	COVID-19	MESH:D000086382		Choline|Zinc	6.32	3
MANSC1	54682	COVID-19	MESH:D000086382		Choline|Ivermectin	6.32	3
NLRX1	79671	COVID-19	MESH:D000086382		Choline|Ivermectin	6.32	3
PES1	23481	COVID-19	MESH:D000086382		Choline|Ivermectin	6.32	3
RLIM	51132	COVID-19	MESH:D000086382		Choline|Zinc	6.32	3
SNX9	51429	COVID-19	MESH:D000086382		Choline|Ivermectin	6.32	3
SORCS2	57537	COVID-19	MESH:D000086382		Choline|Mercaptopurine	6.32	2
SPR	6697	COVID-19	MESH:D000086382		Choline|Ivermectin	6.32	3
TUBGCP3	10426	COVID-19	MESH:D000086382		Choline|Ivermectin	6.32	3
VPS29	51699	COVID-19	MESH:D000086382		Choline|Ivermectin	6.32	3
BLMH	642	COVID-19	MESH:D000086382		Ivermectin|Zinc	6.31	4
COMP	1311	COVID-19	MESH:D000086382		Ivermectin|Zinc	6.31	4
HERC4	26091	COVID-19	MESH:D000086382		Ivermectin|Zinc	6.31	4
ILF2	3608	COVID-19	MESH:D000086382		Ivermectin|Zinc	6.31	4
ITM2C	81618	COVID-19	MESH:D000086382		Ivermectin|Zinc	6.31	4
L2HGDH	79944	COVID-19	MESH:D000086382		Ivermectin|Zinc	6.31	4
PPP1R18	170954	COVID-19	MESH:D000086382		Ivermectin|Zinc	6.31	4
SFTPC	6440	COVID-19	MESH:D000086382		Mercaptopurine|Zinc	6.31	3
STK26	51765	COVID-19	MESH:D000086382		Ivermectin|Zinc	6.31	4
HTRA3	94031	COVID-19	MESH:D000086382		Choline|Mercaptopurine	6.3	2
SCG5	6447	COVID-19	MESH:D000086382		Mercaptopurine|Zinc Sulfate	6.3	2
SSB	6741	COVID-19	MESH:D000086382		Chloroquine|Ivermectin	6.3	7
ASAH2	56624	COVID-19	MESH:D000086382		Choline|Zinc	6.29	3
BAG6	7917	COVID-19	MESH:D000086382		Choline|Ivermectin	6.29	3
CD2BP2	10421	COVID-19	MESH:D000086382		Choline|Ivermectin	6.29	3
CIITA	4261	COVID-19	MESH:D000086382		Ritonavir|Zinc	6.29	4
CYP2A4	13086	COVID-19	MESH:D000086382		Ivermectin|Nifedipine	6.29	3
DDX56	54606	COVID-19	MESH:D000086382		Choline|Ivermectin	6.29	3
DENR	8562	COVID-19	MESH:D000086382		Choline|Ivermectin	6.29	3
FNIP1	96459	COVID-19	MESH:D000086382		Zinc|Zinc Sulfate	6.29	3
GJC1	10052	COVID-19	MESH:D000086382		Chloroquine|Choline	6.29	6
GLT8D1	55830	COVID-19	MESH:D000086382		Choline|Ivermectin	6.29	3
IBSP	3381	COVID-19	MESH:D000086382		Sirolimus|Zinc	6.29	3
LARP1	23367	COVID-19	MESH:D000086382		Ivermectin|Sirolimus	6.29	3
MPC2	25874	COVID-19	MESH:D000086382		Choline|Ivermectin	6.29	3
MRPL38	64978	COVID-19	MESH:D000086382		Choline|Ivermectin	6.29	3
MTRR	4552	COVID-19	MESH:D000086382		Choline|Ivermectin	6.29	3
NAE1	8883	COVID-19	MESH:D000086382		Choline|Ivermectin	6.29	3
PDGFD	80310	COVID-19	MESH:D000086382		Choline|Losartan	6.29	2
PIP4K2B	8396	COVID-19	MESH:D000086382		Choline|Ivermectin	6.29	3
TBCB	1155	COVID-19	MESH:D000086382		Choline|Ivermectin	6.29	3
UBA2	10054	COVID-19	MESH:D000086382		Choline|Ivermectin	6.29	3
UBE2L3	7332	COVID-19	MESH:D000086382		Dactinomycin|Ivermectin	6.29	3
WNT10B	7480	COVID-19	MESH:D000086382		Mercaptopurine|Zinc	6.29	3
ATP5PO	539	COVID-19	MESH:D000086382		Ivermectin|Zinc	6.28	4
CDC42BPB	9578	COVID-19	MESH:D000086382		Ivermectin|Zinc	6.28	4
LAPTM5	7805	COVID-19	MESH:D000086382		Emodin|Zinc Sulfate	6.28	2
NQO1	1728	COVID-19	MESH:D000086382		Choline|Dactinomycin|Ivermectin|Melatonin|Zinc	6.28	7
RAB3A	5864	COVID-19	MESH:D000086382		Ivermectin|Zinc	6.28	4
SLC33A1	9197	COVID-19	MESH:D000086382		Ivermectin|Zinc	6.28	4
AQP5	362	COVID-19	MESH:D000086382		Chloroquine|Choline	6.27	6
CYRIA	81553	COVID-19	MESH:D000086382		Choline|Zinc	6.27	3
FOXJ1	2302	COVID-19	MESH:D000086382		Choline|Zinc Sulfate	6.27	2
GABRP	2568	COVID-19	MESH:D000086382		Choline|Zinc	6.27	3
ING1	3621	COVID-19	MESH:D000086382		Choline|Zinc	6.27	3
NGF	4803	COVID-19	MESH:D000086382		Choline|Dactinomycin|Nifedipine	6.27	3
PRCP	5547	COVID-19	MESH:D000086382		Ivermectin|Sirolimus	6.27	3
CAMK1	8536	COVID-19	MESH:D000086382		Choline|Ivermectin	6.26	3
FOSL1	8061	COVID-19	MESH:D000086382		Choline|Dactinomycin|Zinc	6.26	4
GFUS	7264	COVID-19	MESH:D000086382		Choline|Ivermectin	6.26	3
GOLPH3	64083	COVID-19	MESH:D000086382		Choline|Ivermectin	6.26	3
MIR22	407004	COVID-19	MESH:D000086382		Choline|Dactinomycin	6.26	2
RAB15	376267	COVID-19	MESH:D000086382		Choline|Ivermectin	6.26	3
SSRP1	6749	COVID-19	MESH:D000086382		Choline|Ivermectin	6.26	3
WDFY1	57590	COVID-19	MESH:D000086382		Choline|Ivermectin	6.26	3
MN1	4330	COVID-19	MESH:D000086382		Dactinomycin|Zinc	6.25	3
MRPL18	29074	COVID-19	MESH:D000086382		Ivermectin|Zinc	6.25	4
RABEP1	9135	COVID-19	MESH:D000086382		Ivermectin|Zinc	6.25	4
RNF213	57674	COVID-19	MESH:D000086382		Dactinomycin|Ivermectin	6.25	3
CDH4	1002	COVID-19	MESH:D000086382		Choline|Zinc Sulfate	6.24	2
ISCA1	81689	COVID-19	MESH:D000086382		Choline|Zinc	6.24	3
KITL	17311	COVID-19	MESH:D000086382		Choline|Sirolimus	6.24	2
NARF	26502	COVID-19	MESH:D000086382		Choline|Zinc	6.24	3
OGN	4969	COVID-19	MESH:D000086382		Mercaptopurine|Sirolimus	6.24	1
PRF1	5551	COVID-19	MESH:D000086382		Mercaptopurine|Sirolimus	6.24	1
TRAM2	9697	COVID-19	MESH:D000086382		Choline|Zinc	6.24	3
TRIAP1	51499	COVID-19	MESH:D000086382		Choline|Zinc	6.24	3
TXNRD3	114112	COVID-19	MESH:D000086382		Choline|Zinc	6.24	3
ACBD5	91452	COVID-19	MESH:D000086382		Choline|Ivermectin	6.23	3
CA1	759	COVID-19	MESH:D000086382		Acetazolamide|Zinc	6.23	3
ESYT1	23344	COVID-19	MESH:D000086382		Choline|Ivermectin	6.23	3
GPM6B	2824	COVID-19	MESH:D000086382		chloroquine diphosphate|Choline	6.23	6
MRPL17	63875	COVID-19	MESH:D000086382		Choline|Ivermectin	6.23	3
NMNAT1	64802	COVID-19	MESH:D000086382		Ivermectin|Zinc	6.23	4
P3H3	10536	COVID-19	MESH:D000086382		Choline|Ivermectin	6.23	3
PIMREG	54478	COVID-19	MESH:D000086382		Mercaptopurine|Zinc	6.23	3
RIN1	9610	COVID-19	MESH:D000086382		Choline|Ivermectin	6.23	3
S100A3	6274	COVID-19	MESH:D000086382		Ivermectin|Zinc	6.23	4
SCFD1	23256	COVID-19	MESH:D000086382		Choline|Ivermectin	6.23	3
SLC30A7	148867	COVID-19	MESH:D000086382		Ivermectin|Zinc	6.23	4
TBL1X	6907	COVID-19	MESH:D000086382		Ivermectin|Zinc Sulfate	6.23	3
TMEM33	55161	COVID-19	MESH:D000086382		Choline|Ivermectin	6.23	3
TXNDC5	81567	COVID-19	MESH:D000086382		Ivermectin|Zinc	6.23	4
CELA1	1990	COVID-19	MESH:D000086382		Choline|Mercaptopurine	6.22	2
MIR30A	407029	COVID-19	MESH:D000086382		Choline|Zinc	6.22	3
WNT7B	7477	COVID-19	MESH:D000086382		Choline|Zinc Sulfate	6.22	2
CHD1L	9557	COVID-19	MESH:D000086382		Choline|Ivermectin	6.21	3
DCTD	1635	COVID-19	MESH:D000086382		Choline|Ivermectin	6.21	3
IPO9	55705	COVID-19	MESH:D000086382		Choline|Ivermectin	6.21	3
KEAP1	9817	COVID-19	MESH:D000086382		Choline|Melatonin|Zinc	6.21	5
MEOX2	4223	COVID-19	MESH:D000086382		Mercaptopurine|Zinc	6.21	3
NFASC	23114	COVID-19	MESH:D000086382		Choline|Ivermectin	6.21	3
NHSL1	57224	COVID-19	MESH:D000086382		Choline|Ivermectin	6.21	3
PLCB3	5331	COVID-19	MESH:D000086382		Ivermectin|Zinc Sulfate	6.21	3
POLE3	54107	COVID-19	MESH:D000086382		Choline|Ivermectin	6.21	3
RSF1	51773	COVID-19	MESH:D000086382		Choline|Ivermectin	6.21	3
SPG7	6687	COVID-19	MESH:D000086382		Ivermectin|Zinc Sulfate	6.21	3
CHGB	1114	COVID-19	MESH:D000086382		Choline|Zinc Sulfate	6.2	2
FADS3	3995	COVID-19	MESH:D000086382		Choline|Dactinomycin	6.2	2
HPGDS	27306	COVID-19	MESH:D000086382		Choline|Mercaptopurine	6.2	2
KCNJ5	3762	COVID-19	MESH:D000086382		Zinc|Zinc Sulfate	6.2	3
KCTD5	54442	COVID-19	MESH:D000086382		Ivermectin|Zinc	6.2	4
NCF4	4689	COVID-19	MESH:D000086382		Choline|Sirolimus	6.2	2
SEC13	6396	COVID-19	MESH:D000086382		Ivermectin|Zinc	6.2	4
TBX2	6909	COVID-19	MESH:D000086382		Choline|Zinc Sulfate	6.2	2
FOXD1	2297	COVID-19	MESH:D000086382		Choline|Zinc	6.19	3
RFX4	5992	COVID-19	MESH:D000086382		Choline|Zinc	6.19	3
AP2B1	163	COVID-19	MESH:D000086382		Ivermectin|Zinc Sulfate	6.18	3
BPNT2	54928	COVID-19	MESH:D000086382		Choline|Ivermectin	6.18	3
CCL1	6346	COVID-19	MESH:D000086382		Chloroquine|Zinc	6.18	7
CMTM6	54918	COVID-19	MESH:D000086382		Choline|Ivermectin	6.18	3
GLTP	51228	COVID-19	MESH:D000086382		Choline|Ivermectin	6.18	3
MAP7D1	55700	COVID-19	MESH:D000086382		Choline|Ivermectin	6.18	3
MICALL1	85377	COVID-19	MESH:D000086382		Choline|Ivermectin	6.18	3
NUDC	10726	COVID-19	MESH:D000086382		Ivermectin|Zinc	6.18	4
PRKAG1	5571	COVID-19	MESH:D000086382		Choline|Ivermectin	6.18	3
RTKN	6242	COVID-19	MESH:D000086382		Choline|Ivermectin	6.18	3
SNRPE	6635	COVID-19	MESH:D000086382		Ivermectin|Zinc	6.18	4
SRPK1	6732	COVID-19	MESH:D000086382		Choline|Ivermectin	6.18	3
TRMT1	55621	COVID-19	MESH:D000086382		Choline|Ivermectin	6.18	3
VPS37B	79720	COVID-19	MESH:D000086382		Ivermectin|Zinc	6.18	4
XRN2	22803	COVID-19	MESH:D000086382		Choline|Ivermectin	6.18	3
CLU	1191	COVID-19	MESH:D000086382		Chloroquine|Nifedipine|Zinc	6.17	8
DDIT4	54541	COVID-19	MESH:D000086382		Choline|Zinc|Zinc Sulfate	6.17	4
GALNT7	51809	COVID-19	MESH:D000086382		Choline|Zinc	6.17	3
HILPDA	29923	COVID-19	MESH:D000086382		chloroquine diphosphate|Zinc Sulfate	6.17	6
HMGB1	3146	COVID-19	MESH:D000086382		Choline|Ivermectin|Melatonin	6.17	5
IGFBP3	3486	COVID-19	MESH:D000086382		Ivermectin|Sirolimus|Zinc	6.17	5
LEPR	3953	COVID-19	MESH:D000086382		Chloroquine|Choline|Zinc	6.17	8
MAP4K1	11184	COVID-19	MESH:D000086382		Choline|Zinc	6.17	3
SLCO1A2	6579	COVID-19	MESH:D000086382		Chloroquine|Mefloquine	6.17	6
USPL1	10208	COVID-19	MESH:D000086382		Choline|Zinc	6.17	3
ABHD11	83451	COVID-19	MESH:D000086382		Choline|Ivermectin	6.16	3
CIAPIN1	57019	COVID-19	MESH:D000086382		Choline|Ivermectin	6.16	3
DYNLL2	140735	COVID-19	MESH:D000086382		Choline|Ivermectin	6.16	3
GALM	130589	COVID-19	MESH:D000086382		Choline|Dactinomycin	6.16	2
HINT3	135114	COVID-19	MESH:D000086382		Choline|Ivermectin	6.16	3
ISOC1	51015	COVID-19	MESH:D000086382		Choline|Ivermectin	6.16	3
PABPN1	8106	COVID-19	MESH:D000086382		Ivermectin|Zinc Sulfate	6.16	3
PGLS	25796	COVID-19	MESH:D000086382		Choline|Ivermectin	6.16	3
RPS4X	6191	COVID-19	MESH:D000086382		Choline|Ivermectin	6.16	3
SCN1A	6323	COVID-19	MESH:D000086382		Zinc|Zinc Sulfate	6.16	3
TRIM25	7706	COVID-19	MESH:D000086382		Acetazolamide|Ivermectin	6.16	3
TYRP1	7306	COVID-19	MESH:D000086382		Emodin|Zinc	6.16	3
DDX18	8886	COVID-19	MESH:D000086382		Ivermectin|Zinc	6.15	4
FNTA	2339	COVID-19	MESH:D000086382		Ivermectin|Zinc	6.15	4
GABPA	2551	COVID-19	MESH:D000086382		Ivermectin|Zinc	6.15	4
DKK2	27123	COVID-19	MESH:D000086382		Choline|Zinc	6.14	3
IFNA2	3440	COVID-19	MESH:D000086382		Emodin|Ribavirin	6.14	7
NAA15	80155	COVID-19	MESH:D000086382		Acetazolamide|Ivermectin	6.14	3
NLRP12	91662	COVID-19	MESH:D000086382		Choline|Zinc	6.14	3
POU2F1	5451	COVID-19	MESH:D000086382		Acetazolamide|Ivermectin	6.14	3
RBM39	9584	COVID-19	MESH:D000086382		Acetazolamide|Zinc	6.14	3
SETX	23064	COVID-19	MESH:D000086382		Choline|Zinc	6.14	3
SNRK	54861	COVID-19	MESH:D000086382		Zinc|Zinc Sulfate	6.14	3
CSDE1	7812	COVID-19	MESH:D000086382		Choline|Ivermectin	6.13	3
EXOSC4	54512	COVID-19	MESH:D000086382		Ivermectin|Zinc	6.13	4
GALNT12	79695	COVID-19	MESH:D000086382		Choline|Ivermectin	6.13	3
GRAMD1B	57476	COVID-19	MESH:D000086382		Choline|Ivermectin	6.13	3
GRIK3	2899	COVID-19	MESH:D000086382		Choline|Ivermectin	6.13	3
MPP2	4355	COVID-19	MESH:D000086382		Choline|Ivermectin	6.13	3
RPS26	6231	COVID-19	MESH:D000086382		Choline|Ivermectin	6.13	3
SAR1A	56681	COVID-19	MESH:D000086382		Choline|Ivermectin	6.13	3
STT3A	3703	COVID-19	MESH:D000086382		Ivermectin|Zinc	6.13	4
SURF1	6834	COVID-19	MESH:D000086382		Choline|Ivermectin	6.13	3
TBC1D5	9779	COVID-19	MESH:D000086382		Choline|Ivermectin	6.13	3
THRAP3	9967	COVID-19	MESH:D000086382		Choline|Ivermectin	6.13	3
TIAL1	7073	COVID-19	MESH:D000086382		Choline|Ivermectin	6.13	3
TNK2	10188	COVID-19	MESH:D000086382		Choline|Ivermectin	6.13	3
TRIP12	9320	COVID-19	MESH:D000086382		Choline|Ivermectin	6.13	3
ABCC8	6833	COVID-19	MESH:D000086382		Mercaptopurine|Sirolimus	6.12	1
CD22	933	COVID-19	MESH:D000086382		Zinc|Zinc Sulfate	6.12	3
CES2C	234671	COVID-19	MESH:D000086382		Choline|Zinc	6.12	3
NEUROD1	4760	COVID-19	MESH:D000086382		Sirolimus|Zinc	6.12	3
RBPJ	3516	COVID-19	MESH:D000086382		Chloroquine|Zinc	6.12	7
AARS1	16	COVID-19	MESH:D000086382		Ivermectin|Zinc	6.11	4
APBB1IP	54518	COVID-19	MESH:D000086382		Choline|Ivermectin	6.11	3
EEA1	8411	COVID-19	MESH:D000086382		Chloroquine|Ivermectin	6.11	7
EML1	2009	COVID-19	MESH:D000086382		Choline|Ivermectin	6.11	3
FBXO3	26273	COVID-19	MESH:D000086382		Ivermectin|Zinc	6.11	4
GPR137B	7107	COVID-19	MESH:D000086382		Choline|Dactinomycin	6.11	2
IMPDH1	3614	COVID-19	MESH:D000086382		Choline|Ivermectin	6.11	3
NXN	64359	COVID-19	MESH:D000086382		Choline|Ivermectin	6.11	3
SEPHS1	22929	COVID-19	MESH:D000086382		Choline|Ivermectin	6.11	3
SMYD2	56950	COVID-19	MESH:D000086382		Ivermectin|Zinc	6.11	4
SPCS2	9789	COVID-19	MESH:D000086382		Ivermectin|Zinc	6.11	4
TAF15	8148	COVID-19	MESH:D000086382		Ivermectin|Zinc	6.11	4
EVI2A	2123	COVID-19	MESH:D000086382		Choline|Sirolimus	6.1	2
SMURF2	64750	COVID-19	MESH:D000086382		Choline|Zinc	6.1	3
PLAU	5328	COVID-19	MESH:D000086382		Choline|Dactinomycin|Zinc	6.09	4
SHANK3	85358	COVID-19	MESH:D000086382		Sirolimus|Zinc	6.09	3
ANKHD1	54882	COVID-19	MESH:D000086382		Choline|Ivermectin	6.08	3
CAPZB	832	COVID-19	MESH:D000086382		Choline|Ivermectin	6.08	3
DAGLB	221955	COVID-19	MESH:D000086382		Ivermectin|Zinc	6.08	4
GANAB	23193	COVID-19	MESH:D000086382		Choline|Ivermectin	6.08	3
HEPH	9843	COVID-19	MESH:D000086382		Mercaptopurine|Zinc	6.08	3
IGF2BP2	10644	COVID-19	MESH:D000086382		Choline|Ivermectin	6.08	3
LLGL2	3993	COVID-19	MESH:D000086382		Choline|Ivermectin	6.08	3
MACROH2A1	9555	COVID-19	MESH:D000086382		Choline|Ivermectin	6.08	3
NIP7	51388	COVID-19	MESH:D000086382		Choline|Ivermectin	6.08	3
PCBP1	5093	COVID-19	MESH:D000086382		Choline|Ivermectin	6.08	3
PCYT1A	5130	COVID-19	MESH:D000086382		Ivermectin|Zinc	6.08	4
PDLIM3	27295	COVID-19	MESH:D000086382		Choline|Losartan	6.08	2
PDP2	57546	COVID-19	MESH:D000086382		Zinc|Zinc Sulfate	6.08	3
RPS6KA2	6196	COVID-19	MESH:D000086382		Sirolimus|Zinc Sulfate	6.08	2
RPTOR	57521	COVID-19	MESH:D000086382		Ivermectin|Sirolimus	6.08	3
SEPTIN11	55752	COVID-19	MESH:D000086382		Ivermectin|Zinc Sulfate	6.08	3
SNRPG	6637	COVID-19	MESH:D000086382		Choline|Ivermectin	6.08	3
SPAG1	6674	COVID-19	MESH:D000086382		Choline|Ivermectin	6.08	3
TRPV2	51393	COVID-19	MESH:D000086382		Choline|Emodin	6.08	2
UBE2S	27338	COVID-19	MESH:D000086382		Choline|Ivermectin	6.08	3
CAMTA1	23261	COVID-19	MESH:D000086382		Choline|Zinc	6.07	3
FBL	2091	COVID-19	MESH:D000086382		Dactinomycin|Ivermectin	6.07	3
ITIH5	80760	COVID-19	MESH:D000086382		Choline|Zinc Sulfate	6.07	2
NAB1	4664	COVID-19	MESH:D000086382		Choline|Zinc	6.07	3
SLC9A3	6550	COVID-19	MESH:D000086382		Choline|Zinc	6.07	3
SMOC2	64094	COVID-19	MESH:D000086382		Choline|Mercaptopurine	6.07	2
TCEAL9	51186	COVID-19	MESH:D000086382		Choline|Zinc	6.07	3
YY1	7528	COVID-19	MESH:D000086382		Choline|Melatonin	6.07	3
ABR	29	COVID-19	MESH:D000086382		Choline|Ivermectin	6.06	3
ALG2	85365	COVID-19	MESH:D000086382		Ivermectin|Zinc	6.06	4
ANP32B	10541	COVID-19	MESH:D000086382		Choline|Ivermectin	6.06	3
BCAM	4059	COVID-19	MESH:D000086382		Choline|Ivermectin	6.06	3
CCT4	10575	COVID-19	MESH:D000086382		Ivermectin|Zinc Sulfate	6.06	3
CTSA	5476	COVID-19	MESH:D000086382		Chloroquine|Ivermectin	6.06	7
GCNT2	2651	COVID-19	MESH:D000086382		Emodin|Zinc	6.06	3
GOLT1B	51026	COVID-19	MESH:D000086382		Choline|Ivermectin	6.06	3
IGSF1	3547	COVID-19	MESH:D000086382		Choline|Ivermectin	6.06	3
NANS	54187	COVID-19	MESH:D000086382		Choline|Ivermectin	6.06	3
NUP155	9631	COVID-19	MESH:D000086382		Choline|Ivermectin	6.06	3
PITPNA	5306	COVID-19	MESH:D000086382		Choline|Ivermectin	6.06	3
PPP2R5E	5529	COVID-19	MESH:D000086382		Choline|Ivermectin	6.06	3
PRPF8	10594	COVID-19	MESH:D000086382		Choline|Ivermectin	6.06	3
PTGFRN	5738	COVID-19	MESH:D000086382		Choline|Ivermectin	6.06	3
SH3GL2	6456	COVID-19	MESH:D000086382		Choline|Ivermectin	6.06	3
SLC25A24	29957	COVID-19	MESH:D000086382		Choline|Ivermectin	6.06	3
TWF1	5756	COVID-19	MESH:D000086382		Choline|Ivermectin	6.06	3
ZFYVE16	9765	COVID-19	MESH:D000086382		Choline|Ivermectin	6.06	3
ADAM9	8754	COVID-19	MESH:D000086382		Dactinomycin|Ivermectin	6.05	3
CKLF	51192	COVID-19	MESH:D000086382		Choline|Zinc	6.05	3
DPYSL4	10570	COVID-19	MESH:D000086382		Choline|Dactinomycin	6.05	2
POU2F2	5452	COVID-19	MESH:D000086382		Choline|Zinc	6.05	3
SLC39A4	55630	COVID-19	MESH:D000086382		Dactinomycin|Zinc	6.05	3
CDKN2A	1029	COVID-19	MESH:D000086382		Ivermectin|Losartan|Melatonin	6.04	5
DHTKD1	55526	COVID-19	MESH:D000086382		Choline|Ivermectin	6.04	3
EI24	9538	COVID-19	MESH:D000086382		Emodin|Ivermectin	6.04	3
GOLM1	51280	COVID-19	MESH:D000086382		Choline|Ivermectin	6.04	3
GPR183	1880	COVID-19	MESH:D000086382		Ivermectin|Zinc	6.04	4
GTPBP4	23560	COVID-19	MESH:D000086382		Ivermectin|Sirolimus	6.04	3
GZMB	3002	COVID-19	MESH:D000086382		Mercaptopurine|Sirolimus	6.04	1
H4C8	8365	COVID-19	MESH:D000086382		Ivermectin|Zinc	6.04	4
MXRA7	439921	COVID-19	MESH:D000086382		Choline|Ivermectin	6.04	3
NUP98	4928	COVID-19	MESH:D000086382		Ivermectin|Zinc	6.04	4
ODC1	4953	COVID-19	MESH:D000086382		Active Hexose Correlated Compound|Choline|Ivermectin	6.04	4
TUBB4A	10382	COVID-19	MESH:D000086382		Ivermectin|Zinc Sulfate	6.04	3
UBE4B	10277	COVID-19	MESH:D000086382		Choline|Ivermectin	6.04	3
USP10	9100	COVID-19	MESH:D000086382		Choline|Ivermectin	6.04	3
ANTXR1	84168	COVID-19	MESH:D000086382		chloroquine diphosphate|Choline	6.03	6
CDKAL1	54901	COVID-19	MESH:D000086382		Choline|Zinc	6.03	3
P2RY6	5031	COVID-19	MESH:D000086382		Choline|Zinc	6.03	3
RBL1	5933	COVID-19	MESH:D000086382		Ritonavir|Sirolimus	6.03	3
ARIH1	25820	COVID-19	MESH:D000086382		Ivermectin|Zinc	6.02	4
H2AZ2	94239	COVID-19	MESH:D000086382		Ivermectin|Zinc Sulfate	6.02	3
HJURP	55355	COVID-19	MESH:D000086382		Zinc|Zinc Sulfate	6.02	3
JAK1	3716	COVID-19	MESH:D000086382		baricitinib|Emodin	6.02	3
MRAS	22808	COVID-19	MESH:D000086382		Zinc|Zinc Sulfate	6.02	3
RCC2	55920	COVID-19	MESH:D000086382		Ivermectin|Zinc	6.02	4
RPIA	22934	COVID-19	MESH:D000086382		Ivermectin|Zinc	6.02	4
SRR	63826	COVID-19	MESH:D000086382		Choline|Sirolimus	6.02	2
TET2	54790	COVID-19	MESH:D000086382		Chloroquine|Choline	6.02	6
TSC22D2	9819	COVID-19	MESH:D000086382		Ivermectin|Zinc	6.02	4
YRDC	79693	COVID-19	MESH:D000086382		Ivermectin|Zinc	6.02	4
ACTG2	72	COVID-19	MESH:D000086382		Losartan|Mercaptopurine	6.01	2
CRKL	1399	COVID-19	MESH:D000086382		Choline|Ivermectin	6.01	3
CUL1	8454	COVID-19	MESH:D000086382		Choline|Ivermectin	6.01	3
DCAF11	80344	COVID-19	MESH:D000086382		Choline|Ivermectin	6.01	3
DLL4	54567	COVID-19	MESH:D000086382		Choline|Zinc	6.01	3
FPGS	2356	COVID-19	MESH:D000086382		Choline|Ivermectin	6.01	3
HIP1R	9026	COVID-19	MESH:D000086382		Choline|Ivermectin	6.01	3
IL10RA	3587	COVID-19	MESH:D000086382		Choline|Hydroxychloroquine	6.01	6
PCMT1	5110	COVID-19	MESH:D000086382		Choline|Ivermectin	6.01	3
PDCD5	9141	COVID-19	MESH:D000086382		Choline|Ivermectin	6.01	3
PITPNM1	9600	COVID-19	MESH:D000086382		Choline|Ivermectin	6.01	3
RGS17	26575	COVID-19	MESH:D000086382		Choline|Zinc	6.01	3
SLC10A2	6555	COVID-19	MESH:D000086382		chloroquine diphosphate|Choline	6.01	6
SLTM	79811	COVID-19	MESH:D000086382		Choline|Ivermectin	6.01	3
TRIM27	5987	COVID-19	MESH:D000086382		Choline|Ivermectin	6.01	3
TUSC3	7991	COVID-19	MESH:D000086382		Choline|Ivermectin	6.01	3
EWSR1	2130	COVID-19	MESH:D000086382		Ivermectin|Sirolimus	6	3
NCOA4	8031	COVID-19	MESH:D000086382		Chloroquine|Choline	6	6
RPL32	6161	COVID-19	MESH:D000086382		Ivermectin|Sirolimus	6	3
APPL2	55198	COVID-19	MESH:D000086382		Choline|Ivermectin	5.99	3
BEX2	84707	COVID-19	MESH:D000086382		Choline|Zinc	5.99	3
CAPN6	827	COVID-19	MESH:D000086382		Choline|Zinc	5.99	3
CCL24	6369	COVID-19	MESH:D000086382		Choline|Zinc	5.99	3
COX6B1	1340	COVID-19	MESH:D000086382		Ivermectin|Melatonin	5.99	4
DDB1	1642	COVID-19	MESH:D000086382		Choline|Ivermectin	5.99	3
GMPPB	29925	COVID-19	MESH:D000086382		Ivermectin|Zinc	5.99	4
HCFC1	3054	COVID-19	MESH:D000086382		Choline|Ivermectin	5.99	3
HHEX	3087	COVID-19	MESH:D000086382		Choline|perfluorobutyric acid	5.99	2
KLC1	3831	COVID-19	MESH:D000086382		Choline|Ivermectin	5.99	3
MCU	90550	COVID-19	MESH:D000086382		Choline|Ivermectin	5.99	3
MYO1C	4641	COVID-19	MESH:D000086382		Choline|Ivermectin	5.99	3
NPM3	10360	COVID-19	MESH:D000086382		Choline|Ivermectin	5.99	3
PDHX	8050	COVID-19	MESH:D000086382		Choline|Ivermectin	5.99	3
PTRH1	138428	COVID-19	MESH:D000086382		Choline|Ivermectin	5.99	3
RPS13	6207	COVID-19	MESH:D000086382		Ivermectin|Zinc	5.99	4
RSAD2	91543	COVID-19	MESH:D000086382		chloroquine diphosphate|Hydroxychloroquine	5.99	10
S100A13	6284	COVID-19	MESH:D000086382		Ivermectin|Zinc	5.99	4
SRPK2	6733	COVID-19	MESH:D000086382		Ivermectin|Zinc	5.99	4
DDAH2	23564	COVID-19	MESH:D000086382		Dactinomycin|Ivermectin	5.98	3
DSTN	11034	COVID-19	MESH:D000086382		Ivermectin|Zinc Sulfate	5.98	3
KCNQ2	3785	COVID-19	MESH:D000086382		Choline|Mercaptopurine	5.98	2
LY86	9450	COVID-19	MESH:D000086382		Choline|Zinc Sulfate	5.98	2
NFATC2	4773	COVID-19	MESH:D000086382		Choline|Hydroxychloroquine	5.98	6
PTHLH	5744	COVID-19	MESH:D000086382		betulinic acid|Losartan	5.98	2
ABHD12	26090	COVID-19	MESH:D000086382		Choline|Ivermectin	5.97	3
B3GNT2	10678	COVID-19	MESH:D000086382		Choline|Zinc	5.97	3
CD109	135228	COVID-19	MESH:D000086382		Choline|Ivermectin	5.97	3
CD34	947	COVID-19	MESH:D000086382		Chloroquine|Choline	5.97	6
CHSY1	22856	COVID-19	MESH:D000086382		Choline|Zinc	5.97	3
DCUN1D4	23142	COVID-19	MESH:D000086382		Choline|Zinc	5.97	3
EPS15	2060	COVID-19	MESH:D000086382		Choline|Ivermectin	5.97	3
FAR1	84188	COVID-19	MESH:D000086382		Choline|Ivermectin	5.97	3
FXN	2395	COVID-19	MESH:D000086382		Ivermectin|Sirolimus	5.97	3
GLRA1	2741	COVID-19	MESH:D000086382		Ivermectin|Zinc	5.97	4
GNB2	2783	COVID-19	MESH:D000086382		Choline|Ivermectin	5.97	3
MIR122	406906	COVID-19	MESH:D000086382		Choline|Sirolimus	5.97	2
MYO6	4646	COVID-19	MESH:D000086382		Choline|Ivermectin	5.97	3
PIM3	415116	COVID-19	MESH:D000086382		Zinc|Zinc Sulfate	5.97	3
PTBP3	9991	COVID-19	MESH:D000086382		Choline|Ivermectin	5.97	3
SNRPB	6628	COVID-19	MESH:D000086382		Choline|Ivermectin	5.97	3
TCERG1	10915	COVID-19	MESH:D000086382		Choline|Ivermectin	5.97	3
MRPL12	6182	COVID-19	MESH:D000086382		Ivermectin|Zinc Sulfate	5.96	3
PRKCG	5582	COVID-19	MESH:D000086382		Sirolimus|Zinc	5.96	3
TDO2	6999	COVID-19	MESH:D000086382		Dactinomycin|Melatonin	5.96	2
TPMT	7172	COVID-19	MESH:D000086382		Ivermectin|Mercaptopurine	5.96	3
APOBEC3B	9582	COVID-19	MESH:D000086382		Ivermectin|Zinc	5.95	4
COX7A2	1347	COVID-19	MESH:D000086382		Choline|Ivermectin	5.95	3
CYP2D22	56448	COVID-19	MESH:D000086382		Choline|Ivermectin	5.95	3
CYP3A7	1551	COVID-19	MESH:D000086382		Dactinomycin|Ritonavir	5.95	3
ERMP1	79956	COVID-19	MESH:D000086382		Choline|Ivermectin	5.95	3
FLOT2	2319	COVID-19	MESH:D000086382		Ivermectin|Zinc	5.95	4
HKDC1	80201	COVID-19	MESH:D000086382		Choline|Ivermectin	5.95	3
HNRNPF	3185	COVID-19	MESH:D000086382		Choline|Ivermectin	5.95	3
KANK2	25959	COVID-19	MESH:D000086382		Ivermectin|Zinc	5.95	4
MYCL	4610	COVID-19	MESH:D000086382		Choline|Zinc	5.95	3
PARVA	55742	COVID-19	MESH:D000086382		Choline|Ivermectin	5.95	3
PLOD3	8985	COVID-19	MESH:D000086382		Choline|Ivermectin	5.95	3
PSMD4	5710	COVID-19	MESH:D000086382		Ivermectin|Zinc	5.95	4
RPL30	6156	COVID-19	MESH:D000086382		Choline|Ivermectin	5.95	3
RPL37A	6168	COVID-19	MESH:D000086382		Ivermectin|Zinc	5.95	4
SALL1	6299	COVID-19	MESH:D000086382		Choline|Zinc	5.95	3
SAP18	10284	COVID-19	MESH:D000086382		Choline|Ivermectin	5.95	3
SFXN3	81855	COVID-19	MESH:D000086382		Choline|Ivermectin	5.95	3
SHISA2	387914	COVID-19	MESH:D000086382		Choline|Sirolimus	5.95	2
TNFSF10	8743	COVID-19	MESH:D000086382		chloroquine diphosphate|Dactinomycin|Ribavirin	5.95	9
MAGI1	9223	COVID-19	MESH:D000086382		Choline|Zinc Sulfate	5.94	2
RASGRP1	10125	COVID-19	MESH:D000086382		Hydroxychloroquine|Zinc	5.94	7
ROBO2	6092	COVID-19	MESH:D000086382		Choline|Zinc Sulfate	5.94	2
SEPTIN8	23176	COVID-19	MESH:D000086382		Ivermectin|Zinc Sulfate	5.94	3
SLC23A2	9962	COVID-19	MESH:D000086382		Nifedipine|Zinc	5.94	3
XIAP	331	COVID-19	MESH:D000086382		Dactinomycin|Sirolimus|Zinc	5.94	3
ARHGEF7	8874	COVID-19	MESH:D000086382		Choline|Zinc	5.93	3
ARMCX3	51566	COVID-19	MESH:D000086382		Choline|Ivermectin	5.93	3
ATF7IP	55729	COVID-19	MESH:D000086382		Choline|Zinc	5.93	3
BNIP3L	665	COVID-19	MESH:D000086382		Melatonin|Tenofovir	5.93	3
CDS2	8760	COVID-19	MESH:D000086382		Choline|Ivermectin	5.93	3
CSF2RA	1438	COVID-19	MESH:D000086382		Choline|Zinc	5.93	3
CYP2C55	72082	COVID-19	MESH:D000086382		Choline|Zinc	5.93	3
ECHDC1	55862	COVID-19	MESH:D000086382		Choline|Ivermectin	5.93	3
ELOVL3	83401	COVID-19	MESH:D000086382		Choline|Dactinomycin	5.93	2
FKBP1B	2281	COVID-19	MESH:D000086382		Choline|Sirolimus	5.93	2
GBP1	2633	COVID-19	MESH:D000086382		chloroquine diphosphate|Ivermectin	5.93	7
GRM5	2915	COVID-19	MESH:D000086382		Dactinomycin|Zinc	5.93	3
HMGCS1	3157	COVID-19	MESH:D000086382		Choline|Ivermectin|Zinc	5.93	5
IL17RB	55540	COVID-19	MESH:D000086382		Choline|Sirolimus	5.93	2
LACTB	114294	COVID-19	MESH:D000086382		Choline|Ivermectin	5.93	3
MLLT11	10962	COVID-19	MESH:D000086382		Dactinomycin|Zinc	5.93	3
NF2	4771	COVID-19	MESH:D000086382		Ivermectin|Zinc	5.93	4
PMM2	5373	COVID-19	MESH:D000086382		Choline|Ivermectin	5.93	3
PSMD11	5717	COVID-19	MESH:D000086382		Ivermectin|Sirolimus	5.93	3
RPL21	6144	COVID-19	MESH:D000086382		Choline|Ivermectin	5.93	3
SORBS3	10174	COVID-19	MESH:D000086382		Choline|Ivermectin	5.93	3
TBC1D2	55357	COVID-19	MESH:D000086382		Choline|Ivermectin	5.93	3
TSPAN13	27075	COVID-19	MESH:D000086382		Choline|Zinc	5.93	3
ASIC5	51802	COVID-19	MESH:D000086382		nafamostat	5.92	1
CYP2C19	1557	COVID-19	MESH:D000086382		Emodin|Melatonin|Ritonavir	5.92	4
APEH	327	COVID-19	MESH:D000086382		Ivermectin|Zinc	5.91	4
CHTF18	63922	COVID-19	MESH:D000086382		Choline|Ivermectin	5.91	3
CRY2	1408	COVID-19	MESH:D000086382		Choline|Melatonin	5.91	3
EMP3	2014	COVID-19	MESH:D000086382		Dactinomycin|Ivermectin	5.91	3
GCA	25801	COVID-19	MESH:D000086382		Ivermectin|Zinc	5.91	4
GHITM	27069	COVID-19	MESH:D000086382		Choline|Ivermectin	5.91	3
INPP1	3628	COVID-19	MESH:D000086382		Ivermectin|Zinc	5.91	4
LRBA	987	COVID-19	MESH:D000086382		Choline|Ivermectin	5.91	3
PCBP2	5094	COVID-19	MESH:D000086382		Choline|Ivermectin	5.91	3
PPA2	27068	COVID-19	MESH:D000086382		Ivermectin|Zinc	5.91	4
SELENOM	140606	COVID-19	MESH:D000086382		Choline|Ivermectin	5.91	3
SMARCE1	6605	COVID-19	MESH:D000086382		Ivermectin|Zinc	5.91	4
UQCRFS1	7386	COVID-19	MESH:D000086382		Choline|Ivermectin	5.91	3
VAV2	7410	COVID-19	MESH:D000086382		Choline|Ivermectin	5.91	3
CEL	1056	COVID-19	MESH:D000086382		Dactinomycin|Zinc	5.9	3
DHRS9	10170	COVID-19	MESH:D000086382		Choline|Mercaptopurine	5.9	2
JARID2	3720	COVID-19	MESH:D000086382		Choline|Zinc	5.9	3
LIPA	3988	COVID-19	MESH:D000086382		chloroquine diphosphate|Ivermectin	5.9	7
PIK3R5	23533	COVID-19	MESH:D000086382		Choline|Zinc	5.9	3
BCL2L13	23786	COVID-19	MESH:D000086382		Ivermectin|Zinc	5.89	4
HPD	3242	COVID-19	MESH:D000086382		Choline|Zinc Sulfate	5.89	2
MIA2	4253	COVID-19	MESH:D000086382		Choline|Zinc	5.89	3
PTPN6	5777	COVID-19	MESH:D000086382		Emodin|Zinc	5.89	3
REL	5966	COVID-19	MESH:D000086382		Dactinomycin|Ritonavir	5.89	3
RIPK4	54101	COVID-19	MESH:D000086382		Choline|Zinc	5.89	3
RSL1D1	26156	COVID-19	MESH:D000086382		Ivermectin|Zinc	5.89	4
ZRANB2	9406	COVID-19	MESH:D000086382		Ivermectin|Zinc	5.89	4
CSTF3	1479	COVID-19	MESH:D000086382		Choline|Ivermectin	5.88	3
CTPS2	56474	COVID-19	MESH:D000086382		Choline|Ivermectin	5.88	3
CYP2S1	29785	COVID-19	MESH:D000086382		Dactinomycin|Ivermectin	5.88	3
ENAH	55740	COVID-19	MESH:D000086382		Choline|Ivermectin	5.88	3
FGF2	2247	COVID-19	MESH:D000086382		Dactinomycin|Nifedipine|Zinc	5.88	4
KPNA4	3840	COVID-19	MESH:D000086382		Choline|Ivermectin	5.88	3
LAD1	3898	COVID-19	MESH:D000086382		Choline|Ivermectin	5.88	3
PLCD1	5333	COVID-19	MESH:D000086382		Choline|Ivermectin	5.88	3
PLEK	5341	COVID-19	MESH:D000086382		Choline|Ivermectin	5.88	3
RRAS	6237	COVID-19	MESH:D000086382		Dactinomycin|Ivermectin	5.88	3
TIMM9	26520	COVID-19	MESH:D000086382		Choline|Ivermectin	5.88	3
CDK5	1020	COVID-19	MESH:D000086382		Ivermectin|Ritonavir	5.87	4
DSG2	1829	COVID-19	MESH:D000086382		Ivermectin|Zinc	5.87	4
HEBP2	23593	COVID-19	MESH:D000086382		Ivermectin|Zinc	5.87	4
HINT1	3094	COVID-19	MESH:D000086382		Ivermectin|Zinc	5.87	4
LYPLA1	10434	COVID-19	MESH:D000086382		Ivermectin|Zinc	5.87	4
MAPK10	5602	COVID-19	MESH:D000086382		Emodin|Melatonin	5.87	2
PLIN3	10226	COVID-19	MESH:D000086382		Chloroquine|Ivermectin	5.87	7
PURA	5813	COVID-19	MESH:D000086382		Ivermectin|Zinc	5.87	4
RBL2	5934	COVID-19	MESH:D000086382		Ritonavir|Sirolimus	5.87	3
RBM25	58517	COVID-19	MESH:D000086382		Ivermectin|Zinc	5.87	4
SIRT3	23410	COVID-19	MESH:D000086382		Choline|Tenofovir	5.87	2
VGF	7425	COVID-19	MESH:D000086382		Choline|Mercaptopurine	5.87	2
XDH	7498	COVID-19	MESH:D000086382		Mercaptopurine|Zinc|Zinc Sulfate	5.87	4
XRCC4	7518	COVID-19	MESH:D000086382		Ivermectin|Zinc	5.87	4
ATG3	64422	COVID-19	MESH:D000086382		Choline|Ivermectin	5.86	3
BZW2	28969	COVID-19	MESH:D000086382		Choline|Ivermectin	5.86	3
CUL4A	8451	COVID-19	MESH:D000086382		Choline|Ivermectin	5.86	3
GDI2	2665	COVID-19	MESH:D000086382		Choline|Ivermectin	5.86	3
GNAI3	2773	COVID-19	MESH:D000086382		Ivermectin|Sirolimus	5.86	3
HNRNPR	10236	COVID-19	MESH:D000086382		Choline|Ivermectin	5.86	3
MPZL1	9019	COVID-19	MESH:D000086382		Choline|Ivermectin	5.86	3
MTAP	4507	COVID-19	MESH:D000086382		Choline|Ivermectin	5.86	3
PIP4K2A	5305	COVID-19	MESH:D000086382		Choline|Ivermectin	5.86	3
PLEKHA2	59339	COVID-19	MESH:D000086382		Choline|Ivermectin	5.86	3
RNPEP	6051	COVID-19	MESH:D000086382		Choline|Ivermectin	5.86	3
RPL23	9349	COVID-19	MESH:D000086382		Ivermectin|Melatonin	5.86	4
STAMBPL1	57559	COVID-19	MESH:D000086382		Choline|Ivermectin	5.86	3
AVPI1	60370	COVID-19	MESH:D000086382		Choline|Zinc	5.85	3
BAG1	573	COVID-19	MESH:D000086382		Zinc|Zinc Sulfate	5.85	3
COX2	4513	COVID-19	MESH:D000086382		Ivermectin|Tenofovir	5.85	3
DAD1	1603	COVID-19	MESH:D000086382		Ivermectin|Zinc	5.85	4
GRHL1	29841	COVID-19	MESH:D000086382		Choline|Zinc	5.85	3
MACF1	23499	COVID-19	MESH:D000086382		Emodin|Ivermectin	5.85	3
NAB2	4665	COVID-19	MESH:D000086382		Zinc|Zinc Sulfate	5.85	3
SEC24D	9871	COVID-19	MESH:D000086382		Ivermectin|Zinc Sulfate	5.85	3
SLC12A4	6560	COVID-19	MESH:D000086382		Choline|Zinc	5.85	3
TNNI2	7136	COVID-19	MESH:D000086382		Choline|Zinc	5.85	3
TSHZ1	10194	COVID-19	MESH:D000086382		Choline|Zinc	5.85	3
CD274	29126	COVID-19	MESH:D000086382		Chloroquine|chloroquine diphosphate	5.84	10
GZMBL1	502004	COVID-19	MESH:D000086382		Mercaptopurine	5.84	1
HLCS	3141	COVID-19	MESH:D000086382		Choline|Ivermectin	5.84	3
KRT23	25984	COVID-19	MESH:D000086382		Choline|Mercaptopurine	5.84	2
MAGED2	10916	COVID-19	MESH:D000086382		Choline|Ivermectin	5.84	3
PRPF4B	8899	COVID-19	MESH:D000086382		Choline|Ivermectin	5.84	3
PSMB3	5691	COVID-19	MESH:D000086382		Ivermectin|Ritonavir	5.84	4
SRSF11	9295	COVID-19	MESH:D000086382		Choline|Ivermectin	5.84	3
AKR1B7	11997	COVID-19	MESH:D000086382		Choline|Zinc	5.83	3
CREBRF	153222	COVID-19	MESH:D000086382		Sirolimus|Zinc	5.83	3
FLI1	2313	COVID-19	MESH:D000086382		Choline|Zinc	5.83	3
FOXP3	50943	COVID-19	MESH:D000086382		Chloroquine|Sirolimus	5.83	6
FXR1	8087	COVID-19	MESH:D000086382		Ivermectin|Zinc	5.83	4
IRAK3	11213	COVID-19	MESH:D000086382		Choline|Zinc	5.83	3
NACC2	138151	COVID-19	MESH:D000086382		Choline|Zinc	5.83	3
SPRED2	200734	COVID-19	MESH:D000086382		Choline|Zinc	5.83	3
ACKR3	57007	COVID-19	MESH:D000086382		chloroquine diphosphate|Zinc	5.82	7
ANP32A	8125	COVID-19	MESH:D000086382		Acetazolamide|Ivermectin	5.82	3
BRD4	23476	COVID-19	MESH:D000086382		Acetazolamide|Ivermectin	5.82	3
CACNA1H	8912	COVID-19	MESH:D000086382		Dactinomycin|Zinc	5.82	3
IMPDH2	3615	COVID-19	MESH:D000086382		Ivermectin|Mercaptopurine	5.82	3
RAB14	51552	COVID-19	MESH:D000086382		Choline|Ivermectin	5.82	3
RCC1	1104	COVID-19	MESH:D000086382		Choline|Ivermectin	5.82	3
RDH10	157506	COVID-19	MESH:D000086382		Choline|Ivermectin	5.82	3
SH3BGRL3	83442	COVID-19	MESH:D000086382		Choline|Ivermectin	5.82	3
USP15	9958	COVID-19	MESH:D000086382		Choline|Ivermectin	5.82	3
ADAM12	8038	COVID-19	MESH:D000086382		Choline|Zinc	5.81	3
ADGRG2	10149	COVID-19	MESH:D000086382		Choline|Zinc	5.81	3
ARL6IP5	10550	COVID-19	MESH:D000086382		Ivermectin|Zinc	5.81	4
IL7R	3575	COVID-19	MESH:D000086382		Choline|Interferon-alpha	5.81	3
MAPRE1	22919	COVID-19	MESH:D000086382		Ivermectin|Zinc	5.81	4
PEMT	10400	COVID-19	MESH:D000086382		Choline|Zinc	5.81	3
PSME3	10197	COVID-19	MESH:D000086382		Ivermectin|Zinc	5.81	4
RALGDS	5900	COVID-19	MESH:D000086382		Choline|Zinc	5.81	3
[truncated: 7,866 more rows]

## Sheet: GSE152075
id	logFC	logCPM	PValue	FDR
RPLP1	-3.9613	5.33226	8.45417e-87	9.62169e-83
RPL13A	-3.11645	6.60822	7.3483e-85	4.18155e-81
RPL13	-2.85782	5.87722	9.16518e-77	3.47697e-73
IGFBP2	-3.83754	3.17539	2.40183e-73	6.8338e-70
RPS8	-2.83726	5.8348	1.08784e-67	2.47613e-64
PRDX5	-2.96134	4.52565	1.49575e-65	2.8372e-62
RPS18	-2.50875	6.00999	1.5414e-58	2.5061e-55
CAPS	-2.70772	4.66281	1.71549e-57	2.4405e-54
RPS5	-3.28781	4.31072	6.76023e-56	8.54869e-53
RPS3A	-2.35195	6.41533	1.36468e-53	1.55314e-50
RPS21	-4.12552	2.41543	1.81826e-52	1.88124e-49
CRIP1	-3.66991	3.36974	4.41224e-52	4.18464e-49
RPLP0	-2.34909	6.46676	1.75316e-51	1.53482e-48
SCGB3A1	-5.11749	0.345947	6.35391e-51	5.16527e-48
RPL26	-2.27926	5.28272	9.81568e-51	7.44749e-48
RPL3	-2.11936	6.41258	8.84123e-50	6.28888e-47
RRAD	-3.41677	3.16638	2.41302e-49	1.61545e-46
EEF2	-2.3228	6.37738	6.80747e-49	4.30421e-46
XAF1	2.7431	6.99806	4.90926e-48	2.94065e-45
RPLP2	-2.80374	4.04577	6.34731e-48	3.61194e-45
S100A6	-2.56861	4.73682	6.94887e-48	3.76595e-45
OAZ1	-2.95341	3.54181	2.13463e-46	1.05627e-43
IGFBP7	-2.95464	4.6191	1.94727e-45	8.99448e-43
RPL35	-3.12218	3.8226	5.34294e-45	2.33877e-42
RPS19	-2.98288	4.17068	5.75471e-45	2.42572e-42
RPS14	-2.06902	5.52801	6.976e-45	2.8355e-42
UQCR11	-3.3115	2.58179	8.83256e-45	3.46632e-42
RPL10A	-2.49594	4.53597	1.06738e-44	4.04927e-42
CKB	-2.95441	3.08149	1.74186e-44	6.32987e-42
TMED9	-3.6476	1.40104	1.77977e-44	6.32987e-42
RPL32	-2.21109	5.46099	2.23666e-44	7.71375e-42
C9orf24	-3.02557	3.4277	4.02388e-44	1.34693e-41
CCN1	-3.64916	3.06854	1.10114e-43	3.58058e-41
IFI44L	3.33447	7.19397	1.20454e-43	3.80803e-41
OAS2	2.94624	7.3574	4.08305e-43	1.25592e-40
OAS3	3.29076	7.56476	4.75426e-43	1.4239e-40
ATP5IF1	-2.4729	2.55861	1.31755e-42	3.84487e-40
JUN	-3.08533	4.29232	1.83088e-42	5.08225e-40
TUBB4B	-2.2435	5.72187	3.62878e-42	9.83314e-40
TSPAN7	-3.39433	1.65688	1.37182e-41	3.63084e-39
SLC25A25	-3.14081	2.59712	2.30786e-41	5.96949e-39
IFIT1	4.1189	7.65317	2.52197e-41	6.37834e-39
SPINT2	-2.68204	3.14479	5.07263e-41	1.25504e-38
RPS29	-2.38354	3.64911	1.21211e-40	2.93512e-38
FAU	-2.65497	3.49315	7.35654e-40	1.74427e-37
CLDN4	-2.70093	3.71777	3.23478e-39	7.51326e-37
TUBB2A	-2.83486	2.90293	9.43665e-39	2.14797e-36
ZMYND10	-2.66838	3.95726	1.19152e-37	2.65895e-35
RHOB	-2.29337	3.84453	1.89391e-37	4.12962e-35
RPS28	-3.02461	3.38005	1.92311e-37	4.12962e-35
RPS17	-2.15224	5.3273	3.4525e-37	7.27647e-35
RPL34	-2.1038	4.45313	4.05558e-37	8.3921e-35
RPL18A	-2.6033	4.96107	5.40556e-37	1.09858e-34
RPS7	-2.30114	4.02373	1.15569e-36	2.26774e-34
ALDH3A1	-2.3916	5.67073	2.52558e-36	4.87179e-34
GADD45G	-4.02254	0.49814	1.17645e-35	2.23153e-33
RPS15	-2.63234	4.78854	4.99719e-35	9.32345e-33
UQCRQ	-2.36976	2.52977	1.27467e-34	2.33985e-32
AL928654.3	-3.37139	1.02462	2.56769e-34	4.56607e-32
ATP5F1E	-2.3824	3.40748	4.57881e-34	8.01715e-32
EFNA1	-3.22938	1.82784	6.0099e-34	1.02347e-31
PPP4C	-2.73542	2.95131	6.02515e-34	1.02347e-31
C20orf85	-2.31193	4.24522	3.59096e-33	6.01011e-31
COMMD6	-2.67871	2.62635	3.78068e-33	6.23593e-31
DDX58	3.1358	6.06121	1.45908e-32	2.33884e-30
HERC6	2.5925	5.66242	2.38331e-32	3.76729e-30
RPL18	-2.29947	4.40535	2.64124e-32	4.06646e-30
GPX4	-2.03997	4.15314	3.01816e-32	4.57996e-30
MB	-3.38077	0.927848	3.57959e-32	5.36044e-30
CXCL10	6.29734	6.4507	4.30599e-32	6.28288e-30
TCTEX1D2	-2.9867	1.41449	1.19031e-31	1.7148e-29
KLF4	-2.10723	4.04373	2.189e-31	3.11412e-29
EEF1D	-2.09529	3.68514	6.38251e-31	8.65815e-29
ZFYVE28	-3.14982	1.49229	6.93797e-31	9.28953e-29
IFIT2	3.92974	7.9199	8.3261e-31	1.08919e-28
CMPK2	2.97932	5.47606	8.62547e-31	1.11553e-28
KRT19	-2.11124	5.70404	1.01305e-30	1.29545e-28
DDA1	-2.74141	2.1069	1.67912e-30	2.12334e-28
GBP4	2.51822	5.93544	1.93407e-30	2.41887e-28
DDX60	2.48274	5.28026	5.10647e-30	6.31704e-28
GUK1	-2.35788	3.24436	5.31371e-30	6.50273e-28
CIB1	-2.97238	3.45599	6.16865e-30	7.46866e-28
FAM183A	-2.43319	2.60278	7.38134e-30	8.84284e-28
CITED2	-2.02581	3.4167	8.24949e-30	9.77994e-28
ROMO1	-3.57464	1.02295	1.16116e-29	1.34849e-27
RUVBL2	-2.26874	3.16908	1.20708e-29	1.38766e-27
RPS9	-2.17139	4.0234	1.50625e-29	1.71426e-27
MAGED2	-2.01423	3.9092	1.55147e-29	1.74825e-27
RPL9	-2.21086	4.23137	1.67557e-29	1.86957e-27
TRIM22	2.00605	6.71236	2.4179e-29	2.67167e-27
PARP9	2.12416	6.4256	2.52015e-29	2.73598e-27
ITSN1	-2.16261	3.70306	2.80497e-29	2.9835e-27
CLU	-2.09068	4.48687	3.89412e-29	4.06597e-27
EPSTI1	2.63703	5.20968	3.94387e-29	4.08047e-27
NDUFB7	-3.13248	0.92611	7.41994e-29	7.60778e-27
TUFM	-2.01845	3.28036	7.54068e-29	7.66254e-27
SELENOH	-2.57423	2.12577	8.74458e-29	8.80726e-27
ECRG4	-3.2359	0.755524	1.06931e-28	1.06753e-26
BLOC1S1	-2.61848	1.96097	1.12161e-28	1.11001e-26
TCTEX1D4	-3.24532	1.29505	1.21564e-28	1.19269e-26
SAMD9	2.5081	7.14945	1.53359e-28	1.48688e-26
CES1	-2.64029	3.8665	1.54162e-28	1.48688e-26
RIPK4	-2.30206	2.71627	2.63879e-28	2.50267e-26
GBP1	2.69506	7.03485	4.62872e-28	4.35367e-26
IFIT5	2.58461	4.45197	9.65725e-28	9.00895e-26
IFIT3	3.0266	7.57028	1.10626e-27	1.0236e-25
C11orf97	-3.22181	0.850922	1.50971e-27	1.38222e-25
TSTD1	-2.99575	1.5106	1.5745e-27	1.42217e-25
FIS1	-2.80638	1.2955	1.79942e-27	1.59994e-25
SLC25A6	-2.13878	4.04736	1.81962e-27	1.60535e-25
KRT10	-2.73941	1.38661	1.88676e-27	1.65178e-25
BSG	-2.22632	3.50457	2.61132e-27	2.25148e-25
MX1	2.13662	7.09418	6.90153e-27	5.80342e-25
MIF	-3.05114	2.02424	6.93494e-27	5.80342e-25
TOMM7	-2.31128	2.75768	9.58515e-27	7.96267e-25
BMERB1	-2.49072	2.17762	1.56674e-26	1.2921e-24
C11orf88	-2.09552	3.2559	1.95951e-26	1.6044e-24
CD163	2.96683	4.49253	2.22407e-26	1.80801e-24
IFI44	2.662	5.41686	2.26624e-26	1.82923e-24
CBR1	-2.13775	3.09769	2.28719e-26	1.83314e-24
NBL1	-2.88854	1.5813	4.74344e-26	3.77518e-24
KRT17	-2.53969	3.90163	1.04554e-25	8.18968e-24
EPHA2	-2.4173	3.49571	1.11115e-25	8.60275e-24
MX2	2.41096	6.51541	1.673e-25	1.28651e-23
CTSH	-2.03537	3.43232	1.78911e-25	1.36657e-23
FAM166B	-2.78921	1.9784	1.89795e-25	1.44004e-23
CHCHD2	-2.31522	2.53834	2.82844e-25	2.1178e-23
NDUFA4	-2.00281	3.13251	3.26799e-25	2.43092e-23
ARL3	-2.08308	3.12088	3.30855e-25	2.4451e-23
ANAPC11	-2.98577	1.67708	3.71903e-25	2.71322e-23
SSR4	-2.50143	1.67959	4.88134e-25	3.51611e-23
NDUFA2	-2.50648	1.68344	5.54813e-25	3.97127e-23
FBXW9	-2.94916	0.930298	6.12386e-25	4.35598e-23
PTPRF	-2.13994	4.26983	8.69755e-25	6.1103e-23
RPS10	-2.458	3.89601	9.34302e-25	6.48371e-23
RSAD2	3.22997	6.76277	9.8681e-25	6.8066e-23
EDF1	-2.81483	1.56633	1.69483e-24	1.14815e-22
GDF15	-2.79723	2.08309	1.99012e-24	1.34021e-22
CLDN7	-2.43946	2.78183	2.6359e-24	1.76466e-22
SAMD9L	2.57122	6.6279	3.18992e-24	2.11263e-22
C9orf116	-2.16654	2.64719	3.1928e-24	2.11263e-22
OASL	3.74252	4.65173	3.33626e-24	2.1948e-22
GADD45A	-2.79864	1.50679	4.18528e-24	2.72187e-22
NDUFC1	-2.55795	1.76121	4.49022e-24	2.90359e-22
NDUFB10	-2.22121	2.14947	4.64828e-24	2.98882e-22
SMIM22	-2.65596	1.62906	5.1024e-24	3.26238e-22
CD59	-2.10171	4.42589	6.72328e-24	4.27473e-22
ELMO3	-2.81445	0.933305	7.25269e-24	4.58571e-22
CCDC78	-2.35674	3.69802	7.69843e-24	4.84065e-22
CCDC153	-2.6094	1.38755	8.72903e-24	5.45852e-22
IGHG3	-3.82944	2.38913	1.1814e-23	7.34726e-22
TMEM9	-2.75314	0.989418	1.59748e-23	9.82751e-22
CD68	2.37034	4.8587	1.87994e-23	1.1503e-21
RPL17-C18orf32	-2.20247	4.10847	2.00248e-23	1.21873e-21
HAGHL	-2.96194	0.65613	2.66137e-23	1.6026e-21
TMEM205	-2.54415	1.24403	2.84827e-23	1.70611e-21
CXCL9	4.45668	5.68486	3.0899e-23	1.84116e-21
H1-4	-2.51831	2.66565	4.54489e-23	2.68007e-21
CD9	-2.54422	2.97227	5.12305e-23	2.99002e-21
LAMTOR4	-2.60299	1.40726	8.24205e-23	4.76156e-21
FAM166A	-2.5664	1.30286	9.22162e-23	5.27393e-21
TMA7	-2.48056	2.50479	1.2494e-22	7.07435e-21
CLDN3	-2.5786	2.08057	1.27218e-22	7.16764e-21
NDUFV1	-2.34895	1.98657	1.45784e-22	8.13316e-21
H2AJ	-2.53452	2.01332	1.5103e-22	8.34404e-21
PTPRN2	-2.18003	2.2617	1.58934e-22	8.73829e-21
WARS1	2.2865	7.45201	2.23474e-22	1.19603e-20
CFAP73	-2.60114	1.92513	2.23843e-22	1.19603e-20
BORCS7	-2.03728	2.80884	2.46343e-22	1.31011e-20
ITGB4	-2.05516	3.35504	2.51255e-22	1.33002e-20
SERPING1	2.69438	4.53341	2.76858e-22	1.45876e-20
ENKD1	-2.73375	1.0508	3.52537e-22	1.83206e-20
PKIG	-2.11831	2.35038	3.89259e-22	2.01371e-20
ADIRF	-2.77793	1.25499	4.65629e-22	2.39788e-20
ATAD3A	-2.6099	1.23236	6.98609e-22	3.58147e-20
LMNA	-2.09058	2.88494	8.2597e-22	4.19659e-20
BRD1	-2.14499	2.39511	1.41785e-21	7.07744e-20
HSPBP1	-2.29667	2.15666	1.8885e-21	9.34481e-20
CLSTN1	-2.09839	3.6838	2.05942e-21	1.01464e-19
DGCR6	-2.55913	1.83242	2.29694e-21	1.12679e-19
IFITM1	2.4611	6.0616	2.55579e-21	1.24305e-19
CCN5	6.86542	5.49512	3.32267e-21	1.60234e-19
TLR10	-2.74909	2.56666	3.38158e-21	1.62387e-19
POR	-2.08713	3.11067	3.79142e-21	1.81303e-19
UBL5	-2.0221	1.97561	4.19373e-21	1.99702e-19
FAM174A	-2.1999	2.23396	4.30696e-21	2.0424e-19
PRR7	-2.63712	1.72493	6.25331e-21	2.92876e-19
AL022578.1	8.86435	4.2608	6.71326e-21	3.11852e-19
ILVBL	-2.5514	0.655174	6.97601e-21	3.2274e-19
C12orf57	-2.3485	1.83398	8.20631e-21	3.78122e-19
DEGS2	-2.45053	1.92733	9.64501e-21	4.4262e-19
CXCL11	5.86583	4.88214	1.02937e-20	4.68608e-19
FDXR	-2.5647	0.759236	1.13996e-20	5.16887e-19
VPS51	-2.13287	2.4021	1.25719e-20	5.67779e-19
RGL2	-2.01499	2.75905	1.35302e-20	6.08647e-19
RABEP2	-2.61173	1.59943	1.63773e-20	7.33821e-19
IGHA2	-3.66972	1.72491	1.68214e-20	7.50761e-19
NDUFA13	-2.47779	1.97144	1.7186e-20	7.64041e-19
APOL2	2.26586	4.35366	2.80453e-20	1.23237e-18
KRT5	-2.0483	4.39226	3.57054e-20	1.56294e-18
SYNPO2L	6.28257	4.80402	4.39488e-20	1.90183e-18
VWA7	-2.32594	2.44558	5.01514e-20	2.14576e-18
KRT15	-2.13578	2.73683	5.72898e-20	2.442e-18
COX5B	-2.07414	2.05322	6.03504e-20	2.55334e-18
ACTR1B	-2.42802	1.64217	6.64993e-20	2.79272e-18
OAS1	2.19325	5.84733	7.97645e-20	3.3375e-18
TMEM190	-2.6908	1.07047	1.08549e-19	4.49235e-18
MS4A6A	2.4566	3.8729	1.13064e-19	4.66227e-18
CISD1	-2.06455	2.21291	1.31556e-19	5.40519e-18
PLA2G7	5.17972	6.21525	1.3621e-19	5.57629e-18
UBE2L6	2.07231	5.13675	1.40481e-19	5.73051e-18
TRIM5	2.18106	3.89714	1.43834e-19	5.84633e-18
LRRC10B	-2.09869	2.46529	1.48654e-19	6.02076e-18
S100A13	-2.09748	2.19071	2.26221e-19	9.0918e-18
POLR2J	-2.52839	1.32551	2.26876e-19	9.0918e-18
C19orf53	-2.16432	2.26688	2.29288e-19	9.15622e-18
NDUFAB1	-2.50343	1.33441	2.57225e-19	1.02097e-17
MTX1	-2.06313	2.5336	2.74273e-19	1.08386e-17
COMT	-2.04298	2.26378	3.17472e-19	1.24466e-17
MS4A7	2.88101	3.6064	3.18247e-19	1.24466e-17
RPL36	-2.19157	3.60246	3.45691e-19	1.34277e-17
C22orf15	-2.49343	1.07196	3.55574e-19	1.37646e-17
MRPL14	-2.28034	1.48762	4.23982e-19	1.63018e-17
FAM187A	-2.42923	1.27565	4.6189e-19	1.76402e-17
ATP5ME	-2.59309	1.19214	5.34366e-19	2.02047e-17
ELOB	-2.09949	2.72319	6.69585e-19	2.51503e-17
WDR5	-2.24115	1.78256	7.52196e-19	2.81603e-17
CCDC74B	-2.15976	2.09067	8.02064e-19	2.99288e-17
SMDT1	-2.1111	2.29828	9.01369e-19	3.35245e-17
PSMG3	-2.23434	1.05637	9.11317e-19	3.3784e-17
ANKRD65	-2.12659	1.81786	1.05972e-18	3.90314e-17
FPR3	3.16475	3.95649	1.07468e-18	3.94546e-17
HERC5	2.91075	4.5772	1.10775e-18	4.05378e-17
SIGLEC1	3.55128	3.40875	1.2163e-18	4.43676e-17
LAMB2	-2.25816	1.65036	1.47219e-18	5.35305e-17
PTRHD1	-2.15512	1.48016	1.48587e-18	5.38555e-17
ADAP2	2.84099	3.59978	1.53248e-18	5.53688e-17
SLAMF7	3.0736	5.73818	1.55219e-18	5.59035e-17
STUB1	-2.25559	1.73134	1.96457e-18	7.00901e-17
CXCR2P1	4.68502	2.41183	2.67434e-18	9.42313e-17
CD151	-2.17337	2.00265	2.82196e-18	9.91256e-17
CBX7	-2.01878	2.18247	3.95154e-18	1.37531e-16
BAD	-2.31384	1.556	4.14859e-18	1.43715e-16
OPRM1	4.58518	5.51497	4.29509e-18	1.47681e-16
GIPC1	-2.03505	2.43823	4.93281e-18	1.68915e-16
TSPAN15	-2.16245	1.88984	4.94234e-18	1.68915e-16
SBK1	2.75985	4.07974	4.98542e-18	1.69878e-16
WFDC21P	-2.10376	2.26773	5.08996e-18	1.72922e-16
PSG2	-3.75065	3.11798	5.59928e-18	1.89659e-16
ATG101	-2.13525	1.68471	6.57814e-18	2.21496e-16
GADD45GIP1	-2.42394	1.7056	7.40761e-18	2.4869e-16
SIVA1	-2.25734	1.59957	7.50397e-18	2.51184e-16
TNFSF13B	2.74239	4.39609	7.60482e-18	2.53814e-16
SF3A2	-2.05238	1.50347	1.00603e-17	3.31874e-16
DYNLRB2	-2.30632	1.67811	1.01527e-17	3.33952e-16
IFI6	2.12007	4.16078	1.15316e-17	3.78218e-16
NME1	-2.35708	1.68155	1.4987e-17	4.8047e-16
STEAP3	-2.07939	2.59138	1.61053e-17	5.13428e-16
ID1	-2.2725	1.48524	1.76398e-17	5.59215e-16
METRN	-2.31481	1.54131	1.8487e-17	5.82828e-16
PRR29	-2.0137	2.44514	1.98366e-17	6.21928e-16
EIF3CL	-3.77879	2.60386	2.22247e-17	6.92984e-16
RPS10-NUDT3	-2.76842	1.69001	2.25338e-17	7.00703e-16
ALOX15P1	4.98997	4.59854	2.28725e-17	7.09297e-16
CCDC96	-2.0318	2.06187	2.42257e-17	7.45168e-16
DNPH1	-2.4003	1.28115	2.62044e-17	8.017e-16
C9orf135	-2.00821	2.27295	2.70489e-17	8.25318e-16
SEMA6D	5.43344	3.87549	3.03709e-17	9.21737e-16
KCNH3	-2.82862	0.656797	3.45425e-17	1.04278e-15
SERTAD1	-2.17998	1.57495	6.18339e-17	1.84223e-15
HAUS4	-2.17479	2.23259	8.03004e-17	2.37615e-15
CATSPERD	-2.3314	1.09758	8.03812e-17	2.37615e-15
PCSK5	3.01264	9.26878	8.72224e-17	2.57171e-15
ASL	-2.06038	1.54722	8.81032e-17	2.59096e-15
IFT43	-2.02366	1.95886	1.07425e-16	3.15105e-15
CCT6B	-2.07598	2.09854	1.13475e-16	3.31995e-15
AFAP1L1	-2.28377	1.70728	1.22124e-16	3.56381e-15
NHP2	-2.1016	1.50741	1.49047e-16	4.30535e-15
DGKA	4.01816	7.15005	1.50588e-16	4.33883e-15
GTPBP6	-2.23149	1.11948	1.59036e-16	4.55915e-15
OSR1	5.92749	3.91673	1.62206e-16	4.62674e-15
DDX60L	2.45824	6.55071	1.71761e-16	4.87483e-15
SCRN2	-2.53185	0.791321	2.04416e-16	5.74435e-15
CD99	-2.20599	1.15807	2.14188e-16	5.98937e-15
CD300E	3.23272	3.25848	2.37812e-16	6.63366e-15
ARF5	-2.01178	2.19443	2.51588e-16	6.96672e-15
COMMD8	-2.05217	1.6202	3.69557e-16	1.01592e-14
TSPO	-2.18974	1.60223	4.16867e-16	1.13774e-14
IGHG1	-3.39111	3.97333	4.75287e-16	1.29099e-14
AL356432.3	-3.69164	2.21104	4.91604e-16	1.33213e-14
IGKV1-5	-3.21285	1.3321	5.0094e-16	1.35421e-14
IGLC3	-3.35598	1.14439	6.03547e-16	1.62772e-14
MSR1	2.45998	3.71247	6.10966e-16	1.64383e-14
AK1	-2.1585	1.6604	9.22365e-16	2.44409e-14
WFDC6	-2.38379	1.07927	1.07759e-15	2.83891e-14
UBTD1	-2.16342	1.31643	1.09933e-15	2.88948e-14
SCGB1A1	-2.19043	3.5491	1.38273e-15	3.6011e-14
IMPA2	-2.05101	1.51039	1.42573e-15	3.69934e-14
CD164L2	-2.33106	1.09555	1.54164e-15	3.98758e-14
APOL3	2.22289	3.74762	1.6054e-15	4.14311e-14
IFITM3	2.06785	6.57987	1.65654e-15	4.25578e-14
SLC8A1	2.15033	4.73103	2.10061e-15	5.36032e-14
CRELD2	-2.13708	1.46635	2.55418e-15	6.44757e-14
ECI1	-2.15323	1.43062	2.55501e-15	6.44757e-14
BRMS1	-2.1844	1.33709	2.78624e-15	6.98462e-14
TFF3	-2.42935	2.50937	2.88159e-15	7.19198e-14
CYP2G2P	-2.59777	2.01093	2.97676e-15	7.41323e-14
AGPAT2	-2.11283	1.24377	3.33878e-15	8.24267e-14
NOB1	-2.03161	2.05109	3.99478e-15	9.7984e-14
IGLL5	-3.15915	1.97001	4.86815e-15	1.18385e-13
GRIA4	4.96182	2.84326	5.23206e-15	1.26694e-13
MS4A2	6.106	4.63492	5.33217e-15	1.28844e-13
AC011295.1	-2.09217	4.38255	5.43628e-15	1.31081e-13
HAVCR2	2.6072	2.79347	5.46671e-15	1.31259e-13
GADD45B	-2.11723	3.30581	5.68328e-15	1.36171e-13
NENF	-2.16112	1.21474	5.81451e-15	1.39023e-13
WNT7A	6.3483	2.74746	8.27899e-15	1.9308e-13
TCEA2	-2.24883	0.836799	1.00777e-14	2.33119e-13
GJB3	-2.35348	1.11915	1.06672e-14	2.45258e-13
GPX1	-2.33068	3.0517	1.38226e-14	3.14629e-13
PWWP2B	-2.06292	0.893494	2.27526e-14	5.05757e-13
DPYSL3	-2.28514	1.77513	2.49728e-14	5.52948e-13
TM7SF2	-2.1182	0.934468	2.97098e-14	6.51498e-13
GBP5	2.09862	6.17301	3.36293e-14	7.29018e-13
S100A2	-2.11271	1.97634	3.60751e-14	7.77595e-13
SEC31B	-2.40284	1.45572	4.93184e-14	1.05308e-12
IGHD	-3.06829	1.46612	5.18533e-14	1.10101e-12
WFS1	-2.18157	1.15979	5.49913e-14	1.1633e-12
FGFR3	-2.11027	1.39571	5.60233e-14	1.18074e-12
TRAPPC2L	-2.0289	1.36743	5.70144e-14	1.19941e-12
AATK	-2.71901	1.48576	6.04593e-14	1.2672e-12
PDCD1LG2	3.45361	1.68376	6.2386e-14	1.30423e-12
FLT1	4.28743	5.72049	6.33544e-14	1.32058e-12
TST	-2.41457	1.22535	1.25164e-13	2.52568e-12
CCR5	2.44313	3.15419	1.35476e-13	2.71931e-12
SPEF1	-2.03883	1.42757	1.44265e-13	2.86042e-12
CYP27A1	-2.07704	1.07732	1.57096e-13	3.10942e-12
INHBB	-2.05019	1.10918	1.65221e-13	3.2589e-12
TAC4	4.71893	4.36602	1.8399e-13	3.61032e-12
TXNDC17	-2.00187	1.39055	1.89553e-13	3.71308e-12
MARCHF1	2.09046	3.96584	2.21707e-13	4.32063e-12
APOA2	4.92626	3.20829	2.37044e-13	4.58809e-12
POLR2I	-2.01103	1.40937	2.71922e-13	5.2276e-12
CD84	2.18176	3.44843	3.13114e-13	5.98916e-12
SPNS1	-2.00381	1.82762	4.3729e-13	8.21254e-12
AC007325.2	-2.49037	1.03536	4.45984e-13	8.34827e-12
SLC7A7	2.20557	2.88219	4.59521e-13	8.57346e-12
MYC	-2.57954	0.707644	6.15622e-13	1.13189e-11
VMO1	-2.26951	1.40873	6.48392e-13	1.1883e-11
PLIN2	3.33575	4.7402	6.89891e-13	1.2603e-11
PROS1	-2.53182	1.25613	8.29892e-13	1.50398e-11
TIAM2	3.32529	4.63799	8.88078e-13	1.60178e-11
AC009299.1	4.16711	2.02746	1.16023e-12	2.05679e-11
AURKAIP1	-2.09567	1.3242	1.27474e-12	2.24233e-11
IGLC2	-2.89479	1.7536	1.30699e-12	2.29551e-11
GREB1	3.48082	2.46121	1.39091e-12	2.43537e-11
EPB41L3	2.08105	3.06359	1.47639e-12	2.56924e-11
GBP1P1	2.45183	2.73688	2.06742e-12	3.54891e-11
USP18	2.11209	3.98153	3.06244e-12	5.17115e-11
C3AR1	2.61947	2.83616	4.07896e-12	6.78693e-11
CCR1	2.59525	4.08624	4.20738e-12	6.9802e-11
PBX1	3.00761	8.06899	4.99448e-12	8.21418e-11
CD19	-2.51134	0.927733	5.48474e-12	8.9945e-11
LRCH4	2.85266	5.39956	7.01935e-12	1.13315e-10
GRIN3B	-2.01974	1.39156	1.5701e-11	2.40179e-10
CASP17P	5.76728	8.94499	2.34779e-11	3.49284e-10
TRIM8	-2.05712	1.96204	2.57414e-11	3.80472e-10
LILRB4	2.38536	2.63324	3.85657e-11	5.54888e-10
LTF	-2.01297	2.55154	4.15548e-11	5.94887e-10
CFAP97D1	2.02144	1.95593	4.3043e-11	6.15417e-10
SYT2	4.23319	4.22611	4.35963e-11	6.21767e-10
CMKLR1	2.81627	2.39953	4.65166e-11	6.60931e-10
CCL2	3.47292	1.86415	4.83901e-11	6.84985e-10
CDH6	2.9025	2.16723	4.90655e-11	6.91106e-10
ACE2	2.39058	2.30376	6.08524e-11	8.46652e-10
MICA	2.14036	3.62966	6.15257e-11	8.53932e-10
FCER1G	2.051	3.96605	6.52742e-11	9.04855e-10
FAM180B	3.76411	3.28004	1.49905e-10	1.98842e-09
MTND6P4	5.24846	3.67723	1.53884e-10	2.03883e-09
IGKC	-2.54941	4.23932	1.81684e-10	2.37946e-09
POSTN	-2.09305	1.88935	1.88126e-10	2.44973e-09
LILRB1	2.38795	1.8359	2.10403e-10	2.71496e-09
NHSL2	2.34857	3.50174	2.33912e-10	3.0013e-09
PDIA4	-2.10818	0.989971	2.45165e-10	3.13508e-09
PCSK1N	5.76416	7.60397	2.72302e-10	3.45493e-09
SLAMF8	2.48548	2.38342	2.78829e-10	3.53381e-09
PKNOX2	2.50828	3.04532	3.41879e-10	4.25237e-09
OLR1	2.32004	2.34682	3.83055e-10	4.72836e-09
MMP9	-2.48872	1.31593	4.08448e-10	5.02546e-09
IGHA1	-2.66524	3.8779	4.47171e-10	5.46644e-09
MICB	2.07882	1.99279	6.02337e-10	7.26186e-09
P2RX7	2.17619	2.11723	1.03765e-09	1.21372e-08
IGHM	-2.52381	2.27175	1.217e-09	1.40616e-08
SEPTIN4	4.09366	6.21751	1.54605e-09	1.75081e-08
JCHAIN	-2.05473	3.09358	1.69407e-09	1.9014e-08
ROCK1P1	2.85512	4.51257	1.7316e-09	1.9397e-08
TLR2	2.86214	2.8774	1.74759e-09	1.95542e-08
CD79A	-2.47011	1.27903	1.74907e-09	1.95542e-08
BATF2	2.01447	2.60586	3.6129e-09	3.80726e-08
SDS	2.37527	2.64175	4.09291e-09	4.29321e-08
CCDC13	2.336	5.84376	5.31172e-09	5.4907e-08
INHBA	3.01174	1.42173	5.95497e-09	6.10023e-08
MGAM2	-2.10047	2.23534	6.03573e-09	6.1774e-08
SLC1A3	2.05293	1.65076	7.37846e-09	7.42394e-08
SELL	2.10025	5.13785	7.68748e-09	7.71527e-08
ZDHHC4P1	3.94506	1.54249	1.00962e-08	9.89702e-08
ADGRE1	2.60864	1.75294	1.10344e-08	1.07703e-07
TMCO5B	4.15646	2.25632	1.1506e-08	1.11827e-07
NAIPP1	2.24528	1.77164	1.18449e-08	1.14631e-07
H2AC19	-2.33252	0.863172	1.28684e-08	1.2401e-07
EVI2A	2.35953	3.09903	1.32544e-08	1.26977e-07
CARD16	2.13484	3.31505	1.54023e-08	1.45714e-07
MTCO2P12	3.95622	4.72632	1.5739e-08	1.48652e-07
GOLGA2P11	2.69252	2.22825	1.7837e-08	1.6626e-07
GIMAP7	2.16921	2.53746	1.88406e-08	1.75327e-07
EEF1A1P5	-2.67443	1.89654	2.07169e-08	1.91847e-07
ANKRD22	2.05215	2.48334	2.2e-08	2.03067e-07
C6orf223	2.37972	2.22483	2.29159e-08	2.10667e-07
MUC3A	2.87936	2.43654	2.32752e-08	2.13625e-07
AC134669.1	2.33469	2.54825	2.41325e-08	2.20427e-07
HTN3	2.00669	1.78818	4.18276e-08	3.64502e-07
ASAH2B	2.18933	2.44901	5.74152e-08	4.90941e-07
HLX	2.83752	1.37601	6.66799e-08	5.64226e-07
CLEC12A	3.10731	2.46317	8.25135e-08	6.82972e-07
BEST1	2.14325	5.30079	1.47327e-07	1.17172e-06
GABRE	2.47197	4.90482	2.63215e-07	1.9971e-06
SIGLEC14	2.53029	1.96448	4.44998e-07	3.24649e-06
MRPS17P1	2.8654	2.04865	6.75897e-07	4.7572e-06
MAS1	2.18543	2.25744	6.81816e-07	4.79123e-06
ISG15	2.25108	4.07023	1.19075e-06	7.96234e-06
APOBR	2.05939	2.8732	1.3122e-06	8.67759e-06
C1orf146	4.39211	1.48128	1.80963e-06	1.1564e-05
MTND4P26	2.55783	1.46744	2.89962e-06	1.76191e-05
TLR8	2.12983	2.19647	4.47117e-06	2.60956e-05
CD80	2.02837	1.87546	8.15594e-06	4.51473e-05
AC139495.2	2.21965	4.11152	8.17016e-06	4.5204e-05
IGHG2	-2.00125	1.9371	9.8485e-06	5.36552e-05
YY2	3.8657	1.50898	1.55674e-05	8.14213e-05
CEACAM3	2.28604	2.1499	1.97072e-05	0.000100577
GPR84	2.21403	1.33368	3.36969e-05	0.000162985
TNFAIP6	2.12123	2.37227	8.0796e-05	0.000353941
MTND5P32	2.33304	2.39114	0.000257064	0.000981102
TREML4	2.24879	1.62807	0.000257301	0.000981357
MTCYBP23	2.05618	1.44745	0.00134809	0.00420958

## Sheet: GSE157103
gene	logFC	conMean	treatMean	pValue	fdr
ABCA13	3.19805	0.105	0.9636	2.74784e-08	1.26138e-06
ALDH1L2	2.68066	0.0361538	0.2318	1.8742e-09	1.46154e-07
ANKRD45	4.73331	0.00884615	0.2353	4.6056e-09	3.04181e-07
ANLN	2.80334	0.149615	1.0444	5.00618e-10	4.76508e-08
ANO7	3.39119	0.0130769	0.1372	0.0103813	0.0194003
ARHGAP11B	2.25236	0.0815385	0.3885	8.85524e-08	3.32264e-06
ARHGAP42	2.68567	0.0407692	0.2623	1.23501e-09	1.03813e-07
ASPM	2.92767	0.0988462	0.7521	2.56228e-12	9.93946e-10
BHLHA15	3.77448	0.144615	1.979	1.25996e-08	6.60333e-07
BHLHE41	2.44733	0.101154	0.5517	4.45118e-08	1.90774e-06
BIRC5	2.39804	0.704231	3.7119	1.62434e-10	1.86081e-08
BOLA2	-2.05623	0.797692	0.1918	0.000167113	0.000661349
BPI	2.25673	13.5519	64.7657	1.32748e-05	0.000108971
BUB1	3.27348	0.367692	3.5555	1.4041e-12	9.05467e-10
BUB1B	3.2863	0.139615	1.3621	2.26026e-12	9.93946e-10
CA12	2.0471	0.102692	0.4244	2.49258e-05	0.00016727
CADM1	2.11098	0.0938462	0.4054	1.13159e-07	3.96978e-06
CAV1	3.14564	0.184231	1.6304	1.1121e-09	9.51394e-08
CCL25	2.1963	0.0711538	0.3261	0.000282433	0.000991887
CCNA1	3.15326	0.948462	8.4381	1.81176e-07	5.7203e-06
CCNA2	2.34551	0.782308	3.976	4.78796e-13	8.96412e-10
CCNB1	2.23128	0.948462	4.4535	5.00683e-13	8.96412e-10
CCNB2	2.42334	0.954231	5.1186	9.41269e-12	1.9975e-09
CCNE2	2.76059	0.107692	0.7298	6.66504e-10	6.0335e-08
CD38	2.26725	1.45846	7.0211	1.20755e-10	1.44739e-08
CDC20	2.54566	0.919615	5.3694	1.50064e-10	1.75007e-08
CDC25A	3.00546	0.114615	0.9204	1.22284e-12	8.96412e-10
CDC25C	2.06561	0.195385	0.8179	7.13276e-12	1.64881e-09
CDC45	2.82799	0.393462	2.7939	1.31571e-12	8.96412e-10
CDC6	2.88618	0.242308	1.7914	7.34397e-14	8.96412e-10
CDCA2	3.1782	0.0953846	0.8634	2.8464e-12	9.93946e-10
CDCA3	2.31374	0.302692	1.5049	7.16649e-11	9.58514e-09
CDCA5	2.51359	0.571923	3.2659	1.11176e-11	2.21411e-09
CDK1	2.92165	0.815769	6.1812	9.70305e-13	8.96412e-10
CEACAM6	2.56204	3.48462	20.5781	4.5574e-08	1.92796e-06
CEACAM8	2.67034	6.38346	40.6357	9.10014e-07	1.8126e-05
CENPA	2.57852	0.296923	1.7736	2.82082e-11	4.51269e-09
CENPE	2.42524	0.154231	0.8284	1.51276e-11	2.75813e-09
CENPF	2.61845	0.142308	0.8739	1.61241e-11	2.89898e-09
CENPI	2.3606	0.0592308	0.3042	6.55071e-11	9.02116e-09
CEP128	2.00663	0.255	1.0247	6.76157e-09	4.06255e-07
CEP55	2.63576	0.320385	1.9912	2.03009e-11	3.50393e-09
CHEK1	2.13545	0.506538	2.2256	8.49497e-13	8.96412e-10
CIT	2.16258	0.0542308	0.2428	2.49067e-10	2.49936e-08
CKAP2L	2.57697	0.0911538	0.5439	5.51167e-12	1.45609e-09
CMPK2	2.59687	8.08308	48.9004	9.82642e-07	1.89579e-05
COL4A4	2.16798	0.0419231	0.1884	1.85274e-07	5.82128e-06
CTSG	2.65102	7.55654	47.4636	0.000232915	0.000856837
CXCL13	2.44291	0.0442308	0.2405	2.65857e-06	3.70056e-05
DDX60	2.16279	5.87115	26.2899	2.28654e-06	3.33736e-05
DEFA1	3.0462	226.392	1870.07	6.17875e-05	0.000315402
DEFA1B	2.21043	2009.58	9300.58	0.0016336	0.00409826
DEFA3	2.74781	425.987	2861.33	0.000323215	0.00110222
DEFA4	2.63896	40.2054	250.433	3.88216e-05	0.00022627
DEFB1	2.42561	0.529615	2.8454	0.00178472	0.00441913
DEPDC1	2.78017	0.075	0.5152	2.28166e-11	3.83585e-09
DEPDC1B	3.12913	0.180385	1.5782	7.93853e-13	8.96412e-10
DERL3	2.30383	0.682308	3.369	5.96975e-06	6.42178e-05
DIAPH3	3.23808	0.0265385	0.2504	2.70657e-11	4.435e-09
DLGAP5	3.1242	0.282308	2.4615	8.11436e-12	1.78035e-09
DOC2B	2.57106	0.141154	0.8388	1.85961e-07	5.82873e-06
DSCC1	2.33104	0.199615	1.0044	8.61477e-12	1.85864e-09
DTL	3.27939	0.133077	1.2921	6.09395e-13	8.96412e-10
E2F7	3.35786	0.0196154	0.2011	7.29031e-11	9.6299e-09
E2F8	3.31227	0.0769231	0.7641	1.47691e-11	2.73124e-09
EME1	2.04298	0.151154	0.6229	2.21169e-10	2.36092e-08
EPSTI1	2.34526	19.9554	101.404	1.2869e-08	6.69031e-07
ERG	2.49278	0.191538	1.0781	3.96755e-07	1.01703e-05
ESCO2	2.89624	0.101923	0.7588	4.54963e-13	8.96412e-10
ESPL1	2.1576	0.0934615	0.417	2.38087e-10	2.44606e-08
EXO1	2.92796	0.0938462	0.7142	2.7271e-12	9.93946e-10
FAM111B	2.35049	0.211923	1.0808	6.4207e-10	5.89475e-08
FAM47E	2.00502	0.0342308	0.1374	0.00042164	0.00136453
FAM47E-STBD1	3.14715	0.0315385	0.2794	0.000857784	0.00240555
FAP	2.84409	0.0442308	0.3176	2.04048e-07	6.28905e-06
FBXO16	3.8245	0.0188462	0.267	1.95585e-07	6.08616e-06
FBXO39	3.31912	0.0576923	0.5758	2.64637e-06	3.69847e-05
FN1	2.77135	0.0919231	0.6276	7.66263e-05	0.000369406
FOXC1	2.11512	0.124231	0.5382	0.00441484	0.00936427
FOXM1	2.13187	0.506154	2.2184	4.99461e-12	1.40555e-09
GBP7	2.12468	0.0288462	0.1258	0.0121355	0.0222167
GINS1	2.65176	0.166923	1.049	2.91772e-12	9.93946e-10
GINS2	2.15183	0.568846	2.5279	2.8237e-11	4.51269e-09
GLDC	4.95783	0.0673077	2.0918	1.81696e-11	3.22199e-09
GPRC5D	3.92278	0.131154	1.9891	2.63126e-09	1.90289e-07
GTSE1	2.53529	0.157308	0.9119	1.31035e-12	8.96412e-10
H1-6	2.058	0.122692	0.5109	1.01794e-05	9.18527e-05
H2BC15	2.13286	0.618077	2.7108	1.32693e-07	4.48487e-06
H2BC17	3.41387	1.09038	11.6214	7.96177e-09	4.48109e-07
H2BC7	2.19123	1.42923	6.5272	3.85408e-07	9.93846e-06
H3C8	2.12983	0.0807692	0.3535	0.000328964	0.00111917
H4C8	2.56508	8.46769	50.1106	2.58378e-09	1.88966e-07
HASPIN	2.78881	0.0923077	0.6379	2.92113e-11	4.61147e-09
HELLS	2.09931	0.242308	1.0383	1.06766e-10	1.30386e-08
HESX1	2.8662	0.279615	2.0388	3.59668e-06	4.54646e-05
HJURP	2.76405	0.284615	1.9334	3.11581e-12	1.03421e-09
HMMR	3.09976	0.235769	2.0212	2.51621e-12	9.93946e-10
IFI27	5.12687	16.4508	574.815	2.0696e-09	1.58526e-07
IFI44	2.323	45.9242	229.792	5.8888e-06	6.35255e-05
IFI44L	3.07387	8.43346	71.0122	2.89572e-06	3.92926e-05
IFIT1	2.54193	31.7296	184.783	7.49532e-06	7.51564e-05
IFIT3	2.04298	120.667	497.264	1.15634e-05	9.97256e-05
IGF1	3.56775	0.0234615	0.2782	5.544e-09	3.47611e-07
IGHA1	2.99077	112.368	893.21	6.27744e-07	1.37503e-05
IGHG1	4.98549	64.2942	2036.82	1.56247e-10	1.80591e-08
IGHG2	2.76768	44.9208	305.916	1.02896e-06	1.95305e-05
IGHG3	4.63592	11.4635	285.015	1.3995e-09	1.15329e-07
IGHG4	2.81365	7.54577	53.0514	1.44139e-05	0.00011502
IGKC	3.04424	992.088	8183.86	3.53036e-09	2.43088e-07
IGLC1	3.41922	122.684	1312.43	8.70959e-09	4.85973e-07
IGLC2	3.95363	261.806	4056.39	1.11713e-09	9.51394e-08
IGLC3	3.82036	120.933	1708.39	7.02662e-09	4.09728e-07
IGLC7	2.64876	3.71885	23.3219	0.00129844	0.00337178
IGLL5	3.35142	10.2319	104.433	9.35031e-09	5.12881e-07
INAVA	2.03756	0.0642308	0.2637	9.21514e-09	5.07617e-07
INHBA	3.43998	0.0534615	0.5802	2.89073e-09	2.04484e-07
IQGAP3	2.78068	0.0411538	0.2828	4.1391e-08	1.79801e-06
ITM2C	2.03898	11.6285	47.7876	1.49026e-07	4.95945e-06
JCHAIN	4.71391	42.825	1123.89	6.76651e-11	9.22026e-09
KCNN3	3.32644	0.0257692	0.2585	2.24329e-10	2.36092e-08
KIF11	2.52825	0.431154	2.4872	1.31419e-12	8.96412e-10
KIF14	2.99952	0.0430769	0.3445	1.05109e-11	2.15975e-09
KIF15	2.91473	0.116923	0.8817	4.75962e-12	1.40555e-09
KIF18A	2.36979	0.108462	0.5606	3.43452e-11	5.23058e-09
KIF20A	2.93982	0.126923	0.9739	3.98251e-11	5.72818e-09
KIF2C	2.269	0.566923	2.7325	9.1283e-11	1.15849e-08
KIF4A	3.01285	0.103846	0.8382	4.66733e-12	1.40555e-09
KIFC1	2.37427	0.518077	2.6861	3.53445e-11	5.25902e-09
KLHL14	2.34869	0.334615	1.7044	7.20807e-07	1.51443e-05
KNL1	2.46683	0.114231	0.6315	8.05131e-12	1.78035e-09
LOC389831	2.29045	0.141923	0.6943	9.02046e-07	1.81039e-05
LTF	2.20596	61.9531	285.841	3.58888e-05	0.000214191
MAOA	2.19796	2.58962	11.8819	0.0254869	0.041742
MATN2	2.28051	0.0773077	0.3756	1.5786e-06	2.63337e-05
MCM10	3.62634	0.0573077	0.7077	3.32544e-13	8.96412e-10
MED12L	2.00522	0.0838462	0.3366	4.75249e-09	3.07605e-07
MELK	3.14869	0.171923	1.5247	4.56787e-13	8.96412e-10
MIXL1	3.11054	0.0630769	0.5448	2.79862e-09	2.00155e-07
MKI67	2.94092	0.243846	1.8725	1.20478e-12	8.96412e-10
MMP8	2.45745	22.7904	125.175	3.23035e-05	0.000200081
MND1	2.32985	0.427308	2.1483	4.58654e-12	1.40555e-09
MOXD1	2.48494	0.0738462	0.4134	1.31744e-08	6.82168e-07
MPO	2.32275	3.99577	19.9903	4.88793e-06	5.6144e-05
MS4A3	2.09475	12.0446	51.4489	0.000137311	0.00057209
MYBL2	2.65641	1.49038	9.3963	5.41813e-11	7.62366e-09
MYO1B	2.14805	0.211923	0.9393	0.00671872	0.0134229
MZB1	3.38381	13.245	138.255	6.90089e-09	4.07909e-07
NAT8	2.78512	0.0338462	0.2333	0.0171316	0.02968
NCAPG	2.82867	0.31	2.2023	1.59773e-12	9.40121e-10
NCAPH	2.33299	0.163462	0.8236	1.08546e-11	2.19551e-09
NDUFC2-KCTD14	3.38419	0.148846	1.5541	2.74683e-06	3.78273e-05
NEIL3	2.3086	0.121154	0.6002	1.41705e-09	1.15329e-07
NEK2	2.528	0.247308	1.4264	1.01956e-11	2.12875e-09
NNMT	2.82043	0.0892308	0.6303	0.000346847	0.00116895
NUF2	2.08549	0.697308	2.9595	6.23403e-11	8.67736e-09
NUSAP1	2.20267	1.59577	7.3458	1.78588e-12	9.6326e-10
OAS1	2.02104	66.3035	269.111	1.32748e-05	0.000108971
OAS2	2.23243	23.9135	112.375	2.85405e-06	3.88085e-05
OAS3	2.57954	10.3288	61.7405	2.42626e-06	3.47842e-05
OASL	2.162	30.9196	138.376	6.77876e-09	4.06255e-07
OLR1	2.43973	1.09308	5.9304	5.55779e-06	6.14832e-05
OR2B2	2.89359	0.0165385	0.1229	0.000184329	0.000712917
OR6K3	2.37438	0.0269231	0.1396	0.0076278	0.0149112
ORC1	2.34716	0.269231	1.3699	2.741e-12	9.93946e-10
OTOF	4.46648	0.311154	6.8789	2.14612e-06	3.22666e-05
PALM2AKAP2	2.11304	1.08308	4.6854	1.42506e-09	1.15329e-07
PARM1	2.18603	0.196923	0.8961	5.27032e-07	1.21101e-05
PBK	3.70655	0.106923	1.3959	6.09009e-13	8.96412e-10
PCLAF	2.06118	1.57385	6.5681	1.90471e-12	9.86259e-10
PCSK9	2.41157	0.205769	1.0948	0.0250752	0.0411404
PLAAT2	3.06217	0.377692	3.1546	8.62458e-08	3.26046e-06
PLK4	2.27819	0.291154	1.4123	6.56575e-12	1.60365e-09
POLE2	2.1528	0.323462	1.4384	4.88607e-12	1.40555e-09
POLQ	3.01581	0.0461538	0.3733	1.91967e-11	3.35812e-09
POU2AF1	2.0415	3.38885	13.951	8.78506e-08	3.30589e-06
PRRT4	2.10439	0.418846	1.8011	7.75175e-05	0.000372721
PYCR1	2.67093	0.309231	1.9693	7.40506e-09	4.26148e-07
RAD51	2.39578	0.356154	1.8743	4.20749e-12	1.36165e-09
RAD51AP1	2.12809	0.421538	1.8427	2.0149e-10	2.19184e-08
RAD54L	2.53475	0.148462	0.8603	1.33766e-11	2.50957e-09
RFPL4AL1	-2.61611	0.453077	0.0739	0.000541223	0.00166456
RGS13	2.58973	0.0526923	0.3172	4.42249e-07	1.09046e-05
RHCE	2.01379	0.219615	0.8869	4.12885e-05	0.000236705
RNA5S1	-2.24787	62.0692	13.0677	4.66103e-07	1.10104e-05
RNA5S10	-2.24787	62.0692	13.0677	4.66103e-07	1.10104e-05
RNA5S11	-2.24787	62.0692	13.0677	4.66103e-07	1.10104e-05
RNA5S12	-2.24787	62.0692	13.0677	4.66103e-07	1.10104e-05
RNA5S13	-2.24787	62.0692	13.0677	4.66103e-07	1.10104e-05
RNA5S14	-2.24787	62.0692	13.0677	4.66103e-07	1.10104e-05
RNA5S15	-2.24787	62.0692	13.0677	4.66103e-07	1.10104e-05
RNA5S16	-2.24787	62.0692	13.0677	4.66103e-07	1.10104e-05
RNA5S17	-2.24787	62.0692	13.0677	4.66103e-07	1.10104e-05
RNA5S2	-2.24787	62.0692	13.0677	4.66103e-07	1.10104e-05
RNA5S3	-2.24787	62.0692	13.0677	4.66103e-07	1.10104e-05
RNA5S4	-2.24787	62.0692	13.0677	4.66103e-07	1.10104e-05
RNA5S5	-2.24787	62.0692	13.0677	4.66103e-07	1.10104e-05
RNA5S6	-2.24787	62.0692	13.0677	4.66103e-07	1.10104e-05
RNA5S7	-2.24787	62.0692	13.0677	4.66103e-07	1.10104e-05
RNA5S8	-2.24787	62.0692	13.0677	4.66103e-07	1.10104e-05
RPH3A	2.72855	3.71038	24.592	3.84284e-08	1.69203e-06
RRM2	3.06207	1.56577	13.0768	1.131e-12	8.96412e-10
RSAD2	2.67419	21.7669	138.934	8.27245e-06	8.0456e-05
S100A7	2.12053	0.0965385	0.4198	0.00158835	0.00400258
SCD	2.06408	0.618462	2.5862	3.91405e-11	5.69296e-09
SCN5A	2.45185	0.0357692	0.1957	0.000956676	0.0026383
SDC1	4.17767	0.0688462	1.2459	6.5334e-10	5.95598e-08
SGO1	2.00274	0.194231	0.7784	4.87004e-12	1.40555e-09
SHCBP1	2.54427	0.355385	2.073	1.9853e-12	9.88449e-10
SIGLEC1	2.81512	2.37615	16.7228	0.0011689	0.00309131
SKA3	2.9831	0.112308	0.888	6.0203e-12	1.52809e-09
SLC16A14	2.33039	0.0973077	0.4894	6.94778e-07	1.47279e-05
SLC2A5	2.35683	0.711538	3.6448	9.41206e-10	8.28837e-08
SMTNL1	2.89362	0.426923	3.1726	1.18163e-07	4.11188e-06
SPACA3	4.4991	0.0753846	1.7047	0.0208143	0.0350927
SPAG5	2.01911	0.721923	2.9262	5.9212e-12	1.52809e-09
SPATS2L	2.31538	0.921154	4.5849	3.50122e-06	4.45052e-05
SPINK4	4.1402	0.0403846	0.7121	0.000162998	0.000649835
STIL	2.62256	0.117692	0.7248	2.85214e-12	9.93946e-10
SUCNR1	2.26972	0.309231	1.4912	5.84817e-10	5.44637e-08
TAAR1	2.13579	0.0515385	0.2265	0.000669289	0.00197511
TARM1	2.51201	0.611923	3.4905	1.73342e-08	8.66374e-07
TCN1	2.10533	13.0446	56.1303	5.62732e-07	1.26468e-05
TEDC2	2.17063	0.0596154	0.2684	1.84227e-07	5.80249e-06
TICRR	2.92328	0.0284615	0.2159	5.22999e-12	1.41046e-09
TMEM255A	2.57592	0.114231	0.6811	0.000275853	0.000974594
TMEM52B	2.28335	0.108462	0.528	4.20815e-07	1.05163e-05
TNFRSF13B	2.08478	1.625	6.8934	8.04397e-07	1.64242e-05
TNFRSF17	3.74163	2.72731	36.4819	4.65167e-10	4.46043e-08
TOP2A	3.49496	0.299231	3.3736	7.61406e-13	8.96412e-10
TPX2	2.62011	0.435769	2.6791	1.26033e-11	2.39927e-09
TRIM6	2.22966	0.498462	2.3379	2.25018e-08	1.09919e-06
TRIP13	2.68457	0.216538	1.3921	9.88948e-13	8.96412e-10
TROAP	2.06346	1.35808	5.6766	4.39061e-09	2.94489e-07
TSHR	2.5504	0.0876923	0.5137	4.91073e-08	2.0245e-06
TTK	2.66156	0.193846	1.2265	3.31959e-11	5.11572e-09
TWIST2	2.04018	0.148846	0.6122	1.59133e-05	0.000123722
TXNDC5	3.45952	16.0277	176.316	1.33377e-10	1.58401e-08
TYMS	3.06252	1.58077	13.2062	1.46889e-12	9.05467e-10
UCHL1	3.55514	0.159615	1.8762	2.63963e-10	2.62846e-08
USP18	3.1371	2.13538	18.7861	6.98299e-06	7.18674e-05
UTS2	2.40833	1.69692	9.0083	0.0205596	0.0347356
VMO1	-2.23483	1.48885	0.3163	7.6185e-07	1.57291e-05
XAF1	2.00513	24.7273	99.2614	3.78186e-05	0.000221627
ZNF215	2.06285	0.121538	0.5078	5.52689e-09	3.47611e-07
ZWINT	2.49795	1.25885	7.111	1.67293e-12	9.41571e-10

## Sheet: DisGenet
ACE2	Q9BYF1	1360	Homo sapiens
CRP	P02741	809	Homo sapiens
S	P0DTC2 P0DTC2	708	Severe acute respiratory syndrome coronavirus 2
IL6	B4DNQ5 Q75MH2 B4DVM1 P05231 B5MC21	658	Homo sapiens
ORF1ab	P0DTC1 P0DTD1 P0DTC1 P0DTD1	553	Severe acute respiratory syndrome coronavirus 2
ACE	P12821 B4DKH4	384	Homo sapiens
REN	P00797	367	Homo sapiens
TNF	Q5STB3 P01375	259	Homo sapiens
TMPRSS2	O15393	198	Homo sapiens
CD4	P01730 A0A4Y5UGE4 B0AZV7 B4DT49	194	Homo sapiens
CD8A	Q6ZVS2 P01732 Q8TAW8	188	Homo sapiens
AGT	A0A024R3V3 B2R5S1 B0ZBE2 P01019	185	Homo sapiens
ALB	P02768	149	Homo sapiens
IL1B	P01584	141	Homo sapiens
GPT	P24298	123	Homo sapiens
F2	P00734	109	Homo sapiens
IL10	Q6FGW4 P22301	107	Homo sapiens
LOC102724971		102	Homo sapiens
LOC102723407		101	Homo sapiens
INS	P01308 I3WAC9	95	Homo sapiens
IFNG	P01579	93	Homo sapiens
N	P0DTC9 P0DTC9	80	Severe acute respiratory syndrome coronavirus 2
CXCL8	P10145 A0A024RDA5	76	Homo sapiens
AMH	P03971	69	Homo sapiens
IL1A	P01583	69	Homo sapiens
IFNA1	L0N195 P01562	65	Homo sapiens
FURIN	P09958 A0A024RC70	64	Homo sapiens
CSF2	P04141	56	Homo sapiens
DPP4	P27487	54	Homo sapiens
TNNI3	Q6FGX2 P19429	54	Homo sapiens
E	P0DTC4 P0DTC4	52	Severe acute respiratory syndrome coronavirus 2
F3	P13726	51	Homo sapiens
IL2	P60568 Q0GK43	50	Homo sapiens
GOT1	A0A140VK69 P17174	48	Homo sapiens
CRX	O43186	46	Homo sapiens
IFNB1	P01574	46	Homo sapiens
NFKB1	P19838	46	Homo sapiens
AGTR1	A0A0A0MSP9 A0A0A0MSE3 Q6NUP5 P30556 D3DNG9 Q53YY0 D3DNG8	44	Homo sapiens
RPGR	Q92834	44	Homo sapiens
PDB1		40	Homo sapiens
IL6R	A0A087WTB5 A0N0L5 P08887	39	Homo sapiens
PLAT	P00750 B4DN26	38	Homo sapiens
CALCA	P06881 P01258	36	Homo sapiens
CCL2	P13500	36	Homo sapiens
IL17A	Q16552	34	Homo sapiens
SERPINA13P		34	Homo sapiens
HLA-C	Q95HC2 P10321 O19617 Q6R739	33	Homo sapiens
LSAMP	Q13449 B7Z661	33	Homo sapiens
LAMP3	Q9UQV4	33	Homo sapiens
ABO	P16442 A0A089QDC1	30	Homo sapiens
HBA1	D1MGQ2 P69905	30	Homo sapiens
CENPJ	F6VUX8 Q9HC77 A8K8P1	30	Homo sapiens
IL2RA	Q5W005 P01589	29	Homo sapiens
NELFCD	H0UI80 Q8IXH7	29	Homo sapiens
MB	A0A1K0FU49 P02144	28	Homo sapiens
CXCL10	P02778	27	Homo sapiens
VWF	P04275	27	Homo sapiens
CTSL	A0A024R276 Q9HBQ7 P07711	26	Homo sapiens
NLRP3	Q96P20	26	Homo sapiens
ORF8	P0DTC8 P0DTC8	26	Severe acute respiratory syndrome coronavirus 2
CTRL	A0A024R6Z5 P40313	25	Homo sapiens
CTSB	Q5HYG5 P07858 A0A024R374 B4DMY4	25	Homo sapiens
IL4	D4HNR6 P05112 Q5FC01	25	Homo sapiens
SPECC1	B4DW07 Q5M775 B4E2A4 A0A024QYY9	25	Homo sapiens
MAS1	P04201 W8W3P4	24	Homo sapiens
ZFYVE9	O95405	24	Homo sapiens
MS4A1	P11836 A0A024R507	23	Homo sapiens
PDCD1	A0A0M3M0G7 Q15116	23	Homo sapiens
RTN1	A8K3B9 Q16799	23	Homo sapiens
RTN4	Q9NQC3	23	Homo sapiens
BSG	Q54A51 P35613	22	Homo sapiens
MTOR	P42345	22	Homo sapiens
NCKIPSD	Q9NZQ3	22	Homo sapiens
AHI1	Q8NER0 Q8N157	22	Homo sapiens
SOAT1	P35610	21	Homo sapiens
VEGFA	A2A2V4 A0A0Y0IMM4 A0A024RD33 P15692 A0A024RD37	21	Homo sapiens
PLG	P00747 Q5TEH5	20	Homo sapiens
KRT20	P35900	19	Homo sapiens
F8	P00451	18	Homo sapiens
JAK1	Q6P669 P23458	18	Homo sapiens
SERPINA5	B4DDH1 A0A024R6N9 P05154	18	Homo sapiens
CD19	P15391	17	Homo sapiens
IFNA2	P01563	17	Homo sapiens
PSMD1	Q99460	17	Homo sapiens
STAT3	P40763	17	Homo sapiens
TTR	P02766 E9KL36	17	Homo sapiens
KNG1	P01042	16	Homo sapiens
NPPB	P16860	16	Homo sapiens
EMSLR		16	Homo sapiens
AGTR2	P50052	15	Homo sapiens
CSF3	Q6FH65 Q8N4W3 P09919	15	Homo sapiens
IL7	A0A0A0MTG5 Q5FBX5 A8K673 P13232	15	Homo sapiens
IL18	Q14116 A0A024R3E0	15	Homo sapiens
PROS1	A0A0S2Z4L3 P07225 A0A0S2Z4K3	15	Homo sapiens
LINC01672		15	Homo sapiens
ESR1	H0Y4W6 G4XH65 P03372 A8KAF4 A0A125SXW3 Q9UBT1	14	Homo sapiens
NFE2L2	Q16236	14	Homo sapiens
PSS		14	Homo sapiens
ORF3a	P0DTC3 P0DTC3	14	Severe acute respiratory syndrome coronavirus 2
C5	Q59GS8 P01031	13	Homo sapiens
EEF1A2	Q05639	13	Homo sapiens
ERBB2	J3QLU9 P04626 X5DNK3 F5H1T4	13	Homo sapiens
G6PD	P11413 A0A384NL00	13	Homo sapiens
GGT1	A0A140VJJ9 P19440	13	Homo sapiens
NCAM1	P13591 A0A087WWD4	13	Homo sapiens
ADAM17	P78536 B2RNB2	13	Homo sapiens
TLR4	O00206	13	Homo sapiens
GGTLC5P		13	Homo sapiens
GGTLC3		13	Homo sapiens
GGT2		13	Homo sapiens
GGTLC4P		13	Homo sapiens
FCGR3A	M9MML0 P08637	12	Homo sapiens
FCGR3B	A0A087WZR4 A0A3B3ISU3 M9MML6 O75015 A0A087WU90	12	Homo sapiens
HSPA5	V9HWB4 P11021	12	Homo sapiens
IL1RN	P18510 A0A024R528	12	Homo sapiens
INSRR	P14616	12	Homo sapiens
JAK2	B4DYV1 O60674 A8K910	12	Homo sapiens
CCL3	A0N0R1 P10147	12	Homo sapiens
CCL5	D0EI67 P13501 A0A494C1Q1	12	Homo sapiens
TLR3	O15455	12	Homo sapiens
KLK4	A0A0C4DFQ5 Q5BQA0 Q9Y5K2 Q96PT1	12	Homo sapiens
SH2D3C	Q8N5H7 B4DG32	12	Homo sapiens
BTK	Q5JY90 Q06187	11	Homo sapiens
VPS51	Q9UID3	11	Homo sapiens
ABCB1	P08183 A4D1D2	11	Homo sapiens
WDTC1	Q8N5D0	11	Homo sapiens
PGR-AS1		11	Homo sapiens
C3	V9HWA9 P01024 B4DR57	10	Homo sapiens
CD14	P08571	10	Homo sapiens
F10	Q5JVE8 P00742 Q5JVE7	10	Homo sapiens
HIF1A	Q16665 D0VY79	10	Homo sapiens
HLA-A	Q5SUL5 B1PKY1 B2R7U3 P04439	10	Homo sapiens
SERPINF2	P08697	10	Homo sapiens
SLC5A2	P31639	10	Homo sapiens
ADAMTS2	O95450	10	Homo sapiens
TLR7	Q9NYK1 B2R9N9	10	Homo sapiens
STS	P08842 Q0W975 A0A590UJL0 A6PYA4	9	Homo sapiens
CYP3A4	P08684 Q6GRK0	9	Homo sapiens
FLT4	P35916	9	Homo sapiens
HMGB1	A0A024RDR0 P09429	9	Homo sapiens
LTF	Q2TUW9 B3KSL2 E7ER44 V9HWI4 P02788	9	Homo sapiens
EPCAM	P16422	9	Homo sapiens
COX2	A0A1X7RBF7 U5Z487 P00403	9	Homo sapiens
PRF1	P14222	9	Homo sapiens
MAPK1	Q499G7 Q1HBJ4 P28482	9	Homo sapiens
PKD2L1	Q1L4F0 Q9P0L9	9	Homo sapiens
SLC33A1	O00400	9	Homo sapiens
ADAMTS13	Q76LX8	9	Homo sapiens
IGKV2D-29		9	Homo sapiens
PYCARD	Q9ULZ3	9	Homo sapiens
ASZ1	Q8WWH4	9	Homo sapiens
M	P0DTC5 P0DTC5	9	Severe acute respiratory syndrome coronavirus 2
ORF6	P0DTC6 P0DTC6	9	Severe acute respiratory syndrome coronavirus 2
ORF7a	P0DTC7 P0DTC7	9	Severe acute respiratory syndrome coronavirus 2
AR	P10275 F1D8N5 Q9NUA2 G4VV16 A0A087WUX9	8	Homo sapiens
CASP1	A8K249 A8K257 P29466	8	Homo sapiens
CDSN	Q15517 G8JLG2	8	Homo sapiens
CEL	O75612 B4DSX9 X6R868 Q86SR3	8	Homo sapiens
HLA-B	E5FQ95 P01889	8	Homo sapiens
IGHE		8	Homo sapiens
IL13	P35225	8	Homo sapiens
LCT	P09848	8	Homo sapiens
MME	P08473	8	Homo sapiens
MUC1	A6ZIE4 A0A384NPK6 A5YRU7 A6ZIE6 Q7Z538 A6ZID6 A0A0C4DGW3 Q7Z551 P15941 A5YRV0 A5YRV2 A0A0A0MRB3 A5YRU5 B6ECB3 A0A087X0L2 A6ZID7 A0A087X2A4	8	Homo sapiens
OCA2	Q04671	8	Homo sapiens
PRKAA2	P54646	8	Homo sapiens
STAT1	P42224	8	Homo sapiens
B3GALNT1	Q49AT3 B3KTQ4 Q7L9G8 O75752 Q8TDY1	8	Homo sapiens
RHOD	O00212 E9PIG5	8	Homo sapiens
SCPEP1	Q9HB40 Q9H2J9	8	Homo sapiens
FUZ	Q9BT04 A0A024QZF7	8	Homo sapiens
SCAI	Q8N9R8	8	Homo sapiens
ORF10	A0A663DJA2 A0A663DJA2	8	Severe acute respiratory syndrome coronavirus 2
MS2		8	Homo sapiens
AKT1	B0LPE5 P31749 B3KVH4	7	Homo sapiens
C5AR1	P21730	7	Homo sapiens
CASP3	P42574	7	Homo sapiens
CD48	A0A087X1S7 P09326	7	Homo sapiens
CD68	P34810	7	Homo sapiens
EGFR	E7BSV0 E9PFD7 Q504U8 B7Z2I3 F2YGG7 P00533	7	Homo sapiens
DMTN	Q08495	7	Homo sapiens
EPHA3	A0A140VJJ0 Q6P4R6 C9JXA2 P29320	7	Homo sapiens
EPO	G9JKG7 P01588	7	Homo sapiens
ICAM1	P05362 A0A384MEK5	7	Homo sapiens
JUN	P05412	7	Homo sapiens
MBL2	P11226	7	Homo sapiens
MEFV	D2DTW2 O15553	7	Homo sapiens
MPO	P05164	7	Homo sapiens
PRKAA1	Q13131	7	Homo sapiens
PRKAB1	Q9Y478 A0A024RBN1	7	Homo sapiens
NECTIN1	Q15223	7	Homo sapiens
SELP	Q5R341 A0A024R8Y9 Q6NUL9 P16109	7	Homo sapiens
TFPI	P10646	7	Homo sapiens
APOL1	B1AH95 Q2KHQ6 O14791	7	Homo sapiens
RNMT	O43148 A8K946	7	Homo sapiens
HGS	A0A0S2Z4R4 O14964	7	Homo sapiens
ISG15	P05161	7	Homo sapiens
CABIN1	A0A024R1E5 A0A087WWW8 Q9Y6J0	7	Homo sapiens
CD2AP	Q9Y5K6	7	Homo sapiens
CD274	Q0GN75 Q9NZQ7	7	Homo sapiens
IL23A	Q9NPF7	7	Homo sapiens
CDCA7L	A0A024RA51 A8K8X5 Q96GN5	7	Homo sapiens
OTOR	Q9NRC9	7	Homo sapiens
IFIH1	Q9BYX4	7	Homo sapiens
SLTM	Q9NWH9 A0A024R5U7	7	Homo sapiens
OMA1	Q96E52	7	Homo sapiens
SLC6A19	Q695T7	7	Homo sapiens
SERPINA3	P01011 A0A024R6P0	6	Homo sapiens
ACR	P10323	6	Homo sapiens
PARP1	A0A024R3T8 P09874	6	Homo sapiens
AGER	A0A1U9X785 B4DNX3 Q15109	6	Homo sapiens
ANGPT1	B4DTQ9 Q15389	6	Homo sapiens
ANPEP	A0A024RC61 Q59E93 P15144	6	Homo sapiens
AQP4	P55087 V9PBN7 F1DSG4	6	Homo sapiens
CD38	B4E006 P28907	6	Homo sapiens
CDKN3	G3V2J7 Q16667	6	Homo sapiens
CCR5	P51681 Q38L21	6	Homo sapiens
CRYGC	A0A0X8GLL6 P07315	6	Homo sapiens
CYP2D6	C1ID52 P10635 Q5Y7H2	6	Homo sapiens
ATN1	Q86V38 P54259	6	Homo sapiens
ELANE	P08246	6	Homo sapiens
FBL	P22087	6	Homo sapiens
GLP1R	P43220 A0A142FHB8	6	Homo sapiens
HLA-DRB1	Q5Y7D1 D7RIH8 X5DNQ0 P01911	6	Homo sapiens
HMOX1	P09601 Q6FH11	6	Homo sapiens
MET	A0A024R728 E6Y365 P08581 B4DLF5 A0A024R759	6	Homo sapiens
NR3C2	B0ZBF6 P08235	6	Homo sapiens
MMP9	P14780	6	Homo sapiens
MUC5AC	P98088	6	Homo sapiens
MX1	P20591	6	Homo sapiens
NEU1	Q5JQI0 Q99519	6	Homo sapiens
OXT	P01178 X5D7M6	6	Homo sapiens
SERPINE1	A0A024QYT5 P05121	6	Homo sapiens
PIK3CA	Q4LE51 P42336	6	Homo sapiens
PIK3CB	B4DER4 B4DZI3 P42338	6	Homo sapiens
PIK3CD	O00329 A0A2K8FKV1	6	Homo sapiens
PIK3CG	P48736 A8K9G9 A0A024R720	6	Homo sapiens
PPARG	D2KUA6 E9PFX5 P37231 A0A494C1F9	6	Homo sapiens
PROC	P04070	6	Homo sapiens
MOK	Q9UQ07	6	Homo sapiens
SAA1	P0DJI8	6	Homo sapiens
NRP1	O14786 Q59F20 Q6AWA9 Q6X907 Q68DN3 A8K9V7	6	Homo sapiens
NAPSA	O96009	6	Homo sapiens
SH2D3A	A8K2M8 Q9BRG2	6	Homo sapiens
IFITM3	Q01628	6	Homo sapiens
PITRM1	Q5JRX3	6	Homo sapiens
COPE	O14579 M0QXB4	6	Homo sapiens
DDX58	O95786	6	Homo sapiens
PLA2G15	Q8NCC3	6	Homo sapiens
NAAA	Q02083	6	Homo sapiens
BBS9	Q3SYG4 A0A090N8P4 A0A090N7W2	6	Homo sapiens
FAM3B	P58499	6	Homo sapiens
ACSS2	Q96FY7 Q4G0E8 Q6DKJ3 Q9NR19	6	Homo sapiens
ACCS	Q96QU6 A0A0S2Z622	6	Homo sapiens
CRYGEP		6	Homo sapiens
A1BG	P04217 V9HWD8	5	Homo sapiens
KLK3	P07288 Q546G3	5	Homo sapiens
FAS	P25445 Q59FU8 K9J972	5	Homo sapiens
CD40LG	P29965	5	Homo sapiens
CECR		5	Homo sapiens
CPOX	P36551	5	Homo sapiens
CSF1	P09603 A0A024R0A1	5	Homo sapiens
SLC25A10	A0A0S2Z3G3 B4E1E9 F6RGN5 A0A0S2Z382 Q9UBX3	5	Homo sapiens
DAPK3	B3KNJ3 O43293	5	Homo sapiens
DHODH	Q02127	5	Homo sapiens
DIO3	P55073 Q86TU3	5	Homo sapiens
EPHA2	A0A024QZA8 P29317	5	Homo sapiens
FUT3	P21217 A8K737	5	Homo sapiens
GCG	P01275	5	Homo sapiens
NR3C1	P04150 E5KQF5 E5KQF6 B7Z7I2 F1D8N4	5	Homo sapiens
HBB	P68871 D9YZU5	5	Homo sapiens
HBG2	D9YZU9 P69892	5	Homo sapiens
CFI	B4DRF2 G3XAM2 P05156 Q8WW88 A8K3L0	5	Homo sapiens
IGF1	Q5U743 Q13429 P05019 Q59GC5	5	Homo sapiens
ISG20	Q96AZ6	5	Homo sapiens
ITGAM	P11215	5	Homo sapiens
IVD	A0A0A0MT83 P26440 A0A0S2Z4K7	5	Homo sapiens
KLRC1	P26715	5	Homo sapiens
LEP	A4D0Y8 P41159	5	Homo sapiens
LRP2	Q7Z5C1 P98164 Q7Z5C0	5	Homo sapiens
MMP8	B4E0I2 P22894	5	Homo sapiens
NOS2	P35228	5	Homo sapiens
NPC1	O15118	5	Homo sapiens
MAPK8	A1L4K2 P45983	5	Homo sapiens
PTGS2	P35354	5	Homo sapiens
PTPRC	M9MML4 P08575	5	Homo sapiens
TF	A0PJA6 Q06AH7 P02787	5	Homo sapiens
UMOD	P07911	5	Homo sapiens
AD5		5	Homo sapiens
SKAP2	B7Z5R3 O75563	5	Homo sapiens
PPIG	Q13427	5	Homo sapiens
RAPGEF5	A8MQ07 Q5JPD2 Q92565	5	Homo sapiens
CTPP		5	Homo sapiens
CLEC4M	Q9H2X3 B4E2Z5 H7BXU4	5	Homo sapiens
CPQ	Q9Y646 A0A024R9B8	5	Homo sapiens
SLC27A5	Q9Y2P5	5	Homo sapiens
SPACA9	A0A024R8F2 Q96E40	5	Homo sapiens
MCF2L	O15068	5	Homo sapiens
SIRT1	A8K128 Q96EB6 B0QZ35 A0A024QZQ1 E9PC49	5	Homo sapiens
SETD2	Q9BYW2	5	Homo sapiens
FEV	Q99581	5	Homo sapiens
PARP9	Q59ER9 Q8IXQ6	5	Homo sapiens
ZGPAT	Q8N5A5 A0A0S2Z5X3	5	Homo sapiens
GGTLC1	Q9BX51 D3DW46	5	Homo sapiens
COPD		5	Homo sapiens
ORF7b	P0DTD8 P0DTD8	5	Severe acute respiratory syndrome coronavirus 2
LOC102724197		5	Homo sapiens
ABL2	P42684	4	Homo sapiens
AHR	P35869 A0A024R9Z8	4	Homo sapiens
AMBP	P02760	4	Homo sapiens
ANG	W0UV28 P03950	4	Homo sapiens
APEX1	Q5TZP7 P27695	4	Homo sapiens
APP	A0A0A0MRG2 B4DGD0 B4DJT9 E9PG40 A0A140VJC8 P05067	4	Homo sapiens
ARSL	F5H324 B7Z1M0 A1L484 B7Z6V4 F5GYY5 P51690	4	Homo sapiens
ASIP	P42127	4	Homo sapiens
AVP	X5DQP6 P01185	4	Homo sapiens
OPN1SW	P03999 Q0PJU0	4	Homo sapiens
BCS1L	Q9Y276 A0A024R445 A0A024R467 A8JZZ8	4	Homo sapiens
BRCA1	P38398 A0A024R1V0	4	Homo sapiens
CAD	P27708 F8VPD4	4	Homo sapiens
CALR	V9HW88 P27797	4	Homo sapiens
CFTR	A0A024R730 P13569	4	Homo sapiens
CHAT	D3DX95 Q6LEN5 Q6LEN6 P28329	4	Homo sapiens
COL11A2	H0YIS1 P13942 A0A0C4DFS1 Q4VXY6	4	Homo sapiens
CRYGD	P07320 A0A140CTX7	4	Homo sapiens
DNAH8	A0A075B6F3 Q8IU65 Q96JB1	4	Homo sapiens
EPHB2	Q6NVW1 P29323 Q4LE53 B4DSE0	4	Homo sapiens
FLOT2	J3QLD9 Q14254 Q9BTI6 A0A024QZ62 Q6FG43	4	Homo sapiens
FLT1	L7RSL3 P17948	4	Homo sapiens
FN1	P02751 Q6MZM7 B7ZLE5 Q9UQS6 Q6N084 Q6MZF4	4	Homo sapiens
GAST	A0A0E3VY36 P01350	4	Homo sapiens
GAD2	Q05329 Q5VZ30	4	Homo sapiens
OPN1MW	P0DN78 P0DN77 P04001	4	Homo sapiens
GFAP	A7REI1 P14136	4	Homo sapiens
GH1	B1A4G7 P01241 B1A4G6	4	Homo sapiens
CXCR3	P49682	4	Homo sapiens
CXCL1	P09341	4	Homo sapiens
GZMB	P10144 Q6XGZ4 Q67BC3 J3KQ52	4	Homo sapiens
HOXB5	P09067	4	Homo sapiens
IL5	P05113	4	Homo sapiens
ITGAX	H3BN02 P20702	4	Homo sapiens
KRT12	Q99456	4	Homo sapiens
LPO	P22079	4	Homo sapiens
CXCL9	Q07325	4	Homo sapiens
MRC1	P22897	4	Homo sapiens
NT5E	Q6NZX3 P21589	4	Homo sapiens
OAS1	F8VXY3 P00973	4	Homo sapiens
PAEP	A6XNE0 A0A024R8D8 B2R4F9 P09466 B4E3C0	4	Homo sapiens
PCOS1		4	Homo sapiens
PF4	P02776	4	Homo sapiens
SERPINA1	P01009 E9KL23	4	Homo sapiens
PKM	P14618 V9HWB8 A0A024R5Z9 B4DNK4	4	Homo sapiens
PON1	P27169	4	Homo sapiens
PPARA	Q07869 F1D8S4	4	Homo sapiens
PRH1	P02810 A0A087WV42 F1T0A8	4	Homo sapiens
PRH2	P02810	4	Homo sapiens
PLAAT4	Q9UL19	4	Homo sapiens
BRD2	X5CF57 A0A1U9X7A8 A0A024RCR5 P25440	4	Homo sapiens
RPS6KA1	Q15418	4	Homo sapiens
RTN2	O75298 Q6GMT0 A8K7F2	4	Homo sapiens
S100A8	P05109	4	Homo sapiens
CCL7	P80098	4	Homo sapiens
CCL20	P78556	4	Homo sapiens
SECTM1	Q8WVN6	4	Homo sapiens
SLC3A2	P08195 J3KPF3	4	Homo sapiens
SMARCB1	Q12824 Q9H836 G5E975	4	Homo sapiens
SRY	A7WPU8 Q05066	4	Homo sapiens
TBXT	O15178	4	Homo sapiens
TLR2	O60603 A0A0S2Z4S4 B3KWR9	4	Homo sapiens
TWIST1	Q15672	4	Homo sapiens
USF2	Q15853	4	Homo sapiens
VDR	P11473 F1D8P8	4	Homo sapiens
CXCR4	A0A0U3FJG0 P61073 A0A0U3GXA9	4	Homo sapiens
BCAR3	A0A384MTS3 O75815 B3KP06 B3KNL6	4	Homo sapiens
NR1I2	F1D8P9 O75469	4	Homo sapiens
CD163	Q86VB7	4	Homo sapiens
ABCB6	Q9NP58	4	Homo sapiens
SPAG5	Q96R06	4	Homo sapiens
CXCR6	O00574 A0N0N3	4	Homo sapiens
FASTK	A0A090N8I0 A0A090N8Z7 Q14296	4	Homo sapiens
PRAME	A0A024R1E6 P78395 B7ZAT0 B7Z7K8 B7Z986	4	Homo sapiens
ARIH1	Q9Y4X5	4	Homo sapiens
IL37	Q9NZH6	4	Homo sapiens
IGKV7-3		4	Homo sapiens
CD209	B4E2A8 M0R0P0 Q9NNX6 B2R907 X6RB12	4	Homo sapiens
IL22	Q9GZX6	4	Homo sapiens
TLR9	Q9NR96	4	Homo sapiens
SAGE1	Q9NXZ1	4	Homo sapiens
CCDC88A	Q3V6T2 O14997 A0A2U3TZV9	4	Homo sapiens
NKRF	A3F769 O15226	4	Homo sapiens
TMPRSS4	B7Z8X1 B7Z900 B7Z458 Q9NRS4	4	Homo sapiens
CD177	Q8N6Q3 A0A087WVM2	4	Homo sapiens
HAMP	P81172	4	Homo sapiens
PAGR1	Q9BTK6	4	Homo sapiens
IL1F10	Q8WWZ1	4	Homo sapiens
HAVCR2	Q8TDQ0	4	Homo sapiens
UBXN11	Q5T124	4	Homo sapiens
DNER	Q8NFT8	4	Homo sapiens
CARD16	Q5EG05	4	Homo sapiens
MRGPRD	Q8TDS7	4	Homo sapiens
SYNPR	Q8TBG9	4	Homo sapiens
PIKFYVE	Q9Y2I7	4	Homo sapiens
PCSK9	Q8NBP7	4	Homo sapiens
SLC26A5	P58743	4	Homo sapiens
SMIM10L2A	P0DMW5 P0DMW4	4	Homo sapiens
NPS	P0C0P6	4	Homo sapiens
SPANXB1	Q9NS25	4	Homo sapiens
ACOD1	A6NK06	4	Homo sapiens
ERICD		4	Homo sapiens
ADM	P35318	3	Homo sapiens
ADRA1A	P35348 B0ZBD3	3	Homo sapiens
ADRA2B	P18089	3	Homo sapiens
AKR1B1	P15121 A0A024R7A8	3	Homo sapiens
ANXA13	Q53FB5 P27216	3	Homo sapiens
APC	P25054 Q4LE70	3	Homo sapiens
APOA1	A0A024R3E3 P02647	3	Homo sapiens
APOE	P02649 A0A0S2Z3D5	3	Homo sapiens
ATR	Q13535	3	Homo sapiens
BCHE	P06276	3	Homo sapiens
BCR	P11274	3	Homo sapiens
BRAF	A0A2R8Y8E0 P15056	3	Homo sapiens
BRS3	P32247	3	Homo sapiens
TSPO	P30536 O76068	3	Homo sapiens
CA2	P00918 V9HW21	3	Homo sapiens
CAMP	P49913 A0A384NPR0 J3KNB4	3	Homo sapiens
CAV1	Q2TNI1 Q03135 A0A024R757 Q7Z4F3 Q59E85 A9XTE5	3	Homo sapiens
CD74	P04233	3	Homo sapiens
CEACAM5	Q53G30 A0A024R0K5 P06731	3	Homo sapiens
CTSC	P53634	3	Homo sapiens
CPE	A0A384N679 P16870	3	Homo sapiens
CST3	P01034 A0A0K0K1J1	3	Homo sapiens
CTLA4	P16410	3	Homo sapiens
DDIT3	P35638 Q53YD1	3	Homo sapiens
DNASE1	P24855	3	Homo sapiens
EDNRA	P25101	3	Homo sapiens
EGF	P01133	3	Homo sapiens
ENPEP	Q07075	3	Homo sapiens
ERG	B4DN83 P11308 B5MDW0 B4DVX5 A0A0C4DG41	3	Homo sapiens
F7	B4DPM2 F5H8B0 P08709	3	Homo sapiens
FOLH1	Q04609	3	Homo sapiens
FUT1	Q6IZA2 P19526	3	Homo sapiens
GALNS	Q96I49 Q6YL38 P34059	3	Homo sapiens
GC	P02774	3	Homo sapiens
GOLGB1	Q14789	3	Homo sapiens
GPR42	A0A0K0PUY3 O15529	3	Homo sapiens
HK1	B3KXY9 P19367 Q59FD4 A0A024QZK7 P78542 A8K7J7	3	Homo sapiens
HP	P00738 A0A0C4DGL8 Q6PEJ8	3	Homo sapiens
HPN	B7Z1L4 P05981 A0A140VJK9	3	Homo sapiens
IFIT1	P09914	3	Homo sapiens
IGF1R	P08069 C9J5X1	3	Homo sapiens
IL1R1	P14778 B8ZZW4	3	Homo sapiens
IRF1	P10914 Q6FHN8	3	Homo sapiens
IRF7	B4E1B1 Q92985 M9RSF4 A0A024RCA2	3	Homo sapiens
ITGA2B	P08514	3	Homo sapiens
ITGB2	B4E0R1 P05107 A0A494C0X7	3	Homo sapiens
ITGB3	P05106	3	Homo sapiens
KLKB1	E9PBC5 B4DMX2 A8K9A9 P03952	3	Homo sapiens
KRT10	P13645	3	Homo sapiens
KRT18	A0A024RAY2 P05783	3	Homo sapiens
LY6E	Q16553	3	Homo sapiens
MAX	P61244 G3V302 Q8TAX8 A0A024R682	3	Homo sapiens
MNT	Q99583	3	Homo sapiens
MOG	Q5SSB8 Q16653	3	Homo sapiens
ABCC1	P33527	3	Homo sapiens
NEFL	P07196	3	Homo sapiens
OAS2	P29728 Q7Z6D0	3	Homo sapiens
OPRD1	P41143	3	Homo sapiens
PDE4A	P27815	3	Homo sapiens
PGF	Q53XY6 Q86TW6 G3XA84 P49763	3	Homo sapiens
SLC25A3	A0A024RBE8 A0A024RBH9 Q00325 Q6MZF9	3	Homo sapiens
PIP	P12273	3	Homo sapiens
POMC	P01189	3	Homo sapiens
PPIA	P62937 V9HWF5	3	Homo sapiens
MAPK3	P27361 Q9BWJ1 L7RXH5	3	Homo sapiens
RAF1	P04049 L7RRS6 A0A0S2Z4L5 A0A024R2G5	3	Homo sapiens
REL	Q04864	3	Homo sapiens
RPS6KB1	P23443	3	Homo sapiens
S100A12	P80511	3	Homo sapiens
CCL4	P13236	3	Homo sapiens
CCL8	P80075	3	Homo sapiens
CCL11	Q6I9T4 P51671	3	Homo sapiens
SELE	P16581	3	Homo sapiens
SELENOP	P49908	3	Homo sapiens
SLC6A1	A0A2R8Y4I3 P30531 B7Z3C5	3	Homo sapiens
SOD1	V9HWC9 P00441	3	Homo sapiens
TRIM21	P19474	3	Homo sapiens
SSTR4	P31391	3	Homo sapiens
TAPBP	A0A0A0MT98 A0A024RCT1 A0A0A0MSV9 O15533	3	Homo sapiens
TRBV20OR9-2		3	Homo sapiens
TGFB1	A0A499FJK2 P01137	3	Homo sapiens
THAS		3	Homo sapiens
THBD	P07204	3	Homo sapiens
TLE1	B4DEF9 Q59EF7 Q04724	3	Homo sapiens
TLE2	K7EMK7 Q04725	3	Homo sapiens
TLE3	Q6PRX3 F5H7D6 H0YL70 Q04726 B3KUA2	3	Homo sapiens
TLE4	Q04727	3	Homo sapiens
TLR5	O60602 A0A2R8Y7Z4	3	Homo sapiens
SGCE	E9PEH6 C9JR67 A0A2R8YGQ3 A0A2R8Y5J3 A0A0S2Z4P5 O43556 A0A2R8YH84 B4DP78	3	Homo sapiens
LPAR2	A0A024R7M9 Q9HBW0	3	Homo sapiens
TMPRSS11D	B4DL57 O60235	3	Homo sapiens
LITAF	Q99732	3	Homo sapiens
CYTIP	O60759	3	Homo sapiens
ATP6AP2	O75787	3	Homo sapiens
PRG4	Q92954	3	Homo sapiens
KDM5B	Q9UGL1 A0A3B3ITA8	3	Homo sapiens
GPR182	O15218	3	Homo sapiens
AAK1	Q2M2I8	3	Homo sapiens
NINL	Q9Y2I6	3	Homo sapiens
PPRC1	E7EVG6 Q5VV67	3	Homo sapiens
NBEAL2	Q6ZNJ1	3	Homo sapiens
HEY2	Q5TF93 Q9UBP5	3	Homo sapiens
NOC2L	Q9Y3T9	3	Homo sapiens
HTRA2	O43464 A0A384MDW9	3	Homo sapiens
NUSAP1	Q9BXS6	3	Homo sapiens
TLR8	Q9NR97	3	Homo sapiens
PLA1A	Q53H76 G5E9W0	3	Homo sapiens
CYCS	G4XXL9 P99999	3	Homo sapiens
TET2	A0A158SIU0 A0A024RDF7 Q6N021	3	Homo sapiens
ALLC	Q8N6M5	3	Homo sapiens
ACKR3	P25106	3	Homo sapiens
AICDA	Q546Y9 Q9GZX7 Q6QJ80 Q7Z599	3	Homo sapiens
CLTRN	Q9HBJ8 A0A3B3ITM8	3	Homo sapiens
PDF	A0A024R6Y3 Q9HBH1	3	Homo sapiens
MPP5	Q658X5 Q8N3R9	3	Homo sapiens
EHMT1	A0A1B0GV09 Q9H9B1	3	Homo sapiens
PANK2	Q9BZ23 Q6P1K9 D3DVZ1	3	Homo sapiens
LNPK	B7Z829 Q9C0E8	3	Homo sapiens
MCHR2	Q969V1	3	Homo sapiens
IL33	O95760	3	Homo sapiens
MTG1	Q9BT17	3	Homo sapiens
TAF8	Q7Z7C8	3	Homo sapiens
RBM45	Q8IUH3	3	Homo sapiens
DOCK11	Q5JSL3	3	Homo sapiens
LYPD4	A8K8E0 Q6UWN0	3	Homo sapiens
PRNT		3	Homo sapiens
SIK1	P57059	3	Homo sapiens
MIR7-3HG		3	Homo sapiens
TMPRSS11A	A0A0A0MR82 A8KA85 Q6ZMR5	3	Homo sapiens
OPN1MW2	P0DN78 P0DN77 P04001	3	Homo sapiens
ZGLP1	P0C6A0	3	Homo sapiens
OPN1MW3	P0DN78 P0DN77 P04001	3	Homo sapiens
MSE		3	Homo sapiens
ABCA1	B7XCW9 B2RUU2 O95477	2	Homo sapiens
ADA	P00813 A0A0S2Z381 F5GWI4	2	Homo sapiens
ADAM10	A0A024R5U5 O14672	2	Homo sapiens
ADAR	P55265	2	Homo sapiens
ADCY2	Q71UM8 Q08462	2	Homo sapiens
ADORA2A	B3KVQ4 P29274 X5DNB4 A8K1F6	2	Homo sapiens
ADSL	P30566 X5D7W4 X5D8S6	2	Homo sapiens
AFM	P43652	2	Homo sapiens
ALK	Q9UM73 B6D4Y2	2	Homo sapiens
ANGPT2	O15123	2	Homo sapiens
ANXA2	A0A024R5Z7 P07355	2	Homo sapiens
APOH	P02749 A0A384NKM6	2	Homo sapiens
ARG1	P05089	2	Homo sapiens
ARNTL	O00327 A0A140VKD3 B2RCL8	2	Homo sapiens
ASL	P04424 A0A0S2Z316 A0A024RDL8	2	Homo sapiens
SERPINC1	A0A024R944 P01008	2	Homo sapiens
ATF4	P18848	2	Homo sapiens
ATM	A0A024R3C7 Q13315	2	Homo sapiens
ALDH7A1	P49419	2	Homo sapiens
AXL	M0R0W6 P30530	2	Homo sapiens
B2M	P61769	2	Homo sapiens
BAAT	Q14032	2	Homo sapiens
BCL2L1	Q5TE63 A0A0S2Z3C5 Q07817	2	Homo sapiens
BCL6	P41182 B5B0A5	2	Homo sapiens
BDKRB1	P46663	2	Homo sapiens
BDNF	A0A0E3SU01 P23560	2	Homo sapiens
SERPING1	E9KL26 P05155	2	Homo sapiens
CA1	P00915 V9HWE3	2	Homo sapiens
SLC25A20	O43772	2	Homo sapiens
CASP8	Q14790 A0A024R3Z8	2	Homo sapiens
CAT	A0A384P5Q0 P04040	2	Homo sapiens
CD2	P06729 Q53F96	2	Homo sapiens
CD34	P28906	2	Homo sapiens
ENTPD1	P49961	2	Homo sapiens
CD69	Q07108 Q53ZX0	2	Homo sapiens
CHRM3	P20309 A0A024R3W1	2	Homo sapiens
CCR1	Q5U003 A0A024R2P9 P32246	2	Homo sapiens
CNR1	S5TLS4 V5KA96 P21554	2	Homo sapiens
COL4A2	P08572 A0A024RDW8	2	Homo sapiens
CPB2	A0A087WSY5 Q96IY4	2	Homo sapiens
CR2	P20023	2	Homo sapiens
CREM	Q03060	2	Homo sapiens
MAPK14	Q16539 L7RSM2 B4E0K5 A0A024RD15	2	Homo sapiens
CUX1	Q13948 P39880 Q3LIA3	2	Homo sapiens
CYBB	A0A0S2Z3S6 P04839	2	Homo sapiens
CYP1A2	P05177	2	Homo sapiens
DECR1	A0A024R9D7 Q16698	2	Homo sapiens
DES	A0A024R450 Q53SB5 P17661	2	Homo sapiens
DLD	E9PEX6 P09622 A0A024R713	2	Homo sapiens
DNMT3B	Q9UBC3	2	Homo sapiens
DPYS	Q14117	2	Homo sapiens
SLC26A3	P40879	2	Homo sapiens
DUSP5	Q16690	2	Homo sapiens
EDA	A0A0U5J797 Q92838	2	Homo sapiens
EDN1	Q6FH53 P05305	2	Homo sapiens
EDNRB	P24530 A0A024R645 A0A024R638	2	Homo sapiens
EHHADH	Q08426	2	Homo sapiens
ELAVL1	Q15717	2	Homo sapiens
ELF3	P78545 A0A024R974	2	Homo sapiens
ERCC2	P18074	2	Homo sapiens
F2R	A0A024RAP7 P25116	2	Homo sapiens
F11	P03951	2	Homo sapiens
FASN	P49327	2	Homo sapiens
FBN1	P35555	2	Homo sapiens
FDXR	A0A0A0MT64 P22570 A0A0C4DGN7 A0A0A0MSZ4 A0A0A0MTR6 A0A0A0MTN9 A0A0C4DFN8	2	Homo sapiens
FGF2	P09038	2	Homo sapiens
VEGFD	O43915	2	Homo sapiens
FOXJ1	A0A024R8P1 Q92949	2	Homo sapiens
FLT3	P36888	2	Homo sapiens
FOS	P01100 Q6FG41	2	Homo sapiens
GAK	O14976 B4DS37	2	Homo sapiens
GCNT2	Q8N0V5	2	Homo sapiens
GFER	P55789	2	Homo sapiens
CBLIF	P27352	2	Homo sapiens
GJA1	P17302	2	Homo sapiens
GCLC	Q14TF0 P48506 E1CEI4	2	Homo sapiens
GLS	Q68D38 O94925	2	Homo sapiens
CXCL2	P19875 A0A024RDD9	2	Homo sapiens
CXCL3	P19876	2	Homo sapiens
HDAC2	Q92769	2	Homo sapiens
HGF	P14210	2	Homo sapiens
HLA-DPA1	X5CKE2 P20036	2	Homo sapiens
HLA-DPB1	I4EC15 P04440	2	Homo sapiens
HLA-E	A8K8M6 P13747 A0A4E9D3W4 O19682	2	Homo sapiens
HMGCR	P04035 A0A024RAP2	2	Homo sapiens
HNF4A	A0A087WXV4 F1D8T1 F1D8T0 B9VVT8 P41235 F1D8S2	2	Homo sapiens
ERAS	Q7Z444	2	Homo sapiens
AGFG1	A0A0S2Z462 A0A0S2Z3Z1 A0A0S2Z444 A0A0S2Z3Y3 P52594	2	Homo sapiens
HRC	P23327	2	Homo sapiens
IGFBP7	Q16270	2	Homo sapiens
IGH		2	Homo sapiens
IK	Q95HA6 Q9UK43 Q13123	2	Homo sapiens
IL3RA	P26951	2	Homo sapiens
IL7R	P16871	2	Homo sapiens
CXCR2	P25025 Q53PC4	2	Homo sapiens
STT3A	P46977	2	Homo sapiens
CD82	P27701	2	Homo sapiens
KDR	P35968	2	Homo sapiens
KRT31	Q15323	2	Homo sapiens
LDLR	A0A024R7D5 P01130	2	Homo sapiens
LGALS3	A0A024R693 P17931	2	Homo sapiens
LIPE	A8K8W7 Q05469	2	Homo sapiens
CYP4F3	A0A024R7J8 A0A024R7I2 Q08477	2	Homo sapiens
MAA		2	Homo sapiens
MAP6	Q96JE9	2	Homo sapiens
MATK	P42679 F1T0G6	2	Homo sapiens
MCL1	C8YZ26 Q07820 A0A087WT64	2	Homo sapiens
MICE		2	Homo sapiens
MLN	P12872	2	Homo sapiens
MMP2	A0A024R6R4 P08253	2	Homo sapiens
MMP12	P39900	2	Homo sapiens
MPZ	P25189	2	Homo sapiens
MS		2	Homo sapiens
MSR1	P21757	2	Homo sapiens
MSX2	P35548	2	Homo sapiens
MT2A	P02795	2	Homo sapiens
COX1	A0A1X7RBG2 U5YWV7 P00395	2	Homo sapiens
MYD88	A0A0A0MSI9 H0Y4G9 A0A3F2YP85 Q99836 A0A0A0MS70 A0A3B3ITY3	2	Homo sapiens
NBL1	A0A087WTY6 P41271	2	Homo sapiens
NFKBIA	P25963	2	Homo sapiens
NM		2	Homo sapiens
NOS1	B4DG68 P29475 A0PJJ7 B3VK56	2	Homo sapiens
NOS3	A0S0A6 P29474	2	Homo sapiens
OPRM1	G8XRH4 G8XRH5 P35372 B8K2Q5 L0E130	2	Homo sapiens
P2RX7	Q99572	2	Homo sapiens
PAFAH1B1	P43034	2	Homo sapiens
PAK1	Q13153 A0A024R5P0	2	Homo sapiens
PHB	A8K401 Q53FV0 P35232	2	Homo sapiens
SERPINA4	P29622 A0A024R6I9	2	Homo sapiens
PIK3C2A	L7RRS0 O00443 B4DG55	2	Homo sapiens
PLA2G1B	P04054	2	Homo sapiens
PLAU	P00749 A0A024QZM9 Q59GZ8 B4DNJ4	2	Homo sapiens
PLXNA2	O75051	2	Homo sapiens
POLG	E5KNU5 P54098	2	Homo sapiens
PPA1	V9HWB5 Q15181	2	Homo sapiens
PPIB	P23284	2	Homo sapiens
PPP1CA	P62136 A0A140VJS9	2	Homo sapiens
NPY4R	P50391	2	Homo sapiens
MAP2K7	O14733 B4DV95	2	Homo sapiens
PRTN3	P24158	2	Homo sapiens
PTPN6	Q53XS4 P29350	2	Homo sapiens
RIEG2		2	Homo sapiens
RRAS	A0A024QZF2 P10301	2	Homo sapiens
RRM2	P31350	2	Homo sapiens
S100B	P04271 A0A0S2Z4C5	2	Homo sapiens
SCN10A	Q9Y5Y9	2	Homo sapiens
SCT	P09683	2	Homo sapiens
CCL21	O00585	2	Homo sapiens
SGCA	A0A0S2Z4Q1 Q16586 A0A0S2Z4P8	2	Homo sapiens
SGSH	P51688	2	Homo sapiens
SHC1	P29353	2	Homo sapiens
PMEL	P40967	2	Homo sapiens
SIM2	Q14190	2	Homo sapiens
SLC1A5	Q15758 Q59ES3	2	Homo sapiens
SLC4A2	P04920 Q59GF1	2	Homo sapiens
SLC6A8	Q59EV7 X5D9C4 P48029	2	Homo sapiens
SLC14A1	B4DHU3 Q13336 F5GWS2 B4DFJ8 G0W2N5	2	Homo sapiens
SLC25A1	B4DP62 D9HTE9 P53007	2	Homo sapiens
SMPD1	E9LUE9 Q59EN6 P17405 Q8IUN0 E9LUE8	2	Homo sapiens
SNCA	P37840 H6UYS5	2	Homo sapiens
SOD2	Q96AM7 G5E9P6 P04179 A0A384NL29 Q9UG59	2	Homo sapiens
SP1	P08047	2	Homo sapiens
SPR	P35270	2	Homo sapiens
TACR1	P25103	2	Homo sapiens
TAT	P17735 A0A140VKB7	2	Homo sapiens
TCN2	P20062	2	Homo sapiens
TFRC	A8K6Q8 B7Z2I6 G3V0E5 Q7Z3E0 P02786	2	Homo sapiens
TG	P01266	2	Homo sapiens
TNNT1	P13805	2	Homo sapiens
TP53	Q53GA5 A0A087X1Q1 H2EHT1 K7PPA8 A0A087WXZ1 P04637 A0A087WT22	2	Homo sapiens
TPI1	Q53HE2 V9HWK1 P60174	2	Homo sapiens
TPO	Q502Y3 P07202 Q6P534	2	Homo sapiens
HSP90B2P		2	Homo sapiens
UGCG	Q16739 A0A024R157	2	Homo sapiens
VCAM1	P19320	2	Homo sapiens
VIM	P08670 V9HWE1	2	Homo sapiens
VIPR1	P32241 B4DNY6 A0A024R2N2	2	Homo sapiens
TRPV1	Q8NER1	2	Homo sapiens
WAS	P42768 A0A024QYX8	2	Homo sapiens
XK	P51811	2	Homo sapiens
XPO1	O14980 B3KWD0	2	Homo sapiens
YWHAE	V9HW98 P62258	2	Homo sapiens
REEP5	Q00765	2	Homo sapiens
NELFE	A0A1U9X830 P18615	2	Homo sapiens
AAAS	Q9NRG9	2	Homo sapiens
GAN	A0A0S2Z4W2 Q9H2C0 B3KTC3	2	Homo sapiens
MIA	Q16674 A0A024R0P1	2	Homo sapiens
USP9X	Q6P468 Q86X58 Q93008	2	Homo sapiens
DYRK3	O43781	2	Homo sapiens
DHX16	B4DZ28 Q5SQH4 O60231 A0A1U9X7L7	2	Homo sapiens
IFITM1	P13164 A0A024R210	2	Homo sapiens
HAT1	O14929	2	Homo sapiens
BLZF1	Q9H2G9	2	Homo sapiens
HSD17B6	A0A024RB43 O14756	2	Homo sapiens
PDE5A	G5E9C5 O76074	2	Homo sapiens
TNFRSF25	Q93038	2	Homo sapiens
MBTPS1	Q14703	2	Homo sapiens
TNFSF14	O43557	2	Homo sapiens
TNFSF10	P50591 Q6IBA9	2	Homo sapiens
IL18R1	Q13478	2	Homo sapiens
SPAG9	Q5JB53 O60271	2	Homo sapiens
CD83	A0A087WX61 Q01151	2	Homo sapiens
NPEPPS	P55786 E9PLK3 B7Z899	2	Homo sapiens
PTGES	O14684	2	Homo sapiens
DDX46	A0A0C4DG89 Q7L014	2	Homo sapiens
PUM3	Q15397	2	Homo sapiens
CCS	O14618	2	Homo sapiens
SRA1	Q9HD15	2	Homo sapiens
APBB3	O95704 Q96DX9 Q59EH2	2	Homo sapiens
AKR1A1	P14550 V9HWI0	2	Homo sapiens
IRF9	Q00978	2	Homo sapiens
HMGN4	A0A024R046 O00479	2	Homo sapiens
CRTAP	O75718	2	Homo sapiens
IFI44	Q8TCB0	2	Homo sapiens
SH2B2	O14492	2	Homo sapiens
EBP	A0A024QYX0 Q15125	2	Homo sapiens
TCFL5	Q9UL49 Q86TP4	2	Homo sapiens
SEPTIN9	A0A0S2Z5A5 Q9UHD8	2	Homo sapiens
YWHAQ	P27348	2	Homo sapiens
ECD	O95905	2	Homo sapiens
PHB2	Q99623	2	Homo sapiens
MGLL	Q99685 B2ZGL7 E7EWX8 A0A0C4DFN3	2	Homo sapiens
IKZF2	A0A024R3Z4 Q9UKS7	2	Homo sapiens
NTNG1	X5DNW2 B4DKF0 Q5IEC3 Q5IEC8 Q9Y2I2	2	Homo sapiens
NLRP1	Q9C000	2	Homo sapiens
NT5C2	P49902 A8K6K2 A0A384MED8	2	Homo sapiens
MYCBP2	O75592	2	Homo sapiens
MCF2L2	Q86YR7	2	Homo sapiens
SF3B1	O75533 B4DGZ4	2	Homo sapiens
PADI4	Q9UM07	2	Homo sapiens
NOCT	Q9UK39	2	Homo sapiens
B3GAT1	Q9P2W7	2	Homo sapiens
HPGDS	A0A384P5J0 O60760	2	Homo sapiens
PCSK1N	Q9UHG2	2	Homo sapiens
IGHV3OR16-7		2	Homo sapiens
IGHV3-69-1		2	Homo sapiens
IGHV3-75		2	Homo sapiens
IGHV3-53		2	Homo sapiens
IGKV2-23		2	Homo sapiens
REM1	O75628	2	Homo sapiens
DCPS	Q96C86 A0A384MTI8	2	Homo sapiens
FLVCR1	Q9Y5Y0 B2RB38	2	Homo sapiens
FOXP3	B7ZLG1 Q9BZS1	2	Homo sapiens
MBTPS2	O43462	2	Homo sapiens
ERAP1	Q9NZ08	2	Homo sapiens
STK26	Q9P289	2	Homo sapiens
SLC6A20	Q9NP91	2	Homo sapiens
XAF1	Q6GPH4	2	Homo sapiens
ANKHD1	Q8IWZ3	2	Homo sapiens
CRTAC1	Q9NQ79	2	Homo sapiens
PACC1	Q9H813 B4DHQ5	2	Homo sapiens
DDX19A	I3L0H8 Q9NUU7 B4DS24 Q68DY7	2	Homo sapiens
IMPACT	A0A024RC24 Q9P2X3	2	Homo sapiens
KLK15	Q6UBM2 Q9H2R5 M0R0D7	2	Homo sapiens
RNPC3	Q96LT9	2	Homo sapiens
ENAH	Q8N8S7 A0A4D6J698	2	Homo sapiens
CMAS	Q8NFW8	2	Homo sapiens
CCL28	D6RC73 A0N0Q3 Q9NRJ3	2	Homo sapiens
TWNK	Q96RR1 E5KSY5 A0A2R8Y746 Q9H6V3 A0A2R8Y4V4	2	Homo sapiens
SAR1A	Q5SQT9 Q9NR31	2	Homo sapiens
RETN	Q9HD89	2	Homo sapiens
LXN	Q9BS40	2	Homo sapiens
SLURP1	P55000	2	Homo sapiens
NLN	Q9BYT8	2	Homo sapiens
ZNF687	Q8N1G0	2	Homo sapiens
TP53INP2	Q8IXH6	2	Homo sapiens
EVA1C	P58658 B3KWG0	2	Homo sapiens
GOLPH3	Q9H4A6	2	Homo sapiens
ERAP2	B2R769 Q6P179	2	Homo sapiens
ROBO3	F5GWJ5 Q96MS0	2	Homo sapiens
P2RY12	A8K7T1 Q9H244	2	Homo sapiens
MARCKSL1	P49006	2	Homo sapiens
MMEL1	Q495T6 B3KS82	2	Homo sapiens
RIOX1	Q9H6W3	2	Homo sapiens
ATAT1	B7Z4Q7 Q5SQI0 A0A1U9X797	2	Homo sapiens
WLS	Q5T9L3	2	Homo sapiens
CMIP	A0A087WU05 Q8IY22	2	Homo sapiens
SESN2	P58004	2	Homo sapiens
NBPF3	Q9H094	2	Homo sapiens
NTPCR	Q9BSD7 Q5TDE9	2	Homo sapiens
ZNF469	H3BS19	2	Homo sapiens
RIOX2	Q8IUF8	2	Homo sapiens
RSAD2	Q8WXG1	2	Homo sapiens
CYGB	A0A1K0FUB6 Q8WWM9	2	Homo sapiens
MARCHF3	Q86UD3	2	Homo sapiens
SLC22A12	Q96S37 B3KP53	2	Homo sapiens
MTFMT	Q96DP5	2	Homo sapiens
ASPRV1	Q53RT3	2	Homo sapiens
DDX53	Q86TM3	2	Homo sapiens
ASXL1	Q498B9 Q8IXJ9	2	Homo sapiens
LDHD	Q86WU2	2	Homo sapiens
TPCN2	Q8NHX9 Q59G56	2	Homo sapiens
MARCHF8	A0A024R7U2 Q5T0T0	2	Homo sapiens
DUSP28	Q4G0W2	2	Homo sapiens
STON1-GTF2A1L	Q9Y6Q2 Q53S48 Q3MIM1 A0A0A6YYG5	2	Homo sapiens
NANOS2	P60321	2	Homo sapiens
ARSI	Q5FYB1	2	Homo sapiens
TSPAN33	Q86UF1	2	Homo sapiens
CPP		2	Homo sapiens
GEN1	Q17RS7	2	Homo sapiens
GTF2H5	Q6ZYL4	2	Homo sapiens
ANKHD1-EIF4EBP3	Q8IWZ3	2	Homo sapiens
KRT126P		2	Homo sapiens
TLX1NB		2	Homo sapiens
MIR1307		2	Homo sapiens
NPY4R2	P0DQD5 P50391	2	Homo sapiens
AANAT	F1T0I5 Q16613	1	Homo sapiens
ABCA3	Q99758 Q4LE27	1	Homo sapiens
ABL1	P00519 A0A024R8E2 Q59FK4	1	Homo sapiens
ABR	Q6ZT60 B7Z683 B7Z2X0 Q12979 B7Z7Z1	1	Homo sapiens
ACADM	P11310 B7Z9I1 A0A0S2Z366 Q5T4U5 Q5HYG7 B4DJE7	1	Homo sapiens
ACHE	P22303	1	Homo sapiens
ACP5	P13686 A0A024R7F8	1	Homo sapiens
PLIN2	Q99541 Q6FHZ7	1	Homo sapiens
JAG1	P78504 Q99740	1	Homo sapiens
NR0B1	F1D8P4 P51843	1	Homo sapiens
AHCY	P23526 Q1RMG2 A0A384MTQ3	1	Homo sapiens
AHSG	P02765	1	Homo sapiens
AMPD1	P23109	1	Homo sapiens
ANXA1	Q5TZZ9 P04083	1	Homo sapiens
ANXA5	P08758 V9HWE0	1	Homo sapiens
AOX1	Q06278	1	Homo sapiens
FASLG	Q53ZZ1 P48023	1	Homo sapiens
ARHGAP4	P98171	1	Homo sapiens
RHOH	Q6ICP4 Q15669 A0A024R9S8	1	Homo sapiens
ARNT	A8K6P0 P27540 B0AZM1 Q53F30	1	Homo sapiens
ARSB	A0A024RAJ9 P15848 A8K4A0	1	Homo sapiens
ASGR1	Q6FGQ5 P07306	1	Homo sapiens
RERE	Q9P2R6	1	Homo sapiens
ATP1A3	Q53ES0 P13637	1	Homo sapiens
ATP12A	B4E0R9 P54707	1	Homo sapiens
ATP4A	Q658V6 A0A384MR29 P20648	1	Homo sapiens
ATP6V0C	P27449	1	Homo sapiens
BCL2	A0A024R2B3 P10415 A0A024R2C4	1	Homo sapiens
TNFRSF17	Q02223	1	Homo sapiens
BDKRB2	P30411	1	Homo sapiens
CFB	A0A1U9X7H8 P00751	1	Homo sapiens
BGLAP	P02818	1	Homo sapiens
CEACAM1	Q3KRG8 P13688	1	Homo sapiens
BID	B2ZP79 B3KT21 A8ASI8 P55957	1	Homo sapiens
BMP2	C8C060 P12643	1	Homo sapiens
BMPR2	Q13873	1	Homo sapiens
BPI	P17213	1	Homo sapiens
BRCA2	P51587	1	Homo sapiens
C1S	P09871 F8WCZ6	1	Homo sapiens
C8G	P07360	1	Homo sapiens
DDR1	A0A024RCQ1 Q96T62 A0A0A0MSX3 A0A024RCJ0 Q08345 Q96T61 A0A024RCL1	1	Homo sapiens
CALCR	A0A0C4DG16 A0A0A0MRG0 P30988	1	Homo sapiens
CALD1	Q05682 A0A140VKA0	1	Homo sapiens
CALML3	P27482	1	Homo sapiens
CAPG	P40121 B2R9S4 V9HW69	1	Homo sapiens
CAST	P20810 E9PDE4 Q59HE3 Q86YM9 B7Z6N0 E9PCH5	1	Homo sapiens
CASP6	P55212	1	Homo sapiens
RUNX2	Q13950 Q32MY8 A0A0D9SEN7	1	Homo sapiens
RUNX1	Q01196	1	Homo sapiens
RUNX1T1	W8FW32 A0A087WWT6 B2R6I9 Q06455 A0A0A0MSU1	1	Homo sapiens
SERPINH1	A8K259 P50454 A0A024R5K8	1	Homo sapiens
CCK	A0A024R2P8 P06307 Q6FG82	1	Homo sapiens
CD1C	P29017	1	Homo sapiens
CD5	P06127	1	Homo sapiens
CD6	Q8N4Q7 P30203 Q6AZ88	1	Homo sapiens
CD9	B4DK09 A6NNI4 P21926	1	Homo sapiens
CD27	P26842	1	Homo sapiens
CD28	P10747 B4E0L1	1	Homo sapiens
CD86	A0A0X9R4E0 A8K632 P42081	1	Homo sapiens
CD40	P25942 A0A0S2Z349 Q6P2H9 A0A0S2Z3C7	1	Homo sapiens
CD47	Q08722 A0A0A1TSG4	1	Homo sapiens
CD53	P19397 B4DQB5	1	Homo sapiens
LRBA	P50851	1	Homo sapiens
CDC42	A0A024RAE6 P60953	1	Homo sapiens
CDH1	P12830 Q9UII7 B3GN61 A0A0U2ZQU7	1	Homo sapiens
CDH4	P55283	1	Homo sapiens
CDK4	P11802 A0A024RBB6	1	Homo sapiens
CDK7	D6R9G1 A0A0S2Z3F9 P50613 D6RFL0	1	Homo sapiens
CDK9	P50750 A0A024R880	1	Homo sapiens
CDKN2A	Q8N726 P42771 K7PML8	1	Homo sapiens
CDR1	P51861	1	Homo sapiens
CDS1	Q92903 A0A024RDG8	1	Homo sapiens
CD52	V9HWN9 P31358	1	Homo sapiens
CGA	P01215 Q6I9S8 A0A087WYZ4	1	Homo sapiens
CEACAM7	Q14002	1	Homo sapiens
AKR1C4	P17516	1	Homo sapiens
CHRM1	Q53XZ3 P11229	1	Homo sapiens
CHUK	O15111	1	Homo sapiens
CKB	G3V4N7 P12277 V9HWH2	1	Homo sapiens
CISH	Q9NSE2	1	Homo sapiens
AP2M1	Q96CW1 B4DNB9 E9PFW3	1	Homo sapiens
CLCN2	P51788	1	Homo sapiens
CLTA	C9J8P9 P09496	1	Homo sapiens
CMA1	P23946 Q4FEB3	1	Homo sapiens
CCR7	A0N0Q0 J3KSS9 P32248	1	Homo sapiens
ABCC2	Q92887	1	Homo sapiens
PLK3	Q9H4B4	1	Homo sapiens
COL4A5	A7MBN3 P29400 Q49AM6	1	Homo sapiens
COL9A1	P20849	1	Homo sapiens
COL9A2	D3DPU8 Q14055	1	Homo sapiens
COL9A3	Q14050	1	Homo sapiens
COMP	P49747	1	Homo sapiens
COMT	A0A140VJG8 P21964	1	Homo sapiens
COX8A	Q53XN1 P10176	1	Homo sapiens
CPB1	P15086	1	Homo sapiens
CPM	P14384	1	Homo sapiens
CPN1	P15169	1	Homo sapiens
CREB1	B7Z5C6 Q5U0J5 Q53X93 P16220 A0A024R437 A0A024R401	1	Homo sapiens
ATF2	A4D7V5 P15336	1	Homo sapiens
CRH	P06850 A0A0S2Z478	1	Homo sapiens
CRIP2	P52943	1	Homo sapiens
CSF1R	P07333	1	Homo sapiens
CSNK2A1	P68400	1	Homo sapiens
CSNK2A2	P19784	1	Homo sapiens
CTF1	Q16619	1	Homo sapiens
CCN2	Q5M8T4 P29279	1	Homo sapiens
CTNNB1	A0A024R2Q3 B4DGU4 P35222	1	Homo sapiens
CTSK	P43235	1	Homo sapiens
CYP2B6	P20813	1	Homo sapiens
CYP2C19	P33261	1	Homo sapiens
CYP2C8	P10632 B7Z1F5	1	Homo sapiens
CYP2C9	P11712 S5RV20	1	Homo sapiens
CYP2C18	Q7Z348 P33260	1	Homo sapiens
CYP11A1	A0A0S2Z3R3 P05108	1	Homo sapiens
DBH	P09172	1	Homo sapiens
DBP	Q10586	1	Homo sapiens
DCC	Q49AK4 P43146	1	Homo sapiens
DDC	A0A0S2Z3N4 P20711 A0A087WV24 Q53Y41	1	Homo sapiens
AKR1C1	Q04828	1	Homo sapiens
AKR1C2	B4DK69 P52895	1	Homo sapiens
DDOST	A0A024RAD5 P39656	1	Homo sapiens
DEFA4	P12838	1	Homo sapiens
DEFB4A	O15263	1	Homo sapiens
CFD	P00746 A6XNE2 K7ERG9	1	Homo sapiens
DHPS	A0A024R7D0 A0A024R7E9 P49366	1	Homo sapiens
DLX3	O60479	1	Homo sapiens
DMD	Q4G0X0 A0A0S2Z3J7 Q16484 P11532 A7E212 A0A0S2Z3B5	1	Homo sapiens
DNAH5	Q8TE73	1	Homo sapiens
DNASE1L3	A0A024R365 Q13609	1	Homo sapiens
DNMT3A	A0A0C4DG02 Q59HC6 Q9Y6K1 F8WE91	1	Homo sapiens
DNTT	P04053	1	Homo sapiens
DPEP1	P16444 A0A140VJI3	1	Homo sapiens
DR1	D3DT41 Q01658 Q658N3	1	Homo sapiens
DSG3	P32926	1	Homo sapiens
DSP	B4DKX6 Q4LE79 P15924	1	Homo sapiens
DUSP4	Q13115	1	Homo sapiens
TOR1A	O14656 B3KPA1	1	Homo sapiens
TYMP	E5KRG5 B2RBL3 P19971	1	Homo sapiens
S1PR1	P21453	1	Homo sapiens
EDN3	Q4FAT2 P14138	1	Homo sapiens
EGR3	Q06889 B4DH80	1	Homo sapiens
EIF4EBP1	Q13541	1	Homo sapiens
SERPINB1	V9HWH1 P30740	1	Homo sapiens
ELK3	P41970 A0A024RBE2	1	Homo sapiens
EMP1	P54849 A0A024RAT0	1	Homo sapiens
SLC29A1	Q99808	1	Homo sapiens
EPB41	A0A2R8Y5Z6 A0A2R8Y6D0 P11171 Q59F12 Q1WWM3 A0A2R8Y7Y3 Q29RX4 A0A2U3TZH6 A0A2R8Y5G2	1	Homo sapiens
ERN1	O75460	1	Homo sapiens
ETM2		1	Homo sapiens
EZH2	S4S3R8 A0A090N8E9 Q15910	1	Homo sapiens
F9	P00740	1	Homo sapiens
FABP1	Q6FGL7 P07148 Q05CP7	1	Homo sapiens
FANCC	Q00597 A0A024R9N2 B4E3W2 A0A087WW44	1	Homo sapiens
PTK2B	Q14289	1	Homo sapiens
FAP	B4DLR2 Q12884	1	Homo sapiens
FCER2	P06734 K3W4U1	1	Homo sapiens
FCGR1A	P12314	1	Homo sapiens
FCGR2A	P12318	1	Homo sapiens
FCGR2B	P31994	1	Homo sapiens
FGF1	Q16089 A8K147 P05230	1	Homo sapiens
FKBP1A	A0A087WTS4 P62942 Q0VDC6	1	Homo sapiens
FKBP1AP1		1	Homo sapiens
FKBP1AP2		1	Homo sapiens
FKBP1AP3		1	Homo sapiens
FKBP1AP4		1	Homo sapiens
FLNB	O75369	1	Homo sapiens
FOLR2	P14207	1	Homo sapiens
FOSB	K7EKC1 A0A024R0P6 P53539	1	Homo sapiens
FXN	A0A0S2Z3G4 Q16595	1	Homo sapiens
FRZB	D9ZGF6 Q92765	1	Homo sapiens
NR5A1	Q13285 F1D8R8	1	Homo sapiens
GABRG2	P18507	1	Homo sapiens
GALT	P07902 B2RAT6 A0A0S2Z3Y7	1	Homo sapiens
GATA3	P23771	1	Homo sapiens
GATM	A0A140VK19 P50440	1	Homo sapiens
GBP1	P32455	1	Homo sapiens
GCGR	P47871	1	Homo sapiens
GDF10	P55107	1	Homo sapiens
GGTA1P		1	Homo sapiens
GJA8	P48165 X5D7G1	1	Homo sapiens
GLA	P06280 Q53Y83	1	Homo sapiens
GLB1	P16278 B7Z6Q5	1	Homo sapiens
GML	Q99445	1	Homo sapiens
GNAS	A0A0S2Z3S5 Q5FWY2 B0AZR9 P84996 Q5JWD1 A0A590UJF0 P63092 O95467 Q5JWF2 A0A0S2Z3H8 Q14455	1	Homo sapiens
GNRH1	P01148	1	Homo sapiens
GOT2	P00505	1	Homo sapiens
GP5	P40197	1	Homo sapiens
XCR1	P46094 Q502V0 Q689E2	1	Homo sapiens
GRK6	B3KPS5 P43250	1	Homo sapiens
GPX1	P07203 A0A2R8Y6B6 Q7L4Q3	1	Homo sapiens
GRN	P28799	1	Homo sapiens
GSK3B	Q6FI27 D3DN88 P49841	1	Homo sapiens
GSM1		1	Homo sapiens
GSR	V9HW90 P00390	1	Homo sapiens
GTF2B	Q00403	1	Homo sapiens
GTF2F2	P13984 A0A024RDU9	1	Homo sapiens
GUSB	P08236	1	Homo sapiens
GYPA	P02724 A0A0C4DFT7 Q14419 A0A2R8Y7F9 E9PD10	1	Homo sapiens
GYPC	P04921	1	Homo sapiens
GZMA	P12544	1	Homo sapiens
H1-0	P07305	1	Homo sapiens
HBM	A0A1K0FU50 Q6B0K9	1	Homo sapiens
CFH	P08603 A0A024R962 A0A0D9SG88	1	Homo sapiens
HGFAC	D6RAR4 Q04756	1	Homo sapiens
HHEX	Q03014	1	Homo sapiens
HLA-DOA	A0A1V0E3Q7 A0A1V0E3P9 A0A1V0E3T1 A0A1V0E3P0 A0A1V0E3N6 A0A1V0E3P6 A0A1V0E3R8 A0A1V0E3Q6 A0A1V0E3P8 A0A1V0E3R4 A0A1V0E3S7 P06340 A0A1V0E3Q1 X5CF87 A0A1V0E3Q5 A0A1V0E3P1 A0A1V0E3N3 A0A1V0E3Q3 A0A1V0E3S4 A0A1V0E3R6 A0A1V0E3Q4 A0A1V0E3R3 A0A1V0E3S6 A0A1V0E3Q2 A0A1V0E3P3 A0A1V0E3N7 A0A1V0E3Q8 A0A1V0E3S0 A0A1V0E3R0 A0A1V0E3N1 A0A1V0E3M7	1	Homo sapiens
HLA-DQA1	Q8MH44 P01909 A0A173ADG5	1	Homo sapiens
HLA-DRB3	A0A4D6G1L1 P79483	1	Homo sapiens
HLA-G	Q6DU14 P17693 Q31611	1	Homo sapiens
HMOX2	A0A087WT44 P30519 B3KSE0	1	Homo sapiens
NR4A1	F5GXF0 P22736 Q6ZMM6 A0A024R126	1	Homo sapiens
HNRNPC	P07910	1	Homo sapiens
HNRNPK	P61978 B4DUQ1	1	Homo sapiens
HPD	P32754	1	Homo sapiens
HRG	P04196	1	Homo sapiens
HSPB1	P04792 V9HW43	1	Homo sapiens
HSPB2	Q16082 A8KAH6	1	Homo sapiens
HSP90AA1	Q86SX1 K9JA46 P07900	1	Homo sapiens
HSPD1	P10809 A0A024R3X4 A0A024R3W0	1	Homo sapiens
HSPG2	P98160	1	Homo sapiens
NDST1	B7Z1Q0 P52848 E7EVJ3 A8K8T3	1	Homo sapiens
HTC2		1	Homo sapiens
HTR3A	P46098 B4E398	1	Homo sapiens
IDH1	V9HWJ2 O75874 A0A024R3Y6	1	Homo sapiens
IFIT2	P09913 Q05DN2	1	Homo sapiens
IFIT3	O14879 Q5T765	1	Homo sapiens
IFN1@		1	Homo sapiens
IFNAR2	P48551 Q9BUA0	1	Homo sapiens
IFNGR2	E7EUY1 P38484 A8K881	1	Homo sapiens
IGF2R	P11717	1	Homo sapiens
IGFBP3	B3KPF0 P17936	1	Homo sapiens
IGHG3		1	Homo sapiens
IL5RA	Q8NHV7 Q01344 A0A024R2E8	1	Homo sapiens
IL6ST	A0A0A0N0L2 Q17RA0 P40189	1	Homo sapiens
CXCR1	P25024	1	Homo sapiens
IL9	P15248	1	Homo sapiens
IL10RA	Q13651	1	Homo sapiens
IL10RB	Q08334	1	Homo sapiens
IL15	P40933	1	Homo sapiens
IL16	Q14005 Q9UME6	1	Homo sapiens
IMPA1	A0A024R830 A0A140VJL8 P29218	1	Homo sapiens
IDO1	A0A348GSI3 P14902	1	Homo sapiens
INSIG1	A4D2M9 F5H6P3 A0A024RD68 O15503	1	Homo sapiens
IRF3	Q14653 E2GIM7 E2GIM9 M0QYT9 E2GIM6 E2GIM8 E2GIM5	1	Homo sapiens
IRF6	G0Z349 O14896	1	Homo sapiens
ITGA5	P08648 B2R627	1	Homo sapiens
ITGAL	B2RAL6 P20701	1	Homo sapiens
ITGAV	P06756 L7RXH0	1	Homo sapiens
ITK	Q08881	1	Homo sapiens
ITPA	A0A0S2Z3W7 A0A0S2Z423 Q9BY32 Q8WWI0	1	Homo sapiens
JUNB	Q5U079 P17275	1	Homo sapiens
JUND	P17535	1	Homo sapiens
KCNA3	P22001	1	Homo sapiens
KCNE1	C7S316 P15382 A7LFK4 Q6FHJ6 A7LFK2	1	Homo sapiens
KCNJ2	P63252	1	Homo sapiens
KCNK3	O14649	1	Homo sapiens
KCNMA1	Q59FH2 A0A1W2PP94 A0A1W2PRN5 A0A1W2PR62 A0A1W2PQU4 A0A087WZL8 B7ZMF5 Q5SVJ7 A0A1W2PR56 D5MRH1 A0A1W2PSD3 Q12791 S4R453 A0A1W2PPY5 A0A1W2PQK5	1	Homo sapiens
KIR2DL4	Q99706 A0A376A929 A0A0B4J1S6	1	Homo sapiens
KIR2DS1	B1N8M6 Q14954	1	Homo sapiens
KIR3DL2	P43630 A0A0U1WNF3 Q8NHI6 Q8NHK6	1	Homo sapiens
KIT	P10721 A0A0U2N547	1	Homo sapiens
KLRC2	P26717	1	Homo sapiens
KLRD1	Q53ZY6 Q13241	1	Homo sapiens
KRAS	P01116 I1SRC5 L7RSL8 A0A024RAV5	1	Homo sapiens
KRT5	P13647	1	Homo sapiens
KRT19	P08727	1	Homo sapiens
LCN1	P31025 A0A024R8D7	1	Homo sapiens
LCN2	P80188	1	Homo sapiens
LPA		1	Homo sapiens
LRP1	Q07954 Q59FG2	1	Homo sapiens
MXD1	Q05195 B7ZLI7	1	Homo sapiens
MAF	H3BP11 O75444	1	Homo sapiens
MAG	P20916 Q53ES7	1	Homo sapiens
MAN2A1	Q16706	1	Homo sapiens
MAOA	P21397 Q53YE7 Q49A63	1	Homo sapiens
MAOB	P27338 B7Z242	1	Homo sapiens
MAP1A	Q504X9 P78559	1	Homo sapiens
MARK3	P27448 Q86U11	1	Homo sapiens
MARS1	P56192	1	Homo sapiens
MAT2A	P31153 A0A140VJP5	1	Homo sapiens
MC1R	Q1JUL4 Q01726	1	Homo sapiens
MC3R	P41968	1	Homo sapiens
MC4R	P32245	1	Homo sapiens
MCAM	P43121 A0A024R3I5	1	Homo sapiens
CD46	P15529	1	Homo sapiens
MDM2	A0A0A8KB75 A7UKX9 Q96DS0 A7UKX8 A7UKX7 Q00987 G3XA89	1	Homo sapiens
ME1	P48163	1	Homo sapiens
MFGE8	B3KTQ2 B4E396 Q08431	1	Homo sapiens
KITLG	A0A024RBF5 A0A024RBC0 P21583	1	Homo sapiens
MGMT	P16455 B4DEE8	1	Homo sapiens
MGP	A0A024RAX0 P08493	1	Homo sapiens
CIITA	Q66X48 A0A0B4J1S1 A0A087X2I7 P33076	1	Homo sapiens
MKI67	P46013	1	Homo sapiens
MMP1	Q53G95 P03956 B4DN15	1	Homo sapiens
MMP3	P08254	1	Homo sapiens
MMP19	Q99542	1	Homo sapiens
MNAT1	A0A024R688 P51948 A0A024R669	1	Homo sapiens
CD200	B4DDZ6 F8W7G1 P41217	1	Homo sapiens
MPI	Q8NHZ6 P34949 F5GX71 B4DW50 H3BPB8 H3BPP3	1	Homo sapiens
MPV17	P39210 A0A0S2Z3Z9	1	Homo sapiens
MSN	P26038 V9HWC0	1	Homo sapiens
MT1A	P04731	1	Homo sapiens
MT1JP		1	Homo sapiens
CYTB	P00156 Q0ZFD6	1	Homo sapiens
MTX1	Q13505	1	Homo sapiens
MUC7	Q8TAX7	1	Homo sapiens
GADD45B	K7EPQ8 O75293	1	Homo sapiens
NBN	A0A0C4DG07 O60934	1	Homo sapiens
NDP	Q00604	1	Homo sapiens
NDUFAB1	O14561	1	Homo sapiens
NDUFB7	P17568	1	Homo sapiens
NFIA	Q12857	1	Homo sapiens
NFKB2	Q00653	1	Homo sapiens
NGF	A0A346FYQ1 P01138	1	Homo sapiens
PNP	V9HWH6 P00491	1	Homo sapiens
NPAT	Q14207	1	Homo sapiens
NPM1	A0A0S2Z4G7 P06748 A0A0S2Z491 A0A140VJQ2	1	Homo sapiens
NPPA	P01160	1	Homo sapiens
SLC11A2	A0A0X8GKR4 P49281	1	Homo sapiens
NRL	P54845	1	Homo sapiens
NTRK1	X5DR71 P04629	1	Homo sapiens
OAS3	Q9Y6K5	1	Homo sapiens
OFC1		1	Homo sapiens
OMP	P47874	1	Homo sapiens
ORM1	P02763	1	Homo sapiens
ORM2	P19652	1	Homo sapiens
OSBP	P22059	1	Homo sapiens
OSM	B5MCX1 P13725	1	Homo sapiens
OXTR	P30559 B2R9L7	1	Homo sapiens
P2RY4	P51582	1	Homo sapiens
P4HB	A0A024R8S5 P07237	1	Homo sapiens
PAH	A0A024RBG4 P00439	1	Homo sapiens
PALM	A0A024R1Y6 O75781 A0A024R207	1	Homo sapiens
CNTN3	Q9P232	1	Homo sapiens
PRKN	X5DR79 O60260	1	Homo sapiens
PC	A0A024R5C5 P11498	1	Homo sapiens
PCYT1A	B4E322 P49585	1	Homo sapiens
PDGFB	A0A384NYY3 P01127	1	Homo sapiens
PDR		1	Homo sapiens
PECAM1	P16284	1	Homo sapiens
CFP	P27918 A0A0S2Z4I5	1	Homo sapiens
PFDN4	Q9NQP4	1	Homo sapiens
PFKFB3	B7Z8A0 Q16875	1	Homo sapiens
PGR	P06401	1	Homo sapiens
PIGF	Q07326 Q6IB04	1	Homo sapiens
PITX1	X5D9A5 P78337	1	Homo sapiens
PKLR	P30613	1	Homo sapiens
PLA2G2A	A0A024RA96 P14555	1	Homo sapiens
PLA2G4A	P47712 B4DZI4	1	Homo sapiens
PLA2G5	P39877	1	Homo sapiens
PLAUR	Q03405 M0R1I2	1	Homo sapiens
PLEK	P08567	1	Homo sapiens
PLP1	P60201 A0A0S2Z4D4 B4DI30 A8K9L3	1	Homo sapiens
PLP2	Q04941 A0A024QYW3	1	Homo sapiens
PMAIP1	Q13794 A0A0S2Z490	1	Homo sapiens
PMCH	P20382	1	Homo sapiens
PMP2	P02689 E5RH45	1	Homo sapiens
PMP22	Q6FH25 A8MU75 Q01453	1	Homo sapiens
PNLIP	P16233	1	Homo sapiens
POLD1	M0R2B7 P28340 A0A087WYJ2 A0A024R4F4 Q308M6 Q59FA0	1	Homo sapiens
MED1	Q15648	1	Homo sapiens
PPP1R10	Q2L6I0 Q96QC0	1	Homo sapiens
PTPA	Q15257 B4DZF8 F6WIT2	1	Homo sapiens
PRB1	P04280	1	Homo sapiens
PRCC	Q96FT4 A0A0S2Z470 Q92733 A0A0S2Z456	1	Homo sapiens
PRKCB	P05771	1	Homo sapiens
PRL	P01236 Q5I0G2 Q5THQ0	1	Homo sapiens
PSPN	O60542	1	Homo sapiens
PRS		1	Homo sapiens
PRSS1	P07477	1	Homo sapiens
PRSS2	Q6PK75 P07478 A6XMV9 Q5NV56	1	Homo sapiens
MASP1	P48740 F8W876	1	Homo sapiens
PSEN1	A0A024R6A3 P49768 A0A0S2Z4D2	1	Homo sapiens
PSMB5	P28074 A0A140VJS7	1	Homo sapiens
PSMB7	E9KL30 Q99436	1	Homo sapiens
PSMD2	Q13200	1	Homo sapiens
PSMD8	V9HW09 P48556	1	Homo sapiens
PSPH	A0A024RDL3 P78330	1	Homo sapiens
PTBP1	P26599	1	Homo sapiens
TAS2R38	P59533	1	Homo sapiens
PTEN	F6KD01 P60484	1	Homo sapiens
PTGDR	Q13258	1	Homo sapiens
PTGDS	P41222 A0A024R8G3	1	Homo sapiens
PTH	P01270	1	Homo sapiens
PTGS1	P23219 A0A087X296	1	Homo sapiens
PTH1R	A1LPH3 Q0VGD7 Q03431	1	Homo sapiens
PTN	P21246 A0A024R778	1	Homo sapiens
PTPN11	Q06124	1	Homo sapiens
RAB1A	Q5U0I6 B7Z8M7 P62820 D6W5F3	1	Homo sapiens
RAG2	P55895	1	Homo sapiens
RARA	A8MUP8 A8K840 F1D8N9 P10276 Q6I9R7	1	Homo sapiens
RASA1	P20936 Q59GK3	1	Homo sapiens
RB1	A0A024RDV3 P06400	1	Homo sapiens
REG1A	P05451 A8K7G6	1	Homo sapiens
RELA	Q04206 A0A087X0W8	1	Homo sapiens
RELB	Q01201 D6R992	1	Homo sapiens
RHO	P08100	1	Homo sapiens
RIT1	Q92963	1	Homo sapiens
RNASE1	P07998 W0UV93	1	Homo sapiens
RNASE2	P10153 W0UV60	1	Homo sapiens
RORC	F1D8P6 Q6I9R9 P51449	1	Homo sapiens
ROS1	P08922	1	Homo sapiens
RPL4	P36578	1	Homo sapiens
RPS2	P15880	1	Homo sapiens
RPS14	P62263	1	Homo sapiens
RPS20	P60866	1	Homo sapiens
RPS21	Q6FGH5 P63220	1	Homo sapiens
RRAD	A0A024R6X0 P55042	1	Homo sapiens
S100A1	P23297 A0A0S2Z4H2	1	Homo sapiens
S100A4	P26447	1	Homo sapiens
S100A6	P06703	1	Homo sapiens
S100A9	P06702	1	Homo sapiens
ACSM3	Q53FZ2	1	Homo sapiens
SAT1	A0A384NQ10 P21673	1	Homo sapiens
SCD	O00767	1	Homo sapiens
SCN2A	Q99250	1	Homo sapiens
SCN8A	Q6B4S4 Q9UQD0	1	Homo sapiens
SRL	Q86TD4 B3KPP4	1	Homo sapiens
CCL16	O15467	1	Homo sapiens
CCL18	P55774	1	Homo sapiens
CXCL5	P42830 Q6I9S7	1	Homo sapiens
XCL1	P47992	1	Homo sapiens
CX3CL1	P78423 A0N0N7	1	Homo sapiens
SDC1	P18827	1	Homo sapiens
SDC2	E9PBI9 P34741 A0A024R9D1	1	Homo sapiens
SDCBP	A0A024R7Z5 G5EA09 B4DHN5 O00560	1	Homo sapiens
CXCL12	P48061	1	Homo sapiens
SEA		1	Homo sapiens
SET	Q5VXV3 Q01105 A0A024R895 A0A0C4DFV9	1	Homo sapiens
SFRP5	Q5T4F7	1	Homo sapiens
SFTPC	A0A0A0MTC9 A0A0S2Z4Q0 E5RI64 P11686	1	Homo sapiens
SFTPD	P35247	1	Homo sapiens
SGTA	O43765	1	Homo sapiens
SHBG	P04278 B0FWH8 B0FWH2 B4DYU0 I3L145	1	Homo sapiens
SI	P14410	1	Homo sapiens
ST3GAL4	Q11206 Q6IBE6	1	Homo sapiens
STIL	E9PSF2 B7ZLW5 Q15468 Q7Z626 A0A0A0MR87	1	Homo sapiens
SKIV2L	Q15477 A0A1U9X8J1	1	Homo sapiens
SLA	Q13239	1	Homo sapiens
SLC2A1	Q59GX2 P11166	1	Homo sapiens
SLC5A5	Q92911	1	Homo sapiens
SLC6A3	Q01959	1	Homo sapiens
SLC11A1	P49279	1	Homo sapiens
SLC13A1	Q9BZW2 A4D0X1 Q2NKK0	1	Homo sapiens
SLCO1A2	P46721 A0A024RAT5	1	Homo sapiens
SLC22A4	Q9H015	1	Homo sapiens
SMARCA1	B7ZLQ5 P28370 A0A0A0MRP6	1	Homo sapiens
SMS	P52788	1	Homo sapiens
SNAP25	P60880	1	Homo sapiens
SNRPE	P62304	1	Homo sapiens
SOD3	A0A140VJU8 P08294	1	Homo sapiens
SORD	Q00796	1	Homo sapiens
SOS1	G5E9C8 Q07889	1	Homo sapiens
SOX3	P41225	1	Homo sapiens
SOX9	P48436	1	Homo sapiens
SPP1	B7Z351 P10451 Q3LGB0 A0A024RDJ0 A0A024RDE2 A0A024RDE6	1	Homo sapiens
SRI	C9J0K6 P30626 B4DHQ6	1	Homo sapiens
SREBF2	A0A024R1Q0 Q12772	1	Homo sapiens
SRF	A0A024RD16 B4DU24 P11831	1	Homo sapiens
SRP9	A0A024R3P3 P49458	1	Homo sapiens
ST2		1	Homo sapiens
ST14	Q9Y5Y6	1	Homo sapiens
STAT5A	A0A384N5W4 A8K6I5 Q59GY7 K7EK35 P42229	1	Homo sapiens
STAT5B	P51692	1	Homo sapiens
STC1	P52823	1	Homo sapiens
SULT1E1	Q53X91 P49888	1	Homo sapiens
ABCC8	Q09428	1	Homo sapiens
SYK	A0A024R273 P43405 A0A024R244	1	Homo sapiens
TAC1	P20366 Q9Y494	1	Homo sapiens
TAF4	O00268	1	Homo sapiens
TAF5	Q15542	1	Homo sapiens
TAP1	A0A0S2Z5A6 Q03518 B7Z7P4	1	Homo sapiens
TARS1	P26639	1	Homo sapiens
TBCA	O75347 Q6FGD7 E5RIX8	1	Homo sapiens
TBXA2R	P21731 Q0VAB0 Q05C92	1	Homo sapiens
HNF1B	A0A0C4DGS8 A0A087WZC2 Q6FHW6 E0YMJ6 P35680	1	Homo sapiens
TCN1	P20061	1	Homo sapiens
TRGC1		1	Homo sapiens
TERT	O14746	1	Homo sapiens
TFAP4	Q01664	1	Homo sapiens
TFDP1	Q14186 A0A024RDY4	1	Homo sapiens
TFDP2	Q14188	1	Homo sapiens
TFF2	Q03403	1	Homo sapiens
TGM4	P49221	1	Homo sapiens
THM		1	Homo sapiens
THOP1	P52888	1	Homo sapiens
THPO	F8W6L1 Q5FBX8 A0A3B3ITS0 P40225	1	Homo sapiens
THRSP	Q92748	1	Homo sapiens
TIMP1	P01033 Q6FGX5 B4DJK3	1	Homo sapiens
TJP1	A9CQZ8 B4DZK4 Q6MZU1 Q07157 G3V1L9 G5E9E7	1	Homo sapiens
TNFAIP3	P21580	1	Homo sapiens
TNFRSF1A	P19438 J9PH39	1	Homo sapiens
TNNT2	Q15607 A0A0A0MRJ5 P45379	1	Homo sapiens
TSHR	P16473 A0A0A0MTJ0	1	Homo sapiens
PHLDA2	Q53GA4	1	Homo sapiens
TTF1	Q15361 A0A087WY09 A0A024R8C1	1	Homo sapiens
TXN	P10599 H9ZYJ2	1	Homo sapiens
TXNRD1	Q16881 B7Z2S5	1	Homo sapiens
TYMS	P04818 Q53Y97	1	Homo sapiens
TYR	P14679 L8B082	1	Homo sapiens
TYRO3	H0YNK6 Q06418	1	Homo sapiens
UBE3A	Q9H2G0 Q05086	1	Homo sapiens
UNG	E5KTA5 E5KTA6 P13051	1	Homo sapiens
NR1H2	P55055 F1D8P7	1	Homo sapiens
USF1	P22415 A0A0S2Z4U5	1	Homo sapiens
EZR	P15311	1	Homo sapiens
WNT5A	P41221 B3KQX9 A0A024R316 A0A384N611	1	Homo sapiens
WNT11	O96014	1	Homo sapiens
XPNPEP1	Q9NQW7 Q5T6H7	1	Homo sapiens
ZNF135	B4DLZ7 P52742 Q8N9M3	1	Homo sapiens
ZBTB17	Q53EM1 Q13105	1	Homo sapiens
ZMYM2	A8K126 Q9UBW7 A0A024RDS3	1	Homo sapiens
AIR		1	Homo sapiens
GHS		1	Homo sapiens
CUBN	O60494	1	Homo sapiens
CSRP3	P50461 A2TDB8	1	Homo sapiens
ANC		1	Homo sapiens
HMGA2	F5H2A4 Q1M183 P52926 F5H6H0	1	Homo sapiens
SMAL		1	Homo sapiens
CLLS2		1	Homo sapiens
XRS		1	Homo sapiens
CMS1A1		1	Homo sapiens
CDR3		1	Homo sapiens
TAM		1	Homo sapiens
BAS		1	Homo sapiens
EPX	P11678	1	Homo sapiens
AXIN2	Q9Y2T1 E7ES00	1	Homo sapiens
BRAP	Q7Z569 Q59H81	1	Homo sapiens
H2AC18	Q6FI13	1	Homo sapiens
H2AC20	Q16777	1	Homo sapiens
PLA2G6	O60733	1	Homo sapiens
ST11		1	Homo sapiens
IKBKG	Q9Y6K9 A0A087X1B1	1	Homo sapiens
CST7	O76096	1	Homo sapiens
PIR	O00625 A0A024RBX6	1	Homo sapiens
YARS1	P54577 A0A0S2Z4R1	1	Homo sapiens
PDXK	V9HWC3 F2Z2Y4 O00764	1	Homo sapiens
PDLIM4	P50479 A0A0S2Z4N4	1	Homo sapiens
TNFSF11	Q54A98 Q5T9Y4 O14788	1	Homo sapiens
USO1	O60763	1	Homo sapiens
PSMG1	O95456	1	Homo sapiens
TP63	C9D7D0 Q9H3D4 B7Z8X6 A0A0S2Z4N6 A0A141PNN3 A0A0S2Z4N5 A0A141PNN4	1	Homo sapiens
OASL	Q15646	1	Homo sapiens
AOC3	Q16853 Q9UEU7	1	Homo sapiens
SOCS1	Q4JHT5 O15524	1	Homo sapiens
KRT37	O76014	1	Homo sapiens
CTSF	Q9UBX1	1	Homo sapiens
RIPK1	Q13546 A0A024QZU0	1	Homo sapiens
TNFSF13	Q2QBA2 B3KR02 O75888	1	Homo sapiens
RAB11A	A0A024R5Z8 P62491	1	Homo sapiens
TNFRSF6B	O95407	1	Homo sapiens
TNFRSF11A	Q9Y6Q6	1	Homo sapiens
TMEM11	P17152	1	Homo sapiens
PROM1	O43490 A0A0A0N0M1	1	Homo sapiens
KSR1	Q8IVT5	1	Homo sapiens
APLN	Q9ULZ1	1	Homo sapiens
SGPL1	O95470	1	Homo sapiens
BCL10	A0A087WWW9 O95999 A2TDT2	1	Homo sapiens
MBD2	Q9UBB5 A0A024R2B8	1	Homo sapiens
TOP3B	A0A024R1C2 O95985 A8K4N2	1	Homo sapiens
MGAM	O43451 E7ER45	1	Homo sapiens
USP13	Q92995 A0A0A6YZ17	1	Homo sapiens
HSPB3	Q12988 Q6ICS9	1	Homo sapiens
F2RL3	Q96RI0	1	Homo sapiens
SOCS3	O14543 Q6FI39	1	Homo sapiens
CCRL2	O00421 A0A024R2R2 B2R8C0	1	Homo sapiens
PIAS2	O75928 Q2TA77 A0A024RC49	1	Homo sapiens
SLC28A2	Q2M2A7 O43868 Q53H72	1	Homo sapiens
MTA2	A0A024R534 O94776	1	Homo sapiens
MAPKAPK2	P49137	1	Homo sapiens
CER1	O95813	1	Homo sapiens
SLC22A6	Q4U2R8	1	Homo sapiens
RAB9A	A0A024RBV5 P51151	1	Homo sapiens
ADIPOQ	A8K660 Q15848 B2R773	1	Homo sapiens
SLC22A8	Q8TCC7 B2R807	1	Homo sapiens
QKI	Q8WY44 Q96PU8	1	Homo sapiens
EIF2AK3	Q68DI6 Q9NZJ5 B3KY45	1	Homo sapiens
HAND2	P61296	1	Homo sapiens
EIF4E2	O60573 B9A023 Q59FE1 B8ZZL3 Q53RG0 B8ZZ50	1	Homo sapiens
GDF15	Q99988	1	Homo sapiens
PDE4DIP	A0A075B749 Q5VU43 A0A087WYE4	1	Homo sapiens
BZW1	B3KU41 Q3LIC9 Q7L1Q6	1	Homo sapiens
RIMS2	Q9UQ26	1	Homo sapiens
RUBCN	Q92622 Q8N4U6	1	Homo sapiens
SART3	Q15020 A0A499FI31	1	Homo sapiens
PCLAF	Q15004	1	Homo sapiens
PIEZO1	Q92508	1	Homo sapiens
SERTAD2	Q14140	1	Homo sapiens
IP6K1	A0A024R2X2 Q92551	1	Homo sapiens
KEAP1	A0A024R7C0 Q14145	1	Homo sapiens
PLEKHM1	Q9Y4G2	1	Homo sapiens
TOMM70	O94826	1	Homo sapiens
AP5Z1	O43299	1	Homo sapiens
MVP	X5D2M8 X5DNU0 X5D7K9 Q14764	1	Homo sapiens
NR2E3	F1D8Q9 Q9Y5X4	1	Homo sapiens
MAMLD1	Q13495	1	Homo sapiens
ARPC1B	O15143 A4D275	1	Homo sapiens
NAMPT	A0A024R718 P43490	1	Homo sapiens
EBI3	Q14213	1	Homo sapiens
RBM5	P52756 A0A024R2U6	1	Homo sapiens
PSME3	V9HWJ8 P61289 Q6MZZ1 A0A024R203 B3KQ25	1	Homo sapiens
MPHOSPH6	H3BNT4 Q99547	1	Homo sapiens
GLYAT	Q6IB77 A0A384P5E3	1	Homo sapiens
STUB1	Q9UNE7	1	Homo sapiens
LILRB2	A2IXV5	1	Homo sapiens
SYCP2	Q9BX26	1	Homo sapiens
WFDC2	Q14508 A0A384MTN6	1	Homo sapiens
OLFM1	Q6IMJ7 Q6IMJ8 Q99784	1	Homo sapiens
TAB1	Q15750 A8K6K3	1	Homo sapiens
GPNMB	Q96F58 Q14956 A0A024RA55	1	Homo sapiens
NXF1	Q59E96 Q9UBU9	1	Homo sapiens
KAT5	Q92993 A0A024R5E8 A0A024R597	1	Homo sapiens
NPC2	A0A024R6C0 P61916	1	Homo sapiens
GNLY	B4E3H9 P22749	1	Homo sapiens
SMC2	O95347 Q7Z2X1 B3KMB1 Q05BV1 A0A024R158 A8K984 B7ZLZ7 Q6IPS5 Q05D74	1	Homo sapiens
SLCO1B1	A0A024RAU7 Q05CV5 Q9Y6L6	1	Homo sapiens
IVNS1ABP	Q9Y6Y0	1	Homo sapiens
TNFSF13B	A0A0U5J7Q1 Q9Y275	1	Homo sapiens
CSPG5	O95196 A0A087WUT8 B7Z2E0	1	Homo sapiens
MASP2	O00187	1	Homo sapiens
DHS		1	Homo sapiens
ARPP21	A0A024R2J2 A8K0T4 Q9UBL0 A8K1F3	1	Homo sapiens
CCR9	B2R734 P51686	1	Homo sapiens
GJB6	O95452 A0A024RDS4	1	Homo sapiens
CCL27	Q5VZ77 Q9Y4X3	1	Homo sapiens
HPSE	Q9Y251	1	Homo sapiens
LILRB1	A0A087WSX8 A0A087WSV6 D9IDM5 Q8NHL6 A0A0B4J1W1 A8MVE2	1	Homo sapiens
CD300C	Q08708	1	Homo sapiens
FGL2	A4D1B8 Q14314	1	Homo sapiens
C1QL1	O75973	1	Homo sapiens
PPARGC1A	Q9UBK2 A0A024R9Q9	1	Homo sapiens
MALT1	Q9UDY8 A8K5S1	1	Homo sapiens
LYVE1	Q9Y5Y7 B2R672	1	Homo sapiens
JTB	O76095	1	Homo sapiens
BTG3	Q14201 Q6IAU3	1	Homo sapiens
IFI44L	B4E019 Q53G44	1	Homo sapiens
RAB40B	Q12829	1	Homo sapiens
ADIRF	Q15847 Q5TBU5	1	Homo sapiens
SDS	P20132 Q8WW81	1	Homo sapiens
RIPK3	Q9Y572	1	Homo sapiens
GTF2A1L	Q9UNN4 A0A140VKA3	1	Homo sapiens
STON1	B2RB25 Q9Y6Q2	1	Homo sapiens
CIT	O14578	1	Homo sapiens
CD160	O95971 Q6FH89	1	Homo sapiens
SLC7A9	P82251	1	Homo sapiens
TBC1D8	J3KQ40 O95759	1	Homo sapiens
LDB3	A0A0S2Z501 A0A0S2Z530 O75112	1	Homo sapiens
NISCH	Q9Y2I1	1	Homo sapiens
CEP250	Q9BV73	1	Homo sapiens
KLK8	O60259 A0A0A0MQY9	1	Homo sapiens
AKAP13	Q12802 B0AZU4 A8MYJ1	1	Homo sapiens
PADI2	Q9Y2J8	1	Homo sapiens
PTGDR2	Q9Y5Y4	1	Homo sapiens
NRM	A0A1U9X845 Q8IXM6 B3KQU6	1	Homo sapiens
USP18	Q9UMW8	1	Homo sapiens
SCN11A	Q9UI33	1	Homo sapiens
NLGN1	Q8N2Q7	1	Homo sapiens
MLXIP	Q9HAP2	1	Homo sapiens
ARHGEF15	A0A0S2Z547 O94989	1	Homo sapiens
ATF6	A8K383 P18850	1	Homo sapiens
RAB18	Q9NP72 B7Z4P9 A0A087X163 B7Z5V3	1	Homo sapiens
SIRT2	Q8IXJ6 A0A0A0MRF5 A0A024R0G8	1	Homo sapiens
DAAM1	Q9Y4D1	1	Homo sapiens
FAIM2	Q9BWQ8	1	Homo sapiens
KDM1A	O60341	1	Homo sapiens
SETX	Q7Z333	1	Homo sapiens
TAB2	Q9NYJ8 B4DIR9	1	Homo sapiens
MGA	Q8IWI9	1	Homo sapiens
RRP8	O43159	1	Homo sapiens
COTL1	Q14019 A0A384MTY2	1	Homo sapiens
SIRT5	Q9NXA8 A0A024R012	1	Homo sapiens
SIRT4	Q9Y6E7	1	Homo sapiens
SIRT3	Q9NTG7	1	Homo sapiens
ANGPTL2	Q9UKU9 A0A024R868	1	Homo sapiens
NPTXR	O95502	1	Homo sapiens
BRD4	A0A024R7H8 O60885	1	Homo sapiens
TNFRSF13B	Q4ACX1 O14836	1	Homo sapiens
SRRM2	A0A140VK53 Q9UQ35	1	Homo sapiens
SEC14L2	O76054 B7Z3Z8 A0A024R1I5	1	Homo sapiens
RBFOX2	O43251	1	Homo sapiens
CADM1	X5DQS5 A0A4Z1 X5D8W0 Q9BY67 X5D7A8 X5DQR8	1	Homo sapiens
OSBP2	Q969R2	1	Homo sapiens
PANX1	Q96RD7 A0A024R397	1	Homo sapiens
BAMBI	Q13145	1	Homo sapiens
POC1A	Q8NBT0	1	Homo sapiens
RCHY1	Q96PM5	1	Homo sapiens
NDUFAF3	A4FU71 Q9Y3Z0 Q9BU61	1	Homo sapiens
SH2B1	A0A024QZC2 B3KNV5 B4DLN5 Q9NRF2 A0A024QZD2 A0A024QZ92	1	Homo sapiens
KRT23	Q8TC04 A0A024R1X9 Q9C075	1	Homo sapiens
SETBP1	Q9Y6X0	1	Homo sapiens
CNTNAP2	Q9UHC6 B2RCH4 A0A090N7T7	1	Homo sapiens
GIGYF2	Q6Y7W6	1	Homo sapiens
TANC2	Q9HCD6	1	Homo sapiens
OPTC	Q9UBM4	1	Homo sapiens
PLA2G2D	Q9UNK4 A0A087WZT4	1	Homo sapiens
HSPB8	Q9UJY1	1	Homo sapiens
OSTF1	Q92882	1	Homo sapiens
SNORD54		1	Homo sapiens
SNORA74A		1	Homo sapiens
ZBTB32	Q9Y2Y4	1	Homo sapiens
SIGLEC7	Q9Y286	1	Homo sapiens
LAT	O43561 A0A024QZD6	1	Homo sapiens
UTP25	Q68CQ4	1	Homo sapiens
NSG1	P42857 B2R5R8	1	Homo sapiens
EIF2AK1	Q9BQI3 A0A024QZU1	1	Homo sapiens
GLS2	A0A087X004 Q9UI32	1	Homo sapiens
SIGLEC8	Q9NYZ4	1	Homo sapiens
SIT1	Q9Y3P8	1	Homo sapiens
TNFRSF21	O75509 A0A024RD71	1	Homo sapiens
SESN1	Q9Y6P5	1	Homo sapiens
SRPX2	O60687	1	Homo sapiens
APEX2	Q9UBZ4 E5KN95 B7ZA71 B4DWI9	1	Homo sapiens
RBMS3	Q6XE24	1	Homo sapiens
TMEM97	Q5BJF2	1	Homo sapiens
MCAT	Q8IVS2	1	Homo sapiens
IGHVIII-38-1		1	Homo sapiens
IGHV3-30		1	Homo sapiens
IGHV3-23		1	Homo sapiens
IGHV3-15		1	Homo sapiens
IGHV3-7		1	Homo sapiens
IGHJ4		1	Homo sapiens
IGLV2-11		1	Homo sapiens
IGKV5-2		1	Homo sapiens
IGKV3-11		1	Homo sapiens
IGKV2-29		1	Homo sapiens
IGKV2-24		1	Homo sapiens
IGKV1-27		1	Homo sapiens
DBNL	Q9UJU6 B4DUF9	1	Homo sapiens
LGALSL	Q3ZCW2	1	Homo sapiens
MYLIP	Q5TIA5 Q8WY64	1	Homo sapiens
BLNK	Q2MD59 Q8WV28 Q2MD54	1	Homo sapiens
REPIN1	A0A090N8H1 Q9BWE0	1	Homo sapiens
PADI1	Q9ULC6	1	Homo sapiens
IL19	Q9UHD0	1	Homo sapiens
TBX21	Q9UL17	1	Homo sapiens
HUNK	P57058	1	Homo sapiens
ERVW-1	D0EYG5 Q9UQF0	1	Homo sapiens
KCNIP3	A0A024RE22 Q9Y2W7	1	Homo sapiens
STOML2	Q9UJZ1 A0A087WYB4	1	Homo sapiens
SMARCAL1	Q9NZC9	1	Homo sapiens
MBL3P		1	Homo sapiens
HDGFL3	Q9Y3E1 A0A024R216	1	Homo sapiens
TAS2R10	Q9NYW0	1	Homo sapiens
LAP3	P28838	1	Homo sapiens
TRNT1	Q96Q11 A0A024R2H7	1	Homo sapiens
ANGPTL4	Q9BY76	1	Homo sapiens
C3orf18	Q9UK00 Q6ZP18	1	Homo sapiens
HSPA14	B0YIZ1 Q0VDF9 Q8TAQ0	1	Homo sapiens
CKLF	Q9UBR5 Q5BJH6	1	Homo sapiens
ZDHHC2	Q9UIJ5 A0A140VKD9	1	Homo sapiens
GP6	Q9HCN6	1	Homo sapiens
MARCHF2	Q9P0N8	1	Homo sapiens
PIPOX	Q9P0Z9	1	Homo sapiens
PLAC8	X2BQ60 A0A024RDH7 Q9NZF1	1	Homo sapiens
ZMYND10	O75800	1	Homo sapiens
DDX41	Q9UJV9 B3KRK2	1	Homo sapiens
IP6K2	A8K636 Q9UHH9 B2RCP4	1	Homo sapiens
DCDC2	Q9UHG0	1	Homo sapiens
CWC15	Q9P013	1	Homo sapiens
SIRT7	Q9NRC8	1	Homo sapiens
SIRT6	B4DDV3 M0R1N9 Q8N6T7 M0QXA0	1	Homo sapiens
EEF1AKNMT	C4B4C6 Q8N6R0	1	Homo sapiens
GET4	Q7L5D6	1	Homo sapiens
PADI3	Q9ULW8	1	Homo sapiens
GPR84	Q9NQS5	1	Homo sapiens
TREM2	Q9NZC2 Q5TCX1	1	Homo sapiens
TAF7L	Q5H9L4	1	Homo sapiens
SMOX	Q9NWM0	1	Homo sapiens
CCHCR1	A0A1U9X7G6 Q769H0 Q8TD31 Q2TB68	1	Homo sapiens
LZTFL1	Q9NQ48	1	Homo sapiens
PARP14	Q460N5 Q8N546	1	Homo sapiens
UGT1A1	P22309 Q5DT03	1	Homo sapiens
NCAPG2	Q86XI2 B3KRQ2	1	Homo sapiens
MED9	Q9NWA0	1	Homo sapiens
SLC38A7	H3BMC5 Q9NVC3	1	Homo sapiens
UQCC1	Q3KRB6 Q9NVA1 B7Z314	1	Homo sapiens
ADI1	Q9BV57	1	Homo sapiens
BLOC1S4	Q9NUP1	1	Homo sapiens
LGR4	Q9BXB1 Q59ER8	1	Homo sapiens
CDV3	D6R9V8 D6RDN0 Q9UKY7 D6RFH2	1	Homo sapiens
CHRNA9	Q9UGM1	1	Homo sapiens
BMP2K	Q9NSY1	1	Homo sapiens
ITLN1	Q8WWA0	1	Homo sapiens
NLRP2	Q9NX02 J3KN39 A8K9G6	1	Homo sapiens
ZNF415	Q09FC8 B3KTG1	1	Homo sapiens
ADCY10	A0A0K0K1J8 Q96PN6	1	Homo sapiens
EAF2	Q96CJ1 B4DWJ3	1	Homo sapiens
MRAP	Q8TCY5	1	Homo sapiens
VTRNA1-1		1	Homo sapiens
ZC3HAV1	Q7Z2W4	1	Homo sapiens
TCIM	Q9NR00	1	Homo sapiens
DPYSL5	Q9BPU6	1	Homo sapiens
PNO1	Q9NRX1	1	Homo sapiens
CHPT1	Q8WUD6	1	Homo sapiens
CABP4	A0A024R5K4 P57796	1	Homo sapiens
MCOLN1	Q9GZU1	1	Homo sapiens
VANGL2	Q9ULK5 A8K4L6	1	Homo sapiens
ABHD6	A0A024R323 Q9BV23	1	Homo sapiens
MAVS	Q7Z434	1	Homo sapiens
ZNF608	B3KPE6 Q9ULD9	1	Homo sapiens
MTUS1	Q9ULD2	1	Homo sapiens
MIB1	Q86YT6	1	Homo sapiens
MAGEE1	Q9HCI5	1	Homo sapiens
TRIB3	B4DMM9 Q96RU7 J3KR25	1	Homo sapiens
SQOR	Q9Y6N5 A0A024R5X2	1	Homo sapiens
PCTP	I3L3H0 Q9UKL6 Q549N3 I3L2M9	1	Homo sapiens
SINHCAF	Q9NP50	1	Homo sapiens
TRPV4	Q9HBA0	1	Homo sapiens
SRR	Q8N3F4 Q3ZK31 Q9GZT4	1	Homo sapiens
GPSM3	Q9Y4H4 A0A024RCP6	1	Homo sapiens
ERVK-6		1	Homo sapiens
SLC28A3	Q9HAS3	1	Homo sapiens
SMOC1	A0A024R6E0 Q9H4F8	1	Homo sapiens
TNMD	Q9H2S6	1	Homo sapiens
ADGRL4	Q9HBW9	1	Homo sapiens
NOD2	A0A286YF65 Q9HC29	1	Homo sapiens
ARHGAP9	B3KQ74 J3KPQ4 Q9BRR9	1	Homo sapiens
IKZF4	Q9H2S9	1	Homo sapiens
IL25	Q9H293	1	Homo sapiens
COA7	Q96BR5	1	Homo sapiens
ASPSCR1	Q9BZE9	1	Homo sapiens
MEG8		1	Homo sapiens
FYCO1	Q9BQS8	1	Homo sapiens
MUL1	Q969V5 A1PUM0	1	Homo sapiens
RHBDF2	Q6PJF5	1	Homo sapiens
TBL1XR1	Q9BZK7	1	Homo sapiens
GSDMD	P57764	1	Homo sapiens
DHDDS	Q86SQ9	1	Homo sapiens
ARMC9	Q7Z3E5 A0A024R486	1	Homo sapiens
ANMA		1	Homo sapiens
ZBP1	Q9H171	1	Homo sapiens
SLC2A10	O95528	1	Homo sapiens
HM13	A0A0S2Z5V7 A0A0C4DGU3 Q8TCT9	1	Homo sapiens
CCDC130	P13994 B7Z1U2	1	Homo sapiens
TRIM56	Q9BRZ2	1	Homo sapiens
TAAR8	Q969N4	1	Homo sapiens
CRISPLD2	A0A140VK80 Q9H0B8	1	Homo sapiens
SLC25A18	Q9H1K4 A0A024R0W0	1	Homo sapiens
MRO	Q9BYG7 A0A024R2B7	1	Homo sapiens
PRSS27	Q9BQR3	1	Homo sapiens
FGFBP2	Q9BYJ0	1	Homo sapiens
SPRTN	Q9H040 A0A024R3U2	1	Homo sapiens
KAT8	Q9H7Z6	1	Homo sapiens
SLA2	Q9H6Q3	1	Homo sapiens
TCHP	Q9BT92 A0A024RBM9	1	Homo sapiens
MIEN1	Q9BRT3 J3KTI2	1	Homo sapiens
AKT1S1	A0A024QZF6 Q96B36	1	Homo sapiens
PRAC1	Q96KF2	1	Homo sapiens
PROK1	P58294 A0A024R0B1	1	Homo sapiens
SNORD35B		1	Homo sapiens
MAK16	Q9BXY0	1	Homo sapiens
COL25A1	A0A2R8Y760 Q9BXS0 A8MWQ5	1	Homo sapiens
NT5C1A	Q9BXI3	1	Homo sapiens
EBPL	Q9BY08 A0A0A0MRV2	1	Homo sapiens
TRIM63	Q969Q1	1	Homo sapiens
SLC9A7	A0A087WXD1 Q96T83 A0A024R176	1	Homo sapiens
HDGFL2	Q7Z4V5	1	Homo sapiens
CNDP1	Q96KN2	1	Homo sapiens
FBF1	Q8TES7	1	Homo sapiens
KRT90P		1	Homo sapiens
DCLK3	Q9C098 B3KVM3	1	Homo sapiens
SIGLEC10	E9PL79 Q96LC7 B7ZL06	1	Homo sapiens
FRMD7	Q6ZUT3	1	Homo sapiens
UCN2	Q96RP3	1	Homo sapiens
DUOXA1	A8K9Q6 Q1HG43 B5M0B7 B5M0B8 B5M0C0	1	Homo sapiens
GORAB	Q5T7V8 B3KQ87	1	Homo sapiens
MARCHF9	Q86YJ5 Q8N9T1	1	Homo sapiens
MAPK1IP1L	Q8NDC0	1	Homo sapiens
CGB5	P0DN86 A0A0F7RQP8	1	Homo sapiens
MUC16	Q8WXI7 B3KY81	1	Homo sapiens
OPN4	Q9UHM6	1	Homo sapiens
PRRT2	Q7Z6L0	1	Homo sapiens
IL17F	Q96PD4	1	Homo sapiens
C1QTNF1	Q9BXJ1 A0A3B0J271 A0A0C4DFP7	1	Homo sapiens
PTPMT1	Q8WUK0	1	Homo sapiens
CGAS	Q8N884	1	Homo sapiens
BATF2	Q8N1L9 B4DV37	1	Homo sapiens
SLC26A8	Q96RN1 A0A024RCV0	1	Homo sapiens
MRGPRF	A0A024R5F0 Q96AM1	1	Homo sapiens
MED12L	Q86YW9 B3KXY0	1	Homo sapiens
DCD	P81605	1	Homo sapiens
SLC16A10	Q8TF71	1	Homo sapiens
ANTXR2	A4FUA5 Q32Q26 P58335 J3KPY9	1	Homo sapiens
TDRD9	Q86WA0 Q8NDG6	1	Homo sapiens
NTAN1	A0A087X0T5 Q96AB6	1	Homo sapiens
CANT1	A0A024R8U8 Q8WVQ1	1	Homo sapiens
NUP35	Q8NFH5	1	Homo sapiens
FAM168B	A0A024QZ31 A1KXE4	1	Homo sapiens
IL31RA	B4DNJ2 Q8NI17	1	Homo sapiens
EMB	Q6PCB8	1	Homo sapiens
TAAR9	Q96RI9	1	Homo sapiens
ABRA	Q8N0Z2	1	Homo sapiens
GATA5	Q9BWX5	1	Homo sapiens
SLC34A3	Q8N130	1	Homo sapiens
RBFOX3	A6NFN3	1	Homo sapiens
PDIK1L	Q8N165	1	Homo sapiens
BTLA	Q7Z6A9	1	Homo sapiens
CBLL2	Q8N7E2	1	Homo sapiens
C16orf82	Q7Z2V1	1	Homo sapiens
LIX1	Q8N485	1	Homo sapiens
BMPER	Q8N8U9 A0A090N7U6 A0A3B3ITW7	1	Homo sapiens
ZNF384	Q8TF68	1	Homo sapiens
NLRP6	P59044	1	Homo sapiens
ZNF675	Q8TD23	1	Homo sapiens
PTCRA	A0A087WTE9 Q6ISU1 Q6ZNR1	1	Homo sapiens
PAOX	Q6QHF9	1	Homo sapiens
APOBEC3A	B7ZLZ1 A0A0K0MJ49 P31941	1	Homo sapiens
TIGIT	Q495A1	1	Homo sapiens
MED19	A0JLT2 A0A494C0G4 A0A494C0Y4	1	Homo sapiens
FOLH1B	Q9HBA9	1	Homo sapiens
HYLS1	Q96M11 A0A024R3K0	1	Homo sapiens
ZUP1	A0A0S2Z644 Q96AP4	1	Homo sapiens
FNDC5	Q8NAU1	1	Homo sapiens
REXO1L1P		1	Homo sapiens
ANKS4B	Q8N8V4	1	Homo sapiens
IL4I1	Q96RQ9	1	Homo sapiens
IS1		1	Homo sapiens
OFCC1		1	Homo sapiens
IFNL1	Q8IU54	1	Homo sapiens
H19		1	Homo sapiens
HCCAT5		1	Homo sapiens
DYNAP	K7EMN5 Q8N1N2	1	Homo sapiens
SLC9C1	Q4G0N8	1	Homo sapiens
TAAR6	Q96RI8	1	Homo sapiens
IFNE	Q86WN2	1	Homo sapiens
HSR		1	Homo sapiens
MCIDAS	D6RGH6	1	Homo sapiens
MACC1	Q6ZN28	1	Homo sapiens
PADI6	Q6TGC4	1	Homo sapiens
ZNF699	Q32M78	1	Homo sapiens
MIA3	Q5JRA6	1	Homo sapiens
IL31	Q6EBC2	1	Homo sapiens
SBK1	Q52WX2	1	Homo sapiens
CCL4L1	Q8NHW4 P13236 B7ZW36	1	Homo sapiens
LOC390714		1	Homo sapiens
VHLL	Q6RSH7	1	Homo sapiens
PRSS57	B7ZMF6 Q6UWY2	1	Homo sapiens
LINC01194		1	Homo sapiens
MIRLET7E		1	Homo sapiens
MIR10B		1	Homo sapiens
MIR124-3		1	Homo sapiens
MIR125A		1	Homo sapiens
MIR141		1	Homo sapiens
MIR18A		1	Homo sapiens
MIR183		1	Homo sapiens
MIR185		1	Homo sapiens
MIR197		1	Homo sapiens
MIR200C		1	Homo sapiens
MIR217		1	Homo sapiens
MIR96		1	Homo sapiens
SPRN	Q5BIV9	1	Homo sapiens
HCC		1	Homo sapiens
OMS		1	Homo sapiens
TMEM72	A0PK05	1	Homo sapiens
LYPD8	Q6UX82	1	Homo sapiens
LINC00273		1	Homo sapiens
SFTPA1	B4DNP6 Q8IWL2 A0A024QZP2	1	Homo sapiens
SNORA81		1	Homo sapiens
MUC5B	Q9HC84	1	Homo sapiens
TEX46	H3BTG2	1	Homo sapiens
CCR2	P41597 A0A024R2Q0	1	Homo sapiens
SFTPA2	Q8IWL1	1	Homo sapiens
MUPP		1	Homo sapiens
TPSP1		1	Homo sapiens
NBPF10	A0A075B762	1	Homo sapiens
ATG3P1		1	Homo sapiens
AN		1	Homo sapiens
DIP		1	Homo sapiens
MS3		1	Homo sapiens
MS4		1	Homo sapiens
WASHC1	A8K0Z3	1	Homo sapiens
CTF2P		1	Homo sapiens
DEFB4B	O15263	1	Homo sapiens
MIR1246		1	Homo sapiens
AAA1		1	Homo sapiens
MIR3620		1	Homo sapiens
MIR3613		1	Homo sapiens
APELA	P0DMC3 X5D2P3	1	Homo sapiens
THORLNC		1	Homo sapiens
MRLN	P0DMT0	1	Homo sapiens
MIR4793		1	Homo sapiens
ERVK-20		1	Homo sapiens
ERVW-4		1	Homo sapiens
PSC		1	Homo sapiens
LINC-ROR		1	Homo sapiens
NOTCH2NLC		1	Homo sapiens
PYURF	Q96I23	1	Homo sapiens
IFNL4	K9M1U5	1	Homo sapiens
TEMPS		1	Homo sapiens
CHAER1		1	Homo sapiens
LOC105980073		1	Homo sapiens
CREST2		1	Homo sapiens
MTCO2P12		1	Homo sapiens
LOC107228383		1	Homo sapiens
LINC02605		1	Homo sapiens

## Sheet: Genecard
Gene Symbol	Description	Category	Gifts	GC Id	Relevance score	GeneCards Link
ACE2	Angiotensin Converting Enzyme 2	Protein Coding	46	GC0XM015494	31.2606	https://www.genecards.org/cgi-bin/carddisp.pl?gene=ACE2
TLR7	Toll Like Receptor 7	Protein Coding	45	GC0XP012867	22.491	https://www.genecards.org/cgi-bin/carddisp.pl?gene=TLR7
TMPRSS2	Transmembrane Serine Protease 2	Protein Coding	43	GC21M041464	18.3682	https://www.genecards.org/cgi-bin/carddisp.pl?gene=TMPRSS2
IL6	Interleukin 6	Protein Coding	47	GC07P022725	17.2764	https://www.genecards.org/cgi-bin/carddisp.pl?gene=IL6
TNF	Tumor Necrosis Factor	Protein Coding	48	GC06P070143	13.14	https://www.genecards.org/cgi-bin/carddisp.pl?gene=TNF
DPP4	Dipeptidyl Peptidase 4	Protein Coding	47	GC02M161992	12.7059	https://www.genecards.org/cgi-bin/carddisp.pl?gene=DPP4
IL10	Interleukin 10	Protein Coding	44	GC01M206767	12.3267	https://www.genecards.org/cgi-bin/carddisp.pl?gene=IL10
IL4	Interleukin 4	Protein Coding	43	GC05P132673	12.2077	https://www.genecards.org/cgi-bin/carddisp.pl?gene=IL4
HLA-A	Major Histocompatibility Complex, Class I, A	Protein Coding	45	GC06P070103	12.1038	https://www.genecards.org/cgi-bin/carddisp.pl?gene=HLA-A
IFNA2	Interferon Alpha 2	Protein Coding	39	GC09M021384	11.7972	https://www.genecards.org/cgi-bin/carddisp.pl?gene=IFNA2
CRP	C-Reactive Protein	Protein Coding	44	GC01M159723	11.7661	https://www.genecards.org/cgi-bin/carddisp.pl?gene=CRP
TNNI3	Troponin I3, Cardiac Type	Protein Coding	46	GC19M055151	11.6815	https://www.genecards.org/cgi-bin/carddisp.pl?gene=TNNI3
ACE	Angiotensin I Converting Enzyme	Protein Coding	47	GC17P063477	11.5456	https://www.genecards.org/cgi-bin/carddisp.pl?gene=ACE
NRP1	Neuropilin 1	Protein Coding	44	GC10M033177	11.4003	https://www.genecards.org/cgi-bin/carddisp.pl?gene=NRP1
TLR4	Toll Like Receptor 4	Protein Coding	48	GC09P117704	11.326	https://www.genecards.org/cgi-bin/carddisp.pl?gene=TLR4
ABO	ABO, Alpha 1-3-N-Acetylgalactosaminyltransferase And Alpha 1-3-Galactosyltransferase	Protein Coding	35	GC09M133250	11.2585	https://www.genecards.org/cgi-bin/carddisp.pl?gene=ABO
HLA-C	Major Histocompatibility Complex, Class I, C	Protein Coding	43	GC06M056461	11.0271	https://www.genecards.org/cgi-bin/carddisp.pl?gene=HLA-C
APOE	Apolipoprotein E	Protein Coding	47	GC19P045397	11.0205	https://www.genecards.org/cgi-bin/carddisp.pl?gene=APOE
AR	Androgen Receptor	Protein Coding	50	GC0XP067544	10.7607	https://www.genecards.org/cgi-bin/carddisp.pl?gene=AR
IL2RA	Interleukin 2 Receptor Subunit Alpha	Protein Coding	47	GC10M006010	10.6076	https://www.genecards.org/cgi-bin/carddisp.pl?gene=IL2RA
NPPB	Natriuretic Peptide B	Protein Coding	42	GC01M011858	10.5008	https://www.genecards.org/cgi-bin/carddisp.pl?gene=NPPB
IL1B	Interleukin 1 Beta	Protein Coding	46	GC02M112829	10.3884	https://www.genecards.org/cgi-bin/carddisp.pl?gene=IL1B
F3	Coagulation Factor III, Tissue Factor	Protein Coding	42	GC01M094546	10.1004	https://www.genecards.org/cgi-bin/carddisp.pl?gene=F3
LOC117134593	ACE2 Promoter Region	Biological Region	1	GC0XP015600	10.0658	https://www.genecards.org/cgi-bin/carddisp.pl?gene=LOC117134593
EGFR	Epidermal Growth Factor Receptor	Protein Coding	51	GC07P055019	9.92839	https://www.genecards.org/cgi-bin/carddisp.pl?gene=EGFR
LOC117134604	TMPRSS2 Promoter Region	Biological Region	1	GC21P041507	9.29826	https://www.genecards.org/cgi-bin/carddisp.pl?gene=LOC117134604
LOC117134608	TMPRSS2 Androgen Receptor-Responsive -13 Kb Enhancer	Biological Region	1	GC21P041519	9.26977	https://www.genecards.org/cgi-bin/carddisp.pl?gene=LOC117134608
LOC117135106	TMPRSS2 Androgen Receptor-Responsive -60 Kb Enhancer	Biological Region	1	GC21P041568	9.26977	https://www.genecards.org/cgi-bin/carddisp.pl?gene=LOC117135106
LOC112679198	ABO +5.8 Intron 1 Enhancer	Biological Region	1	GC09P133267	9.19098	https://www.genecards.org/cgi-bin/carddisp.pl?gene=LOC112679198
ARNTL	Aryl Hydrocarbon Receptor Nuclear Translocator Like	Protein Coding	40	GC11P013276	8.93446	https://www.genecards.org/cgi-bin/carddisp.pl?gene=ARNTL
LOC117134605	TMPRSS2 Repressive Element NBS1	Biological Region	1	GC21P041510	8.71171	https://www.genecards.org/cgi-bin/carddisp.pl?gene=LOC117134605
CCR9	C-C Motif Chemokine Receptor 9	Protein Coding	38	GC03P046036	8.2	https://www.genecards.org/cgi-bin/carddisp.pl?gene=CCR9
IFNB1	Interferon Beta 1	Protein Coding	39	GC09M021077	7.51992	https://www.genecards.org/cgi-bin/carddisp.pl?gene=IFNB1
CCL17	C-C Motif Chemokine Ligand 17	Protein Coding	35	GC16P057409	6.70248	https://www.genecards.org/cgi-bin/carddisp.pl?gene=CCL17
CD99	CD99 Molecule (Xg Blood Group)	Protein Coding	38	GC0XP002691	6.6106	https://www.genecards.org/cgi-bin/carddisp.pl?gene=CD99
INS	Insulin	Protein Coding	45	GC11M002159	6.58271	https://www.genecards.org/cgi-bin/carddisp.pl?gene=INS
TNFRSF1B	TNF Receptor Superfamily Member 1B	Protein Coding	44	GC01P012167	6.14333	https://www.genecards.org/cgi-bin/carddisp.pl?gene=TNFRSF1B
MUC1	Mucin 1, Cell Surface Associated	Protein Coding	46	GC01M155185	5.68599	https://www.genecards.org/cgi-bin/carddisp.pl?gene=MUC1
TAMM41	TAM41 Mitochondrial Translocator Assembly And Maintenance Homolog	Protein Coding	32	GC03M011721	5.68483	https://www.genecards.org/cgi-bin/carddisp.pl?gene=TAMM41
CCR5	C-C Motif Chemokine Receptor 5	Protein Coding	44	GC03P046383	5.50497	https://www.genecards.org/cgi-bin/carddisp.pl?gene=CCR5
CXCL10	C-X-C Motif Chemokine Ligand 10	Protein Coding	42	GC04M076021	5.27698	https://www.genecards.org/cgi-bin/carddisp.pl?gene=CXCL10
PMS2	PMS1 Homolog 2, Mismatch Repair System Component	Protein Coding	46	GC07M005973	5.16352	https://www.genecards.org/cgi-bin/carddisp.pl?gene=PMS2
CHAT	Choline O-Acetyltransferase	Protein Coding	45	GC10P049609	5.16352	https://www.genecards.org/cgi-bin/carddisp.pl?gene=CHAT
CLCN6	Chloride Voltage-Gated Channel 6	Protein Coding	43	GC01P011806	5.16352	https://www.genecards.org/cgi-bin/carddisp.pl?gene=CLCN6
MTM1	Myotubularin 1	Protein Coding	42	GC0XP150562	5.16352	https://www.genecards.org/cgi-bin/carddisp.pl?gene=MTM1
INPP5E	Inositol Polyphosphate-5-Phosphatase E	Protein Coding	39	GC09M136428	5.16352	https://www.genecards.org/cgi-bin/carddisp.pl?gene=INPP5E
CXCR6	C-X-C Motif Chemokine Receptor 6	Protein Coding	38	GC03P046040	5.04033	https://www.genecards.org/cgi-bin/carddisp.pl?gene=CXCR6
HLA-B	Major Histocompatibility Complex, Class I, B	Protein Coding	45	GC06M056463	5.03569	https://www.genecards.org/cgi-bin/carddisp.pl?gene=HLA-B
FURIN	Furin, Paired Basic Amino Acid Cleaving Enzyme	Protein Coding	44	GC15P090868	5.02051	https://www.genecards.org/cgi-bin/carddisp.pl?gene=FURIN
SLC6A20	Solute Carrier Family 6 Member 20	Protein Coding	40	GC03M045755	4.93466	https://www.genecards.org/cgi-bin/carddisp.pl?gene=SLC6A20
TNFRSF1A	TNF Receptor Superfamily Member 1A	Protein Coding	46	GC12M006328	4.93153	https://www.genecards.org/cgi-bin/carddisp.pl?gene=TNFRSF1A
CXCL8	C-X-C Motif Chemokine Ligand 8	Protein Coding	39	GC04P073740	4.86454	https://www.genecards.org/cgi-bin/carddisp.pl?gene=CXCL8
ALB	Albumin	Protein Coding	47	GC04P073397	4.7407	https://www.genecards.org/cgi-bin/carddisp.pl?gene=ALB
VWF	Von Willebrand Factor	Protein Coding	46	GC12M005917	4.68965	https://www.genecards.org/cgi-bin/carddisp.pl?gene=VWF
ADM	Adrenomedullin	Protein Coding	42	GC11P010304	4.68417	https://www.genecards.org/cgi-bin/carddisp.pl?gene=ADM
BSG	Basigin (Ok Blood Group)	Protein Coding	42	GC19P000571	4.6526	https://www.genecards.org/cgi-bin/carddisp.pl?gene=BSG
OAS1	2'-5'-Oligoadenylate Synthetase 1	Protein Coding	43	GC12P112918	4.62986	https://www.genecards.org/cgi-bin/carddisp.pl?gene=OAS1
CCL2	C-C Motif Chemokine Ligand 2	Protein Coding	46	GC17P034255	4.6153	https://www.genecards.org/cgi-bin/carddisp.pl?gene=CCL2
IRF3	Interferon Regulatory Factor 3	Protein Coding	44	GC19M049659	4.57588	https://www.genecards.org/cgi-bin/carddisp.pl?gene=IRF3
IFNAR2	Interferon Alpha And Beta Receptor Subunit 2	Protein Coding	46	GC21P033229	4.53522	https://www.genecards.org/cgi-bin/carddisp.pl?gene=IFNAR2
LZTFL1	Leucine Zipper Transcription Factor Like 1	Protein Coding	37	GC03M045823	4.39287	https://www.genecards.org/cgi-bin/carddisp.pl?gene=LZTFL1
IFNG	Interferon Gamma	Protein Coding	45	GC12M068154	4.29445	https://www.genecards.org/cgi-bin/carddisp.pl?gene=IFNG
ADAMTS13	ADAM Metallopeptidase With Thrombospondin Type 1 Motif 13	Protein Coding	44	GC09P133414	4.25648	https://www.genecards.org/cgi-bin/carddisp.pl?gene=ADAMTS13
IL17A	Interleukin 17A	Protein Coding	39	GC06P052186	4.24899	https://www.genecards.org/cgi-bin/carddisp.pl?gene=IL17A
TLR3	Toll Like Receptor 3	Protein Coding	49	GC04P186059	4.24403	https://www.genecards.org/cgi-bin/carddisp.pl?gene=TLR3
IL18	Interleukin 18	Protein Coding	41	GC11M112143	4.14753	https://www.genecards.org/cgi-bin/carddisp.pl?gene=IL18
ADAM17	ADAM Metallopeptidase Domain 17	Protein Coding	48	GC02M009488	4.06836	https://www.genecards.org/cgi-bin/carddisp.pl?gene=ADAM17
HSPA5	Heat Shock Protein Family A (Hsp70) Member 5	Protein Coding	44	GC09M125234	4.00345	https://www.genecards.org/cgi-bin/carddisp.pl?gene=HSPA5
IFITM3	Interferon Induced Transmembrane Protein 3	Protein Coding	40	GC11M000319	3.99202	https://www.genecards.org/cgi-bin/carddisp.pl?gene=IFITM3
NRP2	Neuropilin 2	Protein Coding	42	GC02P205681	3.89303	https://www.genecards.org/cgi-bin/carddisp.pl?gene=NRP2
LOC119086083	CCR9 Promoter Region	Biological Region	1	GC03P045885	3.8358	https://www.genecards.org/cgi-bin/carddisp.pl?gene=LOC119086083
SERPINA1	Serpin Family A Member 1	Protein Coding	46	GC14M094376	3.76719	https://www.genecards.org/cgi-bin/carddisp.pl?gene=SERPINA1
IL7	Interleukin 7	Protein Coding	39	GC08M078689	3.73937	https://www.genecards.org/cgi-bin/carddisp.pl?gene=IL7
TBK1	TANK Binding Kinase 1	Protein Coding	47	GC12P064451	3.69746	https://www.genecards.org/cgi-bin/carddisp.pl?gene=TBK1
CTSL	Cathepsin L	Protein Coding	44	GC09P087725	3.6855	https://www.genecards.org/cgi-bin/carddisp.pl?gene=CTSL
SFTPD	Surfactant Protein D	Protein Coding	41	GC10M079937	3.67133	https://www.genecards.org/cgi-bin/carddisp.pl?gene=SFTPD
S100A8	S100 Calcium Binding Protein A8	Protein Coding	40	GC01M153391	3.66206	https://www.genecards.org/cgi-bin/carddisp.pl?gene=S100A8
HMOX1	Heme Oxygenase 1	Protein Coding	50	GC22P035380	3.64913	https://www.genecards.org/cgi-bin/carddisp.pl?gene=HMOX1
FYCO1	FYVE And Coiled-Coil Domain Autophagy Adaptor 1	Protein Coding	38	GC03M045917	3.62487	https://www.genecards.org/cgi-bin/carddisp.pl?gene=FYCO1
TREM1	Triggering Receptor Expressed On Myeloid Cells 1	Protein Coding	39	GC06M041267	3.61966	https://www.genecards.org/cgi-bin/carddisp.pl?gene=TREM1
CALCA	Calcitonin Related Polypeptide Alpha	Protein Coding	41	GC11M014945	3.46622	https://www.genecards.org/cgi-bin/carddisp.pl?gene=CALCA
HIF1A	Hypoxia Inducible Factor 1 Subunit Alpha	Protein Coding	45	GC14P061695	3.4428	https://www.genecards.org/cgi-bin/carddisp.pl?gene=HIF1A
IRF7	Interferon Regulatory Factor 7	Protein Coding	45	GC11M000612	3.42408	https://www.genecards.org/cgi-bin/carddisp.pl?gene=IRF7
AGT	Angiotensinogen	Protein Coding	47	GC01M230702	3.40818	https://www.genecards.org/cgi-bin/carddisp.pl?gene=AGT
HMGB1	High Mobility Group Box 1	Protein Coding	43	GC13M030456	3.40491	https://www.genecards.org/cgi-bin/carddisp.pl?gene=HMGB1
CD209	CD209 Molecule	Protein Coding	40	GC19M007739	3.39414	https://www.genecards.org/cgi-bin/carddisp.pl?gene=CD209
MUC5AC	Mucin 5AC, Oligomeric Mucus/Gel-Forming	Protein Coding	36	GC11P001396	3.36739	https://www.genecards.org/cgi-bin/carddisp.pl?gene=MUC5AC
LOC117134606	TMPRSS2 Repressive Element NBS2	Biological Region	1	GC21P041511	3.35652	https://www.genecards.org/cgi-bin/carddisp.pl?gene=LOC117134606
LOC117134607	TMPRSS2 Repressive Element NBS4	Biological Region	1	GC21P041518	3.35652	https://www.genecards.org/cgi-bin/carddisp.pl?gene=LOC117134607
LOC117134611	TMPRSS2 -17 Kb Enhancer	Biological Region	1	GC21P041525	3.35652	https://www.genecards.org/cgi-bin/carddisp.pl?gene=LOC117134611
LOC117135104	TMPRSS2 E3 Enhancer	Biological Region	1	GC21P041529	3.35652	https://www.genecards.org/cgi-bin/carddisp.pl?gene=LOC117135104
LOC117135105	TMPRSS2 E4 Enhancer	Biological Region	1	GC21P041535	3.35652	https://www.genecards.org/cgi-bin/carddisp.pl?gene=LOC117135105
PRF1	Perforin 1	Protein Coding	43	GC10M070597	3.33834	https://www.genecards.org/cgi-bin/carddisp.pl?gene=PRF1
FAS	Fas Cell Surface Death Receptor	Protein Coding	47	GC10P089158	3.30743	https://www.genecards.org/cgi-bin/carddisp.pl?gene=FAS
IFIH1	Interferon Induced With Helicase C Domain 1	Protein Coding	44	GC02M162267	3.29764	https://www.genecards.org/cgi-bin/carddisp.pl?gene=IFIH1
IL13	Interleukin 13	Protein Coding	42	GC05P132656	3.25941	https://www.genecards.org/cgi-bin/carddisp.pl?gene=IL13
ELANE	Elastase, Neutrophil Expressed	Protein Coding	44	GC19P001053	3.23949	https://www.genecards.org/cgi-bin/carddisp.pl?gene=ELANE
AAK1	AP2 Associated Kinase 1	Protein Coding	39	GC02M069459	3.22597	https://www.genecards.org/cgi-bin/carddisp.pl?gene=AAK1
TGFB1	Transforming Growth Factor Beta 1	Protein Coding	49	GC19M041301	3.20351	https://www.genecards.org/cgi-bin/carddisp.pl?gene=TGFB1
CD14	CD14 Molecule	Protein Coding	43	GC05M140631	3.1852	https://www.genecards.org/cgi-bin/carddisp.pl?gene=CD14
ANGPT2	Angiopoietin 2	Protein Coding	43	GC08M006499	3.15818	https://www.genecards.org/cgi-bin/carddisp.pl?gene=ANGPT2
PTX3	Pentraxin 3	Protein Coding	40	GC03P157436	3.15818	https://www.genecards.org/cgi-bin/carddisp.pl?gene=PTX3
OAS3	2'-5'-Oligoadenylate Synthetase 3	Protein Coding	38	GC12P112938	3.09681	https://www.genecards.org/cgi-bin/carddisp.pl?gene=OAS3
NLRP3	NLR Family Pyrin Domain Containing 3	Protein Coding	45	GC01P247415	3.0853	https://www.genecards.org/cgi-bin/carddisp.pl?gene=NLRP3
CCR6	C-C Motif Chemokine Receptor 6	Protein Coding	43	GC06P167111	3.06472	https://www.genecards.org/cgi-bin/carddisp.pl?gene=CCR6
AVP	Arginine Vasopressin	Protein Coding	44	GC20M003082	3.03664	https://www.genecards.org/cgi-bin/carddisp.pl?gene=AVP
IL10RB	Interleukin 10 Receptor Subunit Beta	Protein Coding	42	GC21P033266	3.00328	https://www.genecards.org/cgi-bin/carddisp.pl?gene=IL10RB
S100A9	S100 Calcium Binding Protein A9	Protein Coding	40	GC01P153357	2.96244	https://www.genecards.org/cgi-bin/carddisp.pl?gene=S100A9
XCR1	X-C Motif Chemokine Receptor 1	Protein Coding	37	GC03M046016	2.94604	https://www.genecards.org/cgi-bin/carddisp.pl?gene=XCR1
CCL3	C-C Motif Chemokine Ligand 3	Protein Coding	37	GC17M036088	2.93598	https://www.genecards.org/cgi-bin/carddisp.pl?gene=CCL3
SLC6A19	Solute Carrier Family 6 Member 19	Protein Coding	42	GC05P001201	2.91217	https://www.genecards.org/cgi-bin/carddisp.pl?gene=SLC6A19
AGTR2	Angiotensin II Receptor Type 2	Protein Coding	41	GC0XP116170	2.90276	https://www.genecards.org/cgi-bin/carddisp.pl?gene=AGTR2
SFTPB	Surfactant Protein B	Protein Coding	42	GC02M085657	2.89378	https://www.genecards.org/cgi-bin/carddisp.pl?gene=SFTPB
VPS39	VPS39 Subunit Of HOPS Complex	Protein Coding	37	GC15M042159	2.83439	https://www.genecards.org/cgi-bin/carddisp.pl?gene=VPS39
JAK1	Janus Kinase 1	Protein Coding	51	GC01M064833	2.82762	https://www.genecards.org/cgi-bin/carddisp.pl?gene=JAK1
LOC118966792	DACE2 Interferon-Inducible Promoter Region	Biological Region	1	GC0XP015580	2.81854	https://www.genecards.org/cgi-bin/carddisp.pl?gene=LOC118966792
CCR1	C-C Motif Chemokine Receptor 1	Protein Coding	43	GC03M046218	2.78179	https://www.genecards.org/cgi-bin/carddisp.pl?gene=CCR1
IFNL1	Interferon Lambda 1	Protein Coding	32	GC19P039296	2.75081	https://www.genecards.org/cgi-bin/carddisp.pl?gene=IFNL1
ZC3HAV1	Zinc Finger CCCH-Type Containing, Antiviral 1	Protein Coding	37	GC07M139044	2.74648	https://www.genecards.org/cgi-bin/carddisp.pl?gene=ZC3HAV1
LOC117600004	CTSL Promoter Region	Biological Region	1	GC09P087724	2.74648	https://www.genecards.org/cgi-bin/carddisp.pl?gene=LOC117600004
PDCD1	Programmed Cell Death 1	Protein Coding	45	GC02M241849	2.73611	https://www.genecards.org/cgi-bin/carddisp.pl?gene=PDCD1
CD8A	CD8a Molecule	Protein Coding	44	GC02M086784	2.72044	https://www.genecards.org/cgi-bin/carddisp.pl?gene=CD8A
FLT1	Fms Related Receptor Tyrosine Kinase 1	Protein Coding	48	GC13M028300	2.71362	https://www.genecards.org/cgi-bin/carddisp.pl?gene=FLT1
IFNA1	Interferon Alpha 1	Protein Coding	38	GC09P021562	2.71362	https://www.genecards.org/cgi-bin/carddisp.pl?gene=IFNA1
ALOX5	Arachidonate 5-Lipoxygenase	Protein Coding	47	GC10P045374	2.69342	https://www.genecards.org/cgi-bin/carddisp.pl?gene=ALOX5
ADIPOQ	Adiponectin, C1Q And Collagen Domain Containing	Protein Coding	42	GC03P186842	2.69342	https://www.genecards.org/cgi-bin/carddisp.pl?gene=ADIPOQ
SERPINC1	Serpin Family C Member 1	Protein Coding	46	GC01M174416	2.68806	https://www.genecards.org/cgi-bin/carddisp.pl?gene=SERPINC1
IFNAR1	Interferon Alpha And Beta Receptor Subunit 1	Protein Coding	43	GC21P033324	2.68498	https://www.genecards.org/cgi-bin/carddisp.pl?gene=IFNAR1
EDN1	Endothelin 1	Protein Coding	45	GC06P012256	2.66464	https://www.genecards.org/cgi-bin/carddisp.pl?gene=EDN1
IL2	Interleukin 2	Protein Coding	42	GC04M122451	2.66464	https://www.genecards.org/cgi-bin/carddisp.pl?gene=IL2
MIR126	MicroRNA 126	RNA Gene	22	GC09P136670	2.66464	https://www.genecards.org/cgi-bin/carddisp.pl?gene=MIR126
GPT	Glutamic--Pyruvic Transaminase	Protein Coding	39	GC08P144502	2.64298	https://www.genecards.org/cgi-bin/carddisp.pl?gene=GPT
G6PD	Glucose-6-Phosphate Dehydrogenase	Protein Coding	47	GC0XM154531	2.63373	https://www.genecards.org/cgi-bin/carddisp.pl?gene=G6PD
MBL2	Mannose Binding Lectin 2	Protein Coding	44	GC10M052760	2.63373	https://www.genecards.org/cgi-bin/carddisp.pl?gene=MBL2
PF4	Platelet Factor 4	Protein Coding	39	GC04M073980	2.63373	https://www.genecards.org/cgi-bin/carddisp.pl?gene=PF4
EPO	Erythropoietin	Protein Coding	38	GC07P100720	2.63373	https://www.genecards.org/cgi-bin/carddisp.pl?gene=EPO
ERVW-1	Endogenous Retrovirus Group W Member 1, Envelope	Protein Coding	32	GC07M092468	2.63373	https://www.genecards.org/cgi-bin/carddisp.pl?gene=ERVW-1
KNG1	Kininogen 1	Protein Coding	43	GC03P186717	2.60639	https://www.genecards.org/cgi-bin/carddisp.pl?gene=KNG1
STAT1	Signal Transducer And Activator Of Transcription 1	Protein Coding	50	GC02M190908	2.60011	https://www.genecards.org/cgi-bin/carddisp.pl?gene=STAT1
F2	Coagulation Factor II, Thrombin	Protein Coding	46	GC11P046720	2.60011	https://www.genecards.org/cgi-bin/carddisp.pl?gene=F2
SDC1	Syndecan 1	Protein Coding	40	GC02M020200	2.60011	https://www.genecards.org/cgi-bin/carddisp.pl?gene=SDC1
CLEC4M	C-Type Lectin Domain Family 4 Member M	Protein Coding	38	GC19P007763	2.60011	https://www.genecards.org/cgi-bin/carddisp.pl?gene=CLEC4M
STAT3	Signal Transducer And Activator Of Transcription 3	Protein Coding	50	GC17M042313	2.56397	https://www.genecards.org/cgi-bin/carddisp.pl?gene=STAT3
SELL	Selectin L	Protein Coding	40	GC01M169690	2.56293	https://www.genecards.org/cgi-bin/carddisp.pl?gene=SELL
CCL4	C-C Motif Chemokine Ligand 4	Protein Coding	38	GC17P036103	2.56293	https://www.genecards.org/cgi-bin/carddisp.pl?gene=CCL4
TTR	Transthyretin	Protein Coding	46	GC18P031557	2.52073	https://www.genecards.org/cgi-bin/carddisp.pl?gene=TTR
IL1A	Interleukin 1 Alpha	Protein Coding	41	GC02M112773	2.47066	https://www.genecards.org/cgi-bin/carddisp.pl?gene=IL1A
CXCL1	C-X-C Motif Chemokine Ligand 1	Protein Coding	40	GC04P073869	2.47066	https://www.genecards.org/cgi-bin/carddisp.pl?gene=CXCL1
CXCL2	C-X-C Motif Chemokine Ligand 2	Protein Coding	38	GC04M074097	2.47066	https://www.genecards.org/cgi-bin/carddisp.pl?gene=CXCL2
ERG	ETS Transcription Factor ERG	Protein Coding	43	GC21M038367	2.46677	https://www.genecards.org/cgi-bin/carddisp.pl?gene=ERG
TAS2R1	Taste 2 Receptor Member 1	Protein Coding	35	GC05M009630	2.46677	https://www.genecards.org/cgi-bin/carddisp.pl?gene=TAS2R1
IL6R	Interleukin 6 Receptor	Protein Coding	46	GC01P154405	2.46649	https://www.genecards.org/cgi-bin/carddisp.pl?gene=IL6R
SIGLEC1	Sialic Acid Binding Ig Like Lectin 1	Protein Coding	38	GC20M003686	2.46649	https://www.genecards.org/cgi-bin/carddisp.pl?gene=SIGLEC1
NEU1	Neuraminidase 1	Protein Coding	42	GC06M031857	2.42662	https://www.genecards.org/cgi-bin/carddisp.pl?gene=NEU1
F11	Coagulation Factor XI	Protein Coding	43	GC04P186265	2.41701	https://www.genecards.org/cgi-bin/carddisp.pl?gene=F11
VAMP8	Vesicle Associated Membrane Protein 8	Protein Coding	39	GC02P085561	2.40681	https://www.genecards.org/cgi-bin/carddisp.pl?gene=VAMP8
REN	Renin	Protein Coding	45	GC01M204154	2.40542	https://www.genecards.org/cgi-bin/carddisp.pl?gene=REN
PLAUR	Plasminogen Activator, Urokinase Receptor	Protein Coding	42	GC19M043646	2.3986	https://www.genecards.org/cgi-bin/carddisp.pl?gene=PLAUR
ICAM1	Intercellular Adhesion Molecule 1	Protein Coding	47	GC19P010272	2.39315	https://www.genecards.org/cgi-bin/carddisp.pl?gene=ICAM1
SCGB1A1	Secretoglobin Family 1A Member 1	Protein Coding	38	GC11P062405	2.39315	https://www.genecards.org/cgi-bin/carddisp.pl?gene=SCGB1A1
RAB7A	RAB7A, Member RAS Oncogene Family	Protein Coding	46	GC03P132726	2.37847	https://www.genecards.org/cgi-bin/carddisp.pl?gene=RAB7A
AGER	Advanced Glycosylation End-Product Specific Receptor	Protein Coding	42	GC06M032180	2.37789	https://www.genecards.org/cgi-bin/carddisp.pl?gene=AGER
TNNT2	Troponin T2, Cardiac Type	Protein Coding	47	GC01M201359	2.37319	https://www.genecards.org/cgi-bin/carddisp.pl?gene=TNNT2
VPS41	VPS41 Subunit Of HOPS Complex	Protein Coding	38	GC07M038928	2.37319	https://www.genecards.org/cgi-bin/carddisp.pl?gene=VPS41
GSTT1	Glutathione S-Transferase Theta 1	Protein Coding	31	GC22Mi00270	2.37319	https://www.genecards.org/cgi-bin/carddisp.pl?gene=GSTT1
ENPEP	Glutamyl Aminopeptidase	Protein Coding	42	GC04P110365	2.37303	https://www.genecards.org/cgi-bin/carddisp.pl?gene=ENPEP
BECN1	Beclin 1	Protein Coding	43	GC17M042810	2.35086	https://www.genecards.org/cgi-bin/carddisp.pl?gene=BECN1
MTHFR	Methylenetetrahydrofolate Reductase	Protein Coding	46	GC01M011785	2.32209	https://www.genecards.org/cgi-bin/carddisp.pl?gene=MTHFR
SAA1	Serum Amyloid A1	Protein Coding	40	GC11P018359	2.32209	https://www.genecards.org/cgi-bin/carddisp.pl?gene=SAA1
SIGMAR1	Sigma Non-Opioid Intracellular Receptor 1	Protein Coding	45	GC09M034634	2.32113	https://www.genecards.org/cgi-bin/carddisp.pl?gene=SIGMAR1
SELP	Selectin P	Protein Coding	43	GC01M169558	2.29118	https://www.genecards.org/cgi-bin/carddisp.pl?gene=SELP
TAS2R38	Taste 2 Receptor Member 38	Protein Coding	34	GC07M141972	2.29118	https://www.genecards.org/cgi-bin/carddisp.pl?gene=TAS2R38
DDX58	DExD/H-Box Helicase 58	Protein Coding	44	GC09M032455	2.23726	https://www.genecards.org/cgi-bin/carddisp.pl?gene=DDX58
SNAP29	Synaptosome Associated Protein 29	Protein Coding	40	GC22P020859	2.22038	https://www.genecards.org/cgi-bin/carddisp.pl?gene=SNAP29
ESM1	Endothelial Cell Specific Molecule 1	Protein Coding	38	GC05M054977	2.22038	https://www.genecards.org/cgi-bin/carddisp.pl?gene=ESM1
STX17	Syntaxin 17	Protein Coding	32	GC09P099906	2.22038	https://www.genecards.org/cgi-bin/carddisp.pl?gene=STX17
MMP1	Matrix Metallopeptidase 1	Protein Coding	48	GC11M102810	2.20017	https://www.genecards.org/cgi-bin/carddisp.pl?gene=MMP1
NFE2L2	NFE2 Like BZIP Transcription Factor 2	Protein Coding	46	GC02M177227	2.18362	https://www.genecards.org/cgi-bin/carddisp.pl?gene=NFE2L2
GDF15	Growth Differentiation Factor 15	Protein Coding	39	GC19P031561	2.18152	https://www.genecards.org/cgi-bin/carddisp.pl?gene=GDF15
IL33	Interleukin 33	Protein Coding	36	GC09P006226	2.17817	https://www.genecards.org/cgi-bin/carddisp.pl?gene=IL33
AP3B1	Adaptor Related Protein Complex 3 Subunit Beta 1	Protein Coding	43	GC05M078000	2.15924	https://www.genecards.org/cgi-bin/carddisp.pl?gene=AP3B1
AKAP8L	A-Kinase Anchoring Protein 8 Like	Protein Coding	34	GC19M015380	2.15638	https://www.genecards.org/cgi-bin/carddisp.pl?gene=AKAP8L
VKORC1	Vitamin K Epoxide Reductase Complex Subunit 1	Protein Coding	45	GC16M034449	2.13601	https://www.genecards.org/cgi-bin/carddisp.pl?gene=VKORC1
STING1	Stimulator Of Interferon Response CGAMP Interactor 1	Protein Coding	32	GC05M139476	2.13601	https://www.genecards.org/cgi-bin/carddisp.pl?gene=STING1
RAB8A	RAB8A, Member RAS Oncogene Family	Protein Coding	38	GC19P016111	2.13542	https://www.genecards.org/cgi-bin/carddisp.pl?gene=RAB8A
MIR146A	MicroRNA 146a	RNA Gene	22	GC05P160485	2.12811	https://www.genecards.org/cgi-bin/carddisp.pl?gene=MIR146A
HLA-DRB1	Major Histocompatibility Complex, Class II, DR Beta 1	Protein Coding	45	GC06M032578	2.10687	https://www.genecards.org/cgi-bin/carddisp.pl?gene=HLA-DRB1
AHR	Aryl Hydrocarbon Receptor	Protein Coding	46	GC07P016916	2.09691	https://www.genecards.org/cgi-bin/carddisp.pl?gene=AHR
CCL5	C-C Motif Chemokine Ligand 5	Protein Coding	41	GC17M035871	2.08123	https://www.genecards.org/cgi-bin/carddisp.pl?gene=CCL5
CST3	Cystatin C	Protein Coding	42	GC20M023628	2.06589	https://www.genecards.org/cgi-bin/carddisp.pl?gene=CST3
LDHA	Lactate Dehydrogenase A	Protein Coding	48	GC11P018394	2.04361	https://www.genecards.org/cgi-bin/carddisp.pl?gene=LDHA
CCR3	C-C Motif Chemokine Receptor 3	Protein Coding	44	GC03P046163	2.0201	https://www.genecards.org/cgi-bin/carddisp.pl?gene=CCR3
IRF2	Interferon Regulatory Factor 2	Protein Coding	42	GC04M184387	2.0201	https://www.genecards.org/cgi-bin/carddisp.pl?gene=IRF2
SURF1	SURF1 Cytochrome C Oxidase Assembly Factor	Protein Coding	41	GC09M133351	2.0201	https://www.genecards.org/cgi-bin/carddisp.pl?gene=SURF1
NCAM1	Neural Cell Adhesion Molecule 1	Protein Coding	44	GC11P112961	2.00923	https://www.genecards.org/cgi-bin/carddisp.pl?gene=NCAM1
TH2-LCR	Th2 Cytokine Locus Control Region	Biological Region	2	GC05P132629	2.00923	https://www.genecards.org/cgi-bin/carddisp.pl?gene=TH2-LCR
LOC116158495	CRISPRi-Validated Cis-Regulatory Element Chr4.1814	Biological Region	1	GC04P074057	2.00923	https://www.genecards.org/cgi-bin/carddisp.pl?gene=LOC116158495
LOC116183087	CRISPRi-Validated Cis-Regulatory Element Chr7.1155	Biological Region	1	GC07P022681	2.00923	https://www.genecards.org/cgi-bin/carddisp.pl?gene=LOC116183087
LOC117693187	CTSL 3' Regulatory Element	Biological Region	1	GC09P087731	2.00923	https://www.genecards.org/cgi-bin/carddisp.pl?gene=LOC117693187
LOC112590816	Sharpr-MPRA Regulatory Region 6411	Biological Region	1	GC01P064917	2.00923	https://www.genecards.org/cgi-bin/carddisp.pl?gene=LOC112590816
LOC112590817	Sharpr-MPRA Regulatory Region 2453	Biological Region	1	GC01P064934	2.00923	https://www.genecards.org/cgi-bin/carddisp.pl?gene=LOC112590817
LOC116158494	CRISPRi-Validated Cis-Regulatory Element Chr4.1813	Biological Region	1	GC04P074056	2.00923	https://www.genecards.org/cgi-bin/carddisp.pl?gene=LOC116158494
LOC116183086	CRISPRi-Validated Cis-Regulatory Element Chr7.1154	Biological Region	1	GC07P022680	2.00923	https://www.genecards.org/cgi-bin/carddisp.pl?gene=LOC116183086
LOC117152610	DPP4 Promoter Region	Biological Region	1	GC02P162076	2.00923	https://www.genecards.org/cgi-bin/carddisp.pl?gene=LOC117152610
LOC117152611	DPP4 -4.2 Kb Glucocorticoid Response Element	Biological Region	1	GC02P162078	2.00923	https://www.genecards.org/cgi-bin/carddisp.pl?gene=LOC117152611
LOC117204000	ANPEP Distal Promoter	Biological Region	1	GC15P089814	2.00923	https://www.genecards.org/cgi-bin/carddisp.pl?gene=LOC117204000
LOC117204001	ANPEP Proximal Promoter	Biological Region	1	GC15P089806	2.00923	https://www.genecards.org/cgi-bin/carddisp.pl?gene=LOC117204001
LOC119230225	IFNAR1 Promoter Region	Biological Region	1	GC21P033323	2.00923	https://www.genecards.org/cgi-bin/carddisp.pl?gene=LOC119230225
LOC119266102	IFNGR2 Promoter Region	Biological Region	1	GC21P033403	2.00923	https://www.genecards.org/cgi-bin/carddisp.pl?gene=LOC119266102
LOC106699567	CD8A Intronic Regulatory Region	Biological Region	1	GC02P086786	2.00923	https://www.genecards.org/cgi-bin/carddisp.pl?gene=LOC106699567
LOC111832671	Albumin (ALB) 5' Regulatory Region	Biological Region	1	GC04P073399	2.00923	https://www.genecards.org/cgi-bin/carddisp.pl?gene=LOC111832671
APOL1	Apolipoprotein L1	Protein Coding	42	GC22P036253	1.99607	https://www.genecards.org/cgi-bin/carddisp.pl?gene=APOL1
LGALS3	Galectin 3	Protein Coding	42	GC14P055124	1.99607	https://www.genecards.org/cgi-bin/carddisp.pl?gene=LGALS3
DNMT1	DNA Methyltransferase 1	Protein Coding	48	GC19M010133	1.98618	https://www.genecards.org/cgi-bin/carddisp.pl?gene=DNMT1
BRD4	Bromodomain Containing 4	Protein Coding	45	GC19M015236	1.98618	https://www.genecards.org/cgi-bin/carddisp.pl?gene=BRD4
AKAP8	A-Kinase Anchoring Protein 8	Protein Coding	40	GC19M015354	1.98618	https://www.genecards.org/cgi-bin/carddisp.pl?gene=AKAP8
RPL36	Ribosomal Protein L36	Protein Coding	38	GC19P005674	1.98618	https://www.genecards.org/cgi-bin/carddisp.pl?gene=RPL36
FBXL12	F-Box And Leucine Rich Repeat Protein 12	Protein Coding	34	GC19M009810	1.98618	https://www.genecards.org/cgi-bin/carddisp.pl?gene=FBXL12
TIMM29	Translocase Of Inner Mitochondrial Membrane 29	Protein Coding	23	GC19P010929	1.98618	https://www.genecards.org/cgi-bin/carddisp.pl?gene=TIMM29
OAS2	2'-5'-Oligoadenylate Synthetase 2	Protein Coding	38	GC12P112978	1.97733	https://www.genecards.org/cgi-bin/carddisp.pl?gene=OAS2
KLF2	Kruppel Like Factor 2	Protein Coding	39	GC19P031515	1.97051	https://www.genecards.org/cgi-bin/carddisp.pl?gene=KLF2
TEK	TEK Receptor Tyrosine Kinase	Protein Coding	48	GC09P027109	1.95705	https://www.genecards.org/cgi-bin/carddisp.pl?gene=TEK
AXL	AXL Receptor Tyrosine Kinase	Protein Coding	49	GC19P041219	1.94349	https://www.genecards.org/cgi-bin/carddisp.pl?gene=AXL
SIRT3	Sirtuin 3	Protein Coding	45	GC11M000215	1.94349	https://www.genecards.org/cgi-bin/carddisp.pl?gene=SIRT3
EIF2B1	Eukaryotic Translation Initiation Factor 2B Subunit Alpha	Protein Coding	41	GC12M123620	1.92879	https://www.genecards.org/cgi-bin/carddisp.pl?gene=EIF2B1
GZMA	Granzyme A	Protein Coding	40	GC05P055102	1.91472	https://www.genecards.org/cgi-bin/carddisp.pl?gene=GZMA
TLR2	Toll Like Receptor 2	Protein Coding	48	GC04P153684	1.91029	https://www.genecards.org/cgi-bin/carddisp.pl?gene=TLR2
SLC6A15	Solute Carrier Family 6 Member 15	Protein Coding	39	GC12M084859	1.90679	https://www.genecards.org/cgi-bin/carddisp.pl?gene=SLC6A15
DOCK6	Dedicator Of Cytokinesis 6	Protein Coding	38	GC19M011199	1.90679	https://www.genecards.org/cgi-bin/carddisp.pl?gene=DOCK6
KDELR1	KDEL Endoplasmic Reticulum Protein Retention Receptor 1	Protein Coding	38	GC19M048382	1.90679	https://www.genecards.org/cgi-bin/carddisp.pl?gene=KDELR1
NEDD1	NEDD1 Gamma-Tubulin Ring Complex Targeting Factor	Protein Coding	35	GC12P096907	1.90679	https://www.genecards.org/cgi-bin/carddisp.pl?gene=NEDD1
TTC27	Tetratricopeptide Repeat Domain 27	Protein Coding	30	GC02P032628	1.90679	https://www.genecards.org/cgi-bin/carddisp.pl?gene=TTC27
SERPING1	Serpin Family G Member 1	Protein Coding	44	GC11P057597	1.8838	https://www.genecards.org/cgi-bin/carddisp.pl?gene=SERPING1
HLA-G	Major Histocompatibility Complex, Class I, G	Protein Coding	42	GC06P070094	1.8838	https://www.genecards.org/cgi-bin/carddisp.pl?gene=HLA-G
PLA2G7	Phospholipase A2 Group VII	Protein Coding	47	GC06M056809	1.86969	https://www.genecards.org/cgi-bin/carddisp.pl?gene=PLA2G7
AKT1	AKT Serine/Threonine Kinase 1	Protein Coding	51	GC14M104769	1.85019	https://www.genecards.org/cgi-bin/carddisp.pl?gene=AKT1
PLG	Plasminogen	Protein Coding	46	GC06P160702	1.85019	https://www.genecards.org/cgi-bin/carddisp.pl?gene=PLG
TRPV1	Transient Receptor Potential Cation Channel Subfamily V Member 1	Protein Coding	44	GC17M003565	1.85019	https://www.genecards.org/cgi-bin/carddisp.pl?gene=TRPV1
TRPA1	Transient Receptor Potential Cation Channel Subfamily A Member 1	Protein Coding	43	GC08M072019	1.85019	https://www.genecards.org/cgi-bin/carddisp.pl?gene=TRPA1
GSTM1	Glutathione S-Transferase Mu 1	Protein Coding	40	GC01P109687	1.85019	https://www.genecards.org/cgi-bin/carddisp.pl?gene=GSTM1
IFNL2	Interferon Lambda 2	Protein Coding	34	GC19P039268	1.85019	https://www.genecards.org/cgi-bin/carddisp.pl?gene=IFNL2
MAVS	Mitochondrial Antiviral Signaling Protein	Protein Coding	38	GC20P003850	1.84577	https://www.genecards.org/cgi-bin/carddisp.pl?gene=MAVS
PLA2G2A	Phospholipase A2 Group IIA	Protein Coding	45	GC01M019975	1.84538	https://www.genecards.org/cgi-bin/carddisp.pl?gene=PLA2G2A
CD163	CD163 Molecule	Protein Coding	40	GC12M007477	1.84538	https://www.genecards.org/cgi-bin/carddisp.pl?gene=CD163
VDR	Vitamin D Receptor	Protein Coding	48	GC12M047841	1.81982	https://www.genecards.org/cgi-bin/carddisp.pl?gene=VDR
CHRFAM7A	CHRNA7 (Exons 5-10) And FAM7A (Exons A-E) Fusion	Protein Coding	32	GC15M030360	1.81982	https://www.genecards.org/cgi-bin/carddisp.pl?gene=CHRFAM7A
SNHG16	Small Nucleolar RNA Host Gene 16	RNA Gene	18	GC17P076914	1.81982	https://www.genecards.org/cgi-bin/carddisp.pl?gene=SNHG16
SNHG6	Small Nucleolar RNA Host Gene 6	RNA Gene	17	GC08M066921	1.81982	https://www.genecards.org/cgi-bin/carddisp.pl?gene=SNHG6
MAS1	MAS1 Proto-Oncogene, G Protein-Coupled Receptor	Protein Coding	36	GC06P160080	1.813	https://www.genecards.org/cgi-bin/carddisp.pl?gene=MAS1
SMN1	Survival Of Motor Neuron 1, Telomeric	Protein Coding	40	GC05P070924	1.7928	https://www.genecards.org/cgi-bin/carddisp.pl?gene=SMN1
SDCBP	Syndecan Binding Protein	Protein Coding	39	GC08P058539	1.7928	https://www.genecards.org/cgi-bin/carddisp.pl?gene=SDCBP
S100A12	S100 Calcium Binding Protein A12	Protein Coding	37	GC01M153373	1.7928	https://www.genecards.org/cgi-bin/carddisp.pl?gene=S100A12
TICAM1	Toll Like Receptor Adaptor Molecule 1	Protein Coding	42	GC19M004815	1.78436	https://www.genecards.org/cgi-bin/carddisp.pl?gene=TICAM1
FCGR1A	Fc Gamma Receptor Ia	Protein Coding	39	GC01P149754	1.77112	https://www.genecards.org/cgi-bin/carddisp.pl?gene=FCGR1A
C5	Complement C5	Protein Coding	44	GC09M120952	1.7708	https://www.genecards.org/cgi-bin/carddisp.pl?gene=C5
C5AR1	Complement C5a Receptor 1	Protein Coding	42	GC19P047290	1.7708	https://www.genecards.org/cgi-bin/carddisp.pl?gene=C5AR1
GC	GC Vitamin D Binding Protein	Protein Coding	42	GC04M071741	1.7708	https://www.genecards.org/cgi-bin/carddisp.pl?gene=GC
RB1CC1	RB1 Inducible Coiled-Coil 1	Protein Coding	40	GC08M052622	1.7708	https://www.genecards.org/cgi-bin/carddisp.pl?gene=RB1CC1
STX6	Syntaxin 6	Protein Coding	38	GC01M180972	1.7708	https://www.genecards.org/cgi-bin/carddisp.pl?gene=STX6
STX7	Syntaxin 7	Protein Coding	38	GC06M132445	1.7708	https://www.genecards.org/cgi-bin/carddisp.pl?gene=STX7
VPS16	VPS16 Core Subunit Of CORVET And HOPS Complexes	Protein Coding	35	GC20P002840	1.7708	https://www.genecards.org/cgi-bin/carddisp.pl?gene=VPS16
VPS18	VPS18 Core Subunit Of CORVET And HOPS Complexes	Protein Coding	34	GC15P040894	1.7708	https://www.genecards.org/cgi-bin/carddisp.pl?gene=VPS18
FTL	Ferritin Light Chain	Protein Coding	45	GC19P048965	1.76402	https://www.genecards.org/cgi-bin/carddisp.pl?gene=FTL
MAF	MAF BZIP Transcription Factor	Protein Coding	44	GC16M079204	1.76402	https://www.genecards.org/cgi-bin/carddisp.pl?gene=MAF
MAFB	MAF BZIP Transcription Factor B	Protein Coding	42	GC20M040685	1.76402	https://www.genecards.org/cgi-bin/carddisp.pl?gene=MAFB
UNC13D	Unc-13 Homolog D	Protein Coding	42	GC17M075827	1.76402	https://www.genecards.org/cgi-bin/carddisp.pl?gene=UNC13D
HAVCR2	Hepatitis A Virus Cellular Receptor 2	Protein Coding	41	GC05M157063	1.76402	https://www.genecards.org/cgi-bin/carddisp.pl?gene=HAVCR2
FABP2	Fatty Acid Binding Protein 2	Protein Coding	40	GC04M119317	1.76402	https://www.genecards.org/cgi-bin/carddisp.pl?gene=FABP2
TREM2	Triggering Receptor Expressed On Myeloid Cells 2	Protein Coding	40	GC06M056711	1.76402	https://www.genecards.org/cgi-bin/carddisp.pl?gene=TREM2
THBS3	Thrombospondin 3	Protein Coding	39	GC01M155195	1.76402	https://www.genecards.org/cgi-bin/carddisp.pl?gene=THBS3
LAG3	Lymphocyte Activating 3	Protein Coding	35	GC12P016426	1.76402	https://www.genecards.org/cgi-bin/carddisp.pl?gene=LAG3
MIR29A	MicroRNA 29a	RNA Gene	21	GC07M130876	1.76402	https://www.genecards.org/cgi-bin/carddisp.pl?gene=MIR29A
MIR10B	MicroRNA 10b	RNA Gene	21	GC02P176150	1.76402	https://www.genecards.org/cgi-bin/carddisp.pl?gene=MIR10B
MIR31	MicroRNA 31	RNA Gene	19	GC09M021635	1.76402	https://www.genecards.org/cgi-bin/carddisp.pl?gene=MIR31
MADCAM1	Mucosal Vascular Addressin Cell Adhesion Molecule 1	Protein Coding	37	GC19P000746	1.7561	https://www.genecards.org/cgi-bin/carddisp.pl?gene=MADCAM1
NOS3	Nitric Oxide Synthase 3	Protein Coding	49	GC07P150990	1.73311	https://www.genecards.org/cgi-bin/carddisp.pl?gene=NOS3
CNR2	Cannabinoid Receptor 2	Protein Coding	43	GC01M023870	1.73311	https://www.genecards.org/cgi-bin/carddisp.pl?gene=CNR2
ENPP2	Ectonucleotide Pyrophosphatase/Phosphodiesterase 2	Protein Coding	42	GC08M119556	1.73311	https://www.genecards.org/cgi-bin/carddisp.pl?gene=ENPP2
SREBF2	Sterol Regulatory Element Binding Transcription Factor 2	Protein Coding	41	GC22P041833	1.73311	https://www.genecards.org/cgi-bin/carddisp.pl?gene=SREBF2
P2RY14	Purinergic Receptor P2Y14	Protein Coding	40	GC03M151212	1.73311	https://www.genecards.org/cgi-bin/carddisp.pl?gene=P2RY14
LPA	Lipoprotein(A)	Protein Coding	40	GC06M160531	1.73311	https://www.genecards.org/cgi-bin/carddisp.pl?gene=LPA
TMPRSS4	Transmembrane Serine Protease 4	Protein Coding	38	GC11P118077	1.73311	https://www.genecards.org/cgi-bin/carddisp.pl?gene=TMPRSS4
IL37	Interleukin 37	Protein Coding	35	GC02P119258	1.73311	https://www.genecards.org/cgi-bin/carddisp.pl?gene=IL37
RIOX2	Ribosomal Oxygenase 2	Protein Coding	29	GC03M097942	1.73311	https://www.genecards.org/cgi-bin/carddisp.pl?gene=RIOX2
IFNL4	Interferon Lambda 4 (Gene/Pseudogene)	Protein Coding	17	GC19M039246	1.73311	https://www.genecards.org/cgi-bin/carddisp.pl?gene=IFNL4
ISG15	ISG15 Ubiquitin Like Modifier	Protein Coding	44	GC01P001001	1.73014	https://www.genecards.org/cgi-bin/carddisp.pl?gene=ISG15
PSME3	Proteasome Activator Subunit 3	Protein Coding	40	GC17P042824	1.72074	https://www.genecards.org/cgi-bin/carddisp.pl?gene=PSME3
FNDC5	Fibronectin Type III Domain Containing 5	Protein Coding	32	GC01M032939	1.72074	https://www.genecards.org/cgi-bin/carddisp.pl?gene=FNDC5
PALS1	Protein Associated With LIN7 1, MAGUK P55 Family Member	Protein Coding	31	GC14P067240	1.72074	https://www.genecards.org/cgi-bin/carddisp.pl?gene=PALS1
MDM2	MDM2 Proto-Oncogene	Protein Coding	50	GC12P068808	1.70604	https://www.genecards.org/cgi-bin/carddisp.pl?gene=MDM2
GPHN	Gephyrin	Protein Coding	46	GC14P066507	1.70604	https://www.genecards.org/cgi-bin/carddisp.pl?gene=GPHN
HSD17B4	Hydroxysteroid 17-Beta Dehydrogenase 4	Protein Coding	44	GC05P119452	1.70604	https://www.genecards.org/cgi-bin/carddisp.pl?gene=HSD17B4
TCF3	Transcription Factor 3	Protein Coding	43	GC19M001609	1.70604	https://www.genecards.org/cgi-bin/carddisp.pl?gene=TCF3
ACAD9	Acyl-CoA Dehydrogenase Family Member 9	Protein Coding	42	GC03P132733	1.70604	https://www.genecards.org/cgi-bin/carddisp.pl?gene=ACAD9
MYO1E	Myosin IE	Protein Coding	42	GC15M059132	1.70604	https://www.genecards.org/cgi-bin/carddisp.pl?gene=MYO1E
TPM4	Tropomyosin 4	Protein Coding	38	GC19P031511	1.70604	https://www.genecards.org/cgi-bin/carddisp.pl?gene=TPM4
LRRFIP2	LRR Binding FLII Interacting Protein 2	Protein Coding	37	GC03M037052	1.70604	https://www.genecards.org/cgi-bin/carddisp.pl?gene=LRRFIP2
CCHCR1	Coiled-Coil Alpha-Helical Rod Protein 1	Protein Coding	36	GC06M056450	1.70604	https://www.genecards.org/cgi-bin/carddisp.pl?gene=CCHCR1
EIF3G	Eukaryotic Translation Initiation Factor 3 Subunit G	Protein Coding	36	GC19M010115	1.70604	https://www.genecards.org/cgi-bin/carddisp.pl?gene=EIF3G
DHX37	DEAH-Box Helicase 37	Protein Coding	36	GC12M124946	1.70604	https://www.genecards.org/cgi-bin/carddisp.pl?gene=DHX37
QTRT1	Queuine TRNA-Ribosyltransferase Catalytic Subunit 1	Protein Coding	36	GC19P010701	1.70604	https://www.genecards.org/cgi-bin/carddisp.pl?gene=QTRT1
COPG1	COPI Coat Complex Subunit Gamma 1	Protein Coding	35	GC03P129249	1.70604	https://www.genecards.org/cgi-bin/carddisp.pl?gene=COPG1
SURF6	Surfeit 6	Protein Coding	33	GC09M133331	1.70604	https://www.genecards.org/cgi-bin/carddisp.pl?gene=SURF6
SLC35F1	Solute Carrier Family 35 Member F1	Protein Coding	33	GC06P117907	1.70604	https://www.genecards.org/cgi-bin/carddisp.pl?gene=SLC35F1
MON2	MON2 Homolog, Regulator Of Endosome-To-Golgi Trafficking	Protein Coding	31	GC12P062466	1.70604	https://www.genecards.org/cgi-bin/carddisp.pl?gene=MON2
MMP3	Matrix Metallopeptidase 3	Protein Coding	48	GC11M102835	1.69949	https://www.genecards.org/cgi-bin/carddisp.pl?gene=MMP3
CSF2	Colony Stimulating Factor 2	Protein Coding	41	GC05P132073	1.69949	https://www.genecards.org/cgi-bin/carddisp.pl?gene=CSF2
ELAVL2	ELAV Like RNA Binding Protein 2	Protein Coding	40	GC09M023690	1.69949	https://www.genecards.org/cgi-bin/carddisp.pl?gene=ELAVL2
LCN2	Lipocalin 2	Protein Coding	40	GC09P128149	1.69949	https://www.genecards.org/cgi-bin/carddisp.pl?gene=LCN2
PTGDR2	Prostaglandin D2 Receptor 2	Protein Coding	40	GC11M060850	1.69949	https://www.genecards.org/cgi-bin/carddisp.pl?gene=PTGDR2
TNFSF14	TNF Superfamily Member 14	Protein Coding	39	GC19M006663	1.69949	https://www.genecards.org/cgi-bin/carddisp.pl?gene=TNFSF14
UBE2L6	Ubiquitin Conjugating Enzyme E2 L6	Protein Coding	38	GC11M079726	1.69949	https://www.genecards.org/cgi-bin/carddisp.pl?gene=UBE2L6
KLRC2	Killer Cell Lectin Like Receptor C2	Protein Coding	35	GC12M018221	1.69949	https://www.genecards.org/cgi-bin/carddisp.pl?gene=KLRC2
BTK	Bruton Tyrosine Kinase	Protein Coding	51	GC0XM101349	1.66231	https://www.genecards.org/cgi-bin/carddisp.pl?gene=BTK
ITK	IL2 Inducible T Cell Kinase	Protein Coding	50	GC05P157158	1.66231	https://www.genecards.org/cgi-bin/carddisp.pl?gene=ITK
BCL2	BCL2 Apoptosis Regulator	Protein Coding	48	GC18M063123	1.66231	https://www.genecards.org/cgi-bin/carddisp.pl?gene=BCL2
CAT	Catalase	Protein Coding	47	GC11P034460	1.66231	https://www.genecards.org/cgi-bin/carddisp.pl?gene=CAT
MIF	Macrophage Migration Inhibitory Factor	Protein Coding	47	GC22P023894	1.66231	https://www.genecards.org/cgi-bin/carddisp.pl?gene=MIF
SLC6A4	Solute Carrier Family 6 Member 4	Protein Coding	46	GC17M030194	1.66231	https://www.genecards.org/cgi-bin/carddisp.pl?gene=SLC6A4
VEGFA	Vascular Endothelial Growth Factor A	Protein Coding	46	GC06P043770	1.66231	https://www.genecards.org/cgi-bin/carddisp.pl?gene=VEGFA
LEP	Leptin	Protein Coding	44	GC07P128241	1.66231	https://www.genecards.org/cgi-bin/carddisp.pl?gene=LEP
PAFAH1B1	Platelet Activating Factor Acetylhydrolase 1b Regulatory Subunit 1	Protein Coding	43	GC17P002593	1.66231	https://www.genecards.org/cgi-bin/carddisp.pl?gene=PAFAH1B1
ULK1	Unc-51 Like Autophagy Activating Kinase 1	Protein Coding	43	GC12P131894	1.66231	https://www.genecards.org/cgi-bin/carddisp.pl?gene=ULK1
FCGR3A	Fc Gamma Receptor IIIa	Protein Coding	42	GC01M161541	1.66231	https://www.genecards.org/cgi-bin/carddisp.pl?gene=FCGR3A
OLR1	Oxidized Low Density Lipoprotein Receptor 1	Protein Coding	41	GC12M018216	1.66231	https://www.genecards.org/cgi-bin/carddisp.pl?gene=OLR1
C9orf72	C9orf72-SMCR8 Complex Subunit	Protein Coding	39	GC09M027960	1.66231	https://www.genecards.org/cgi-bin/carddisp.pl?gene=C9orf72
RBM15	RNA Binding Motif Protein 15	Protein Coding	37	GC01P110338	1.66231	https://www.genecards.org/cgi-bin/carddisp.pl?gene=RBM15
ATG13	Autophagy Related 13	Protein Coding	36	GC11P046640	1.66231	https://www.genecards.org/cgi-bin/carddisp.pl?gene=ATG13
SOCS1	Suppressor Of Cytokine Signaling 1	Protein Coding	42	GC16M011607	1.65549	https://www.genecards.org/cgi-bin/carddisp.pl?gene=SOCS1
PLAU	Plasminogen Activator, Urokinase	Protein Coding	48	GC10P073909	1.64079	https://www.genecards.org/cgi-bin/carddisp.pl?gene=PLAU
PDHX	Pyruvate Dehydrogenase Complex Component X	Protein Coding	45	GC11P034894	1.64079	https://www.genecards.org/cgi-bin/carddisp.pl?gene=PDHX
HMGCR	3-Hydroxy-3-Methylglutaryl-CoA Reductase	Protein Coding	44	GC05P075336	1.64079	https://www.genecards.org/cgi-bin/carddisp.pl?gene=HMGCR
NRG1	Neuregulin 1	Protein Coding	44	GC08P031639	1.64079	https://www.genecards.org/cgi-bin/carddisp.pl?gene=NRG1
OSMR	Oncostatin M Receptor	Protein Coding	43	GC05P038845	1.64079	https://www.genecards.org/cgi-bin/carddisp.pl?gene=OSMR
PTPRS	Protein Tyrosine Phosphatase Receptor Type S	Protein Coding	43	GC19M005157	1.64079	https://www.genecards.org/cgi-bin/carddisp.pl?gene=PTPRS
CYB5A	Cytochrome B5 Type A	Protein Coding	42	GC18M074250	1.64079	https://www.genecards.org/cgi-bin/carddisp.pl?gene=CYB5A
ATP6V0A2	ATPase H+ Transporting V0 Subunit A2	Protein Coding	42	GC12P123712	1.64079	https://www.genecards.org/cgi-bin/carddisp.pl?gene=ATP6V0A2
SGCE	Sarcoglycan Epsilon	Protein Coding	41	GC07M094524	1.64079	https://www.genecards.org/cgi-bin/carddisp.pl?gene=SGCE
PEG10	Paternally Expressed 10	Protein Coding	39	GC07P094656	1.64079	https://www.genecards.org/cgi-bin/carddisp.pl?gene=PEG10
PSMD11	Proteasome 26S Subunit, Non-ATPase 11	Protein Coding	39	GC17P032444	1.64079	https://www.genecards.org/cgi-bin/carddisp.pl?gene=PSMD11
FAT1	FAT Atypical Cadherin 1	Protein Coding	38	GC04M186587	1.64079	https://www.genecards.org/cgi-bin/carddisp.pl?gene=FAT1
POLD3	DNA Polymerase Delta 3, Accessory Subunit	Protein Coding	38	GC11P074526	1.64079	https://www.genecards.org/cgi-bin/carddisp.pl?gene=POLD3
RNF213	Ring Finger Protein 213	Protein Coding	38	GC17P080260	1.64079	https://www.genecards.org/cgi-bin/carddisp.pl?gene=RNF213
PDS5A	PDS5 Cohesin Associated Factor A	Protein Coding	37	GC04M039824	1.64079	https://www.genecards.org/cgi-bin/carddisp.pl?gene=PDS5A
GCNT3	Glucosaminyl (N-Acetyl) Transferase 3, Mucin Type	Protein Coding	36	GC15P059594	1.64079	https://www.genecards.org/cgi-bin/carddisp.pl?gene=GCNT3
NCAPH2	Non-SMC Condensin II Complex Subunit H2	Protein Coding	36	GC22P050508	1.64079	https://www.genecards.org/cgi-bin/carddisp.pl?gene=NCAPH2
RMND1	Required For Meiotic Nuclear Division 1 Homolog	Protein Coding	35	GC06M151404	1.64079	https://www.genecards.org/cgi-bin/carddisp.pl?gene=RMND1
PALM	Paralemmin	Protein Coding	34	GC19P000708	1.64079	https://www.genecards.org/cgi-bin/carddisp.pl?gene=PALM
MLEC	Malectin	Protein Coding	34	GC12P120687	1.64079	https://www.genecards.org/cgi-bin/carddisp.pl?gene=MLEC
TUT1	Terminal Uridylyl Transferase 1, U6 SnRNA-Specific	Protein Coding	34	GC11M079871	1.64079	https://www.genecards.org/cgi-bin/carddisp.pl?gene=TUT1
TBC1D8	TBC1 Domain Family Member 8	Protein Coding	33	GC02M101007	1.64079	https://www.genecards.org/cgi-bin/carddisp.pl?gene=TBC1D8
ECHDC3	Enoyl-CoA Hydratase Domain Containing 3	Protein Coding	32	GC10P011742	1.64079	https://www.genecards.org/cgi-bin/carddisp.pl?gene=ECHDC3
STEAP1B	STEAP Family Member 1B	Protein Coding	25	GC07M022419	1.64079	https://www.genecards.org/cgi-bin/carddisp.pl?gene=STEAP1B
P2RX7	Purinergic Receptor P2X 7	Protein Coding	43	GC12P124795	1.62011	https://www.genecards.org/cgi-bin/carddisp.pl?gene=P2RX7
SPP1	Secreted Phosphoprotein 1	Protein Coding	43	GC04P087975	1.62011	https://www.genecards.org/cgi-bin/carddisp.pl?gene=SPP1
BDKRB1	Bradykinin Receptor B1	Protein Coding	40	GC14P096284	1.62011	https://www.genecards.org/cgi-bin/carddisp.pl?gene=BDKRB1
THPO	Thrombopoietin	Protein Coding	39	GC03M184371	1.62011	https://www.genecards.org/cgi-bin/carddisp.pl?gene=THPO
CPA3	Carboxypeptidase A3	Protein Coding	38	GC03P148865	1.62011	https://www.genecards.org/cgi-bin/carddisp.pl?gene=CPA3
LGALS9	Galectin 9	Protein Coding	38	GC17P027629	1.62011	https://www.genecards.org/cgi-bin/carddisp.pl?gene=LGALS9
CTLA4	Cytotoxic T-Lymphocyte Associated Protein 4	Protein Coding	43	GC02P203867	1.61663	https://www.genecards.org/cgi-bin/carddisp.pl?gene=CTLA4
CD274	CD274 Molecule	Protein Coding	42	GC09P005450	1.61663	https://www.genecards.org/cgi-bin/carddisp.pl?gene=CD274
NPR3	Natriuretic Peptide Receptor 3	Protein Coding	44	GC05P032689	1.58318	https://www.genecards.org/cgi-bin/carddisp.pl?gene=NPR3
PAPPA	Pappalysin 1	Protein Coding	39	GC09P117750	1.58318	https://www.genecards.org/cgi-bin/carddisp.pl?gene=PAPPA
XK	X-Linked Kx Blood Group	Protein Coding	38	GC0XP037685	1.58318	https://www.genecards.org/cgi-bin/carddisp.pl?gene=XK
DELEC1	Deleted In Esophageal Cancer 1	RNA Gene	22	GC09P117741	1.58318	https://www.genecards.org/cgi-bin/carddisp.pl?gene=DELEC1
CXCL5	C-X-C Motif Chemokine Ligand 5	Protein Coding	38	GC04M073995	1.57263	https://www.genecards.org/cgi-bin/carddisp.pl?gene=CXCL5
PIK3C3	Phosphatidylinositol 3-Kinase Catalytic Subunit Type 3	Protein Coding	47	GC18P041955	1.57004	https://www.genecards.org/cgi-bin/carddisp.pl?gene=PIK3C3
FPR1	Formyl Peptide Receptor 1	Protein Coding	46	GC19M051745	1.57004	https://www.genecards.org/cgi-bin/carddisp.pl?gene=FPR1
ATF4	Activating Transcription Factor 4	Protein Coding	44	GC22P039584	1.57004	https://www.genecards.org/cgi-bin/carddisp.pl?gene=ATF4
ITGAV	Integrin Subunit Alpha V	Protein Coding	44	GC02P186589	1.57004	https://www.genecards.org/cgi-bin/carddisp.pl?gene=ITGAV
IDO1	Indoleamine 2,3-Dioxygenase 1	Protein Coding	42	GC08P039891	1.57004	https://www.genecards.org/cgi-bin/carddisp.pl?gene=IDO1
TNFRSF13C	TNF Receptor Superfamily Member 13C	Protein Coding	41	GC22M053065	1.57004	https://www.genecards.org/cgi-bin/carddisp.pl?gene=TNFRSF13C
SOD3	Superoxide Dismutase 3	Protein Coding	39	GC04P024798	1.57004	https://www.genecards.org/cgi-bin/carddisp.pl?gene=SOD3
VPS33A	VPS33A Core Subunit Of CORVET And HOPS Complexes	Protein Coding	39	GC12M122229	1.57004	https://www.genecards.org/cgi-bin/carddisp.pl?gene=VPS33A
CXCL3	C-X-C Motif Chemokine Ligand 3	Protein Coding	36	GC04M074036	1.57004	https://www.genecards.org/cgi-bin/carddisp.pl?gene=CXCL3
ATG14	Autophagy Related 14	Protein Coding	34	GC14M055366	1.57004	https://www.genecards.org/cgi-bin/carddisp.pl?gene=ATG14
OR51E2	Olfactory Receptor Family 51 Subfamily E Member 2	Protein Coding	32	GC11M004680	1.57004	https://www.genecards.org/cgi-bin/carddisp.pl?gene=OR51E2
MIR1207	MicroRNA 1207	RNA Gene	15	GC08P128049	1.57004	https://www.genecards.org/cgi-bin/carddisp.pl?gene=MIR1207
H2AC18	H2A Clustered Histone 18	Protein Coding	25	GC01M150436	1.55992	https://www.genecards.org/cgi-bin/carddisp.pl?gene=H2AC18
ITGB3	Integrin Subunit Beta 3	Protein Coding	47	GC17P048246	1.53074	https://www.genecards.org/cgi-bin/carddisp.pl?gene=ITGB3
LMNB1	Lamin B1	Protein Coding	46	GC05P126776	1.5053	https://www.genecards.org/cgi-bin/carddisp.pl?gene=LMNB1
CNBP	CCHC-Type Zinc Finger Nucleic Acid Binding Protein	Protein Coding	40	GC03M129167	1.5053	https://www.genecards.org/cgi-bin/carddisp.pl?gene=CNBP
MCUB	Mitochondrial Calcium Uniporter Dominant Negative Subunit Beta	Protein Coding	23	GC04P109561	1.5053	https://www.genecards.org/cgi-bin/carddisp.pl?gene=MCUB
SOCS3	Suppressor Of Cytokine Signaling 3	Protein Coding	42	GC17M078356	1.5048	https://www.genecards.org/cgi-bin/carddisp.pl?gene=SOCS3
CCL20	C-C Motif Chemokine Ligand 20	Protein Coding	41	GC02P227829	1.5048	https://www.genecards.org/cgi-bin/carddisp.pl?gene=CCL20
PSMD1	Proteasome 26S Subunit, Non-ATPase 1	Protein Coding	38	GC02P231056	1.5048	https://www.genecards.org/cgi-bin/carddisp.pl?gene=PSMD1
SLCO4C1	Solute Carrier Organic Anion Transporter Family Member 4C1	Protein Coding	35	GC05M102233	1.5048	https://www.genecards.org/cgi-bin/carddisp.pl?gene=SLCO4C1
KLRC1	Killer Cell Lectin Like Receptor C1	Protein Coding	38	GC12M018222	1.49798	https://www.genecards.org/cgi-bin/carddisp.pl?gene=KLRC1
ITGAM	Integrin Subunit Alpha M	Protein Coding	44	GC16P037846	1.48718	https://www.genecards.org/cgi-bin/carddisp.pl?gene=ITGAM
HP	Haptoglobin	Protein Coding	42	GC16P072089	1.48718	https://www.genecards.org/cgi-bin/carddisp.pl?gene=HP
IRF9	Interferon Regulatory Factor 9	Protein Coding	42	GC14P024161	1.48718	https://www.genecards.org/cgi-bin/carddisp.pl?gene=IRF9
IGHMBP2	Immunoglobulin Mu DNA Binding Protein 2	Protein Coding	40	GC11P068903	1.48718	https://www.genecards.org/cgi-bin/carddisp.pl?gene=IGHMBP2
TRIP4	Thyroid Hormone Receptor Interactor 4	Protein Coding	39	GC15P086992	1.48718	https://www.genecards.org/cgi-bin/carddisp.pl?gene=TRIP4
TK2	Thymidine Kinase 2	Protein Coding	39	GC16M066508	1.48718	https://www.genecards.org/cgi-bin/carddisp.pl?gene=TK2
PTBP1	Polypyrimidine Tract Binding Protein 1	Protein Coding	41	GC19P000797	1.48328	https://www.genecards.org/cgi-bin/carddisp.pl?gene=PTBP1
UBC	Ubiquitin C	Protein Coding	40	GC12M124911	1.48328	https://www.genecards.org/cgi-bin/carddisp.pl?gene=UBC
B2M	Beta-2-Microglobulin	Protein Coding	46	GC15P044711	1.42193	https://www.genecards.org/cgi-bin/carddisp.pl?gene=B2M
FGA	Fibrinogen Alpha Chain	Protein Coding	46	GC04M154583	1.42193	https://www.genecards.org/cgi-bin/carddisp.pl?gene=FGA
CD81	CD81 Molecule	Protein Coding	44	GC11P002478	1.42193	https://www.genecards.org/cgi-bin/carddisp.pl?gene=CD81
ANXA5	Annexin A5	Protein Coding	44	GC04M121667	1.42193	https://www.genecards.org/cgi-bin/carddisp.pl?gene=ANXA5
FKRP	Fukutin Related Protein	Protein Coding	38	GC19P046746	1.42193	https://www.genecards.org/cgi-bin/carddisp.pl?gene=FKRP
FASN	Fatty Acid Synthase	Protein Coding	47	GC17M082078	1.34729	https://www.genecards.org/cgi-bin/carddisp.pl?gene=FASN
ANXA2	Annexin A2	Protein Coding	46	GC15M060347	1.34729	https://www.genecards.org/cgi-bin/carddisp.pl?gene=ANXA2
CCL7	C-C Motif Chemokine Ligand 7	Protein Coding	40	GC17P034270	1.34729	https://www.genecards.org/cgi-bin/carddisp.pl?gene=CCL7
PNPLA3	Patatin Like Phospholipase Domain Containing 3	Protein Coding	38	GC22P043923	1.34729	https://www.genecards.org/cgi-bin/carddisp.pl?gene=PNPLA3
TNNI1	Troponin I1, Slow Skeletal Type	Protein Coding	38	GC01M201404	1.34729	https://www.genecards.org/cgi-bin/carddisp.pl?gene=TNNI1
PARP14	Poly(ADP-Ribose) Polymerase Family Member 14	Protein Coding	36	GC03P122680	1.34729	https://www.genecards.org/cgi-bin/carddisp.pl?gene=PARP14
ERVFRD-1	Endogenous Retrovirus Group FRD Member 1, Envelope	Protein Coding	30	GC06M011103	1.34729	https://www.genecards.org/cgi-bin/carddisp.pl?gene=ERVFRD-1
MIR320A	MicroRNA 320a	RNA Gene	19	GC08M022256	1.34729	https://www.genecards.org/cgi-bin/carddisp.pl?gene=MIR320A
MIR451A	MicroRNA 451a	RNA Gene	18	GC17M028861	1.34729	https://www.genecards.org/cgi-bin/carddisp.pl?gene=MIR451A
MIR320C1	MicroRNA 320c-1	RNA Gene	15	GC18P021683	1.34729	https://www.genecards.org/cgi-bin/carddisp.pl?gene=MIR320C1
MIR320B1	MicroRNA 320b-1	RNA Gene	14	GC01P116671	1.34729	https://www.genecards.org/cgi-bin/carddisp.pl?gene=MIR320B1
TOMM70	Translocase Of Outer Mitochondrial Membrane 70	Protein Coding	30	GC03M100364	1.33664	https://www.genecards.org/cgi-bin/carddisp.pl?gene=TOMM70
G3BP1	G3BP Stress Granule Assembly Factor 1	Protein Coding	38	GC05P151771	1.31695	https://www.genecards.org/cgi-bin/carddisp.pl?gene=G3BP1
G3BP2	G3BP Stress Granule Assembly Factor 2	Protein Coding	35	GC04M075642	1.31695	https://www.genecards.org/cgi-bin/carddisp.pl?gene=G3BP2
DCTN1	Dynactin Subunit 1	Protein Coding	44	GC02M074361	1.28644	https://www.genecards.org/cgi-bin/carddisp.pl?gene=DCTN1
CFTR	CF Transmembrane Conductance Regulator	Protein Coding	48	GC07P117287	1.27367	https://www.genecards.org/cgi-bin/carddisp.pl?gene=CFTR
MPO	Myeloperoxidase	Protein Coding	48	GC17M058269	1.27367	https://www.genecards.org/cgi-bin/carddisp.pl?gene=MPO
CD4	CD4 Molecule	Protein Coding	47	GC12P006786	1.27367	https://www.genecards.org/cgi-bin/carddisp.pl?gene=CD4
PIK3C2A	Phosphatidylinositol-4-Phosphate 3-Kinase Catalytic Subunit Type 2 Alpha	Protein Coding	45	GC11M017424	1.27367	https://www.genecards.org/cgi-bin/carddisp.pl?gene=PIK3C2A
CD40LG	CD40 Ligand	Protein Coding	44	GC0XP136649	1.27367	https://www.genecards.org/cgi-bin/carddisp.pl?gene=CD40LG
IL5	Interleukin 5	Protein Coding	42	GC05M132541	1.27367	https://www.genecards.org/cgi-bin/carddisp.pl?gene=IL5
SFTPC	Surfactant Protein C	Protein Coding	42	GC08P022156	1.27367	https://www.genecards.org/cgi-bin/carddisp.pl?gene=SFTPC
CCL11	C-C Motif Chemokine Ligand 11	Protein Coding	40	GC17P034285	1.27367	https://www.genecards.org/cgi-bin/carddisp.pl?gene=CCL11
ICOSLG	Inducible T Cell Costimulator Ligand	Protein Coding	36	GC21M044222	1.27367	https://www.genecards.org/cgi-bin/carddisp.pl?gene=ICOSLG
ANPEP	Alanyl Aminopeptidase, Membrane	Protein Coding	47	GC15M089784	1.26442	https://www.genecards.org/cgi-bin/carddisp.pl?gene=ANPEP
MMP12	Matrix Metallopeptidase 12	Protein Coding	43	GC11M102862	1.26442	https://www.genecards.org/cgi-bin/carddisp.pl?gene=MMP12
IL17RA	Interleukin 17 Receptor A	Protein Coding	42	GC22P017376	1.24016	https://www.genecards.org/cgi-bin/carddisp.pl?gene=IL17RA
ANO6	Anoctamin 6	Protein Coding	38	GC12P045215	1.20014	https://www.genecards.org/cgi-bin/carddisp.pl?gene=ANO6
GTF2F2	General Transcription Factor IIF Subunit 2	Protein Coding	40	GC13P045120	1.17576	https://www.genecards.org/cgi-bin/carddisp.pl?gene=GTF2F2
TARS2	Threonyl-TRNA Synthetase 2, Mitochondrial	Protein Coding	40	GC01P150520	1.17576	https://www.genecards.org/cgi-bin/carddisp.pl?gene=TARS2
RAP1GDS1	Rap1 GTPase-GDP Dissociation Stimulator 1	Protein Coding	40	GC04P098261	1.17576	https://www.genecards.org/cgi-bin/carddisp.pl?gene=RAP1GDS1
REEP5	Receptor Accessory Protein 5	Protein Coding	39	GC05M112876	1.17576	https://www.genecards.org/cgi-bin/carddisp.pl?gene=REEP5
RAE1	Ribonucleic Acid Export 1	Protein Coding	39	GC20P057351	1.17576	https://www.genecards.org/cgi-bin/carddisp.pl?gene=RAE1
CLCC1	Chloride Channel CLIC Like 1	Protein Coding	38	GC01M108969	1.17576	https://www.genecards.org/cgi-bin/carddisp.pl?gene=CLCC1
GIGYF2	GRB10 Interacting GYF Protein 2	Protein Coding	38	GC02P232698	1.17576	https://www.genecards.org/cgi-bin/carddisp.pl?gene=GIGYF2
RAB14	RAB14, Member RAS Oncogene Family	Protein Coding	38	GC09M121178	1.17576	https://www.genecards.org/cgi-bin/carddisp.pl?gene=RAB14
ALG5	ALG5 Dolichyl-Phosphate Beta-Glucosyltransferase	Protein Coding	37	GC13M036949	1.17576	https://www.genecards.org/cgi-bin/carddisp.pl?gene=ALG5
GOLGB1	Golgin B1	Protein Coding	35	GC03M121663	1.17576	https://www.genecards.org/cgi-bin/carddisp.pl?gene=GOLGB1
UGGT2	UDP-Glucose Glycoprotein Glucosyltransferase 2	Protein Coding	35	GC13M095801	1.17576	https://www.genecards.org/cgi-bin/carddisp.pl?gene=UGGT2
TRIM59	Tripartite Motif Containing 59	Protein Coding	34	GC03M160432	1.17576	https://www.genecards.org/cgi-bin/carddisp.pl?gene=TRIM59
MYD88	MYD88 Innate Immune Signal Transduction Adaptor	Protein Coding	47	GC03P038139	1.17344	https://www.genecards.org/cgi-bin/carddisp.pl?gene=MYD88
SCARB1	Scavenger Receptor Class B Member 1	Protein Coding	43	GC12M124776	1.17311	https://www.genecards.org/cgi-bin/carddisp.pl?gene=SCARB1
ATP6AP1	ATPase H+ Transporting Accessory Protein 1	Protein Coding	40	GC0XP154428	1.14434	https://www.genecards.org/cgi-bin/carddisp.pl?gene=ATP6AP1
TLR8	Toll Like Receptor 8	Protein Coding	46	GC0XP012924	1.12337	https://www.genecards.org/cgi-bin/carddisp.pl?gene=TLR8
RAF1	Raf-1 Proto-Oncogene, Serine/Threonine Kinase	Protein Coding	51	GC03M012583	1.11948	https://www.genecards.org/cgi-bin/carddisp.pl?gene=RAF1
TYK2	Tyrosine Kinase 2	Protein Coding	50	GC19M010350	1.11948	https://www.genecards.org/cgi-bin/carddisp.pl?gene=TYK2
NTRK3	Neurotrophic Receptor Tyrosine Kinase 3	Protein Coding	49	GC15M087859	1.11948	https://www.genecards.org/cgi-bin/carddisp.pl?gene=NTRK3
DBH	Dopamine Beta-Hydroxylase	Protein Coding	48	GC09P133636	1.11948	https://www.genecards.org/cgi-bin/carddisp.pl?gene=DBH
GRIN2B	Glutamate Ionotropic Receptor NMDA Type Subunit 2B	Protein Coding	48	GC12M013437	1.11948	https://www.genecards.org/cgi-bin/carddisp.pl?gene=GRIN2B
PIK3R1	Phosphoinositide-3-Kinase Regulatory Subunit 1	Protein Coding	48	GC05P068215	1.11948	https://www.genecards.org/cgi-bin/carddisp.pl?gene=PIK3R1
PTCH1	Patched 1	Protein Coding	48	GC09M095442	1.11948	https://www.genecards.org/cgi-bin/carddisp.pl?gene=PTCH1
ACACA	Acetyl-CoA Carboxylase Alpha	Protein Coding	47	GC17M037084	1.11948	https://www.genecards.org/cgi-bin/carddisp.pl?gene=ACACA
GRIA1	Glutamate Ionotropic Receptor AMPA Type Subunit 1	Protein Coding	47	GC05P153467	1.11948	https://www.genecards.org/cgi-bin/carddisp.pl?gene=GRIA1
KCNQ2	Potassium Voltage-Gated Channel Subfamily Q Member 2	Protein Coding	47	GC20M063400	1.11948	https://www.genecards.org/cgi-bin/carddisp.pl?gene=KCNQ2
SMARCA4	SWI/SNF Related, Matrix Associated, Actin Dependent Regulator Of Chromatin, Subfamily A, Member 4	Protein Coding	47	GC19P010932	1.11948	https://www.genecards.org/cgi-bin/carddisp.pl?gene=SMARCA4
BAX	BCL2 Associated X, Apoptosis Regulator	Protein Coding	46	GC19P048954	1.11948	https://www.genecards.org/cgi-bin/carddisp.pl?gene=BAX
EPHA7	EPH Receptor A7	Protein Coding	46	GC06M093240	1.11948	https://www.genecards.org/cgi-bin/carddisp.pl?gene=EPHA7
MAPK12	Mitogen-Activated Protein Kinase 12	Protein Coding	46	GC22M053193	1.11948	https://www.genecards.org/cgi-bin/carddisp.pl?gene=MAPK12
CARD11	Caspase Recruitment Domain Family Member 11	Protein Coding	45	GC07M002906	1.11948	https://www.genecards.org/cgi-bin/carddisp.pl?gene=CARD11
GPX4	Glutathione Peroxidase 4	Protein Coding	45	GC19P001103	1.11948	https://www.genecards.org/cgi-bin/carddisp.pl?gene=GPX4
GRM7	Glutamate Metabotropic Receptor 7	Protein Coding	45	GC03P006770	1.11948	https://www.genecards.org/cgi-bin/carddisp.pl?gene=GRM7
IRS1	Insulin Receptor Substrate 1	Protein Coding	45	GC02M226731	1.11948	https://www.genecards.org/cgi-bin/carddisp.pl?gene=IRS1
SYT1	Synaptotagmin 1	Protein Coding	45	GC12P078863	1.11948	https://www.genecards.org/cgi-bin/carddisp.pl?gene=SYT1
RFC1	Replication Factor C Subunit 1	Protein Coding	45	GC04M039291	1.11948	https://www.genecards.org/cgi-bin/carddisp.pl?gene=RFC1
VCL	Vinculin	Protein Coding	45	GC10P073995	1.11948	https://www.genecards.org/cgi-bin/carddisp.pl?gene=VCL
BMP2	Bone Morphogenetic Protein 2	Protein Coding	44	GC20P006696	1.11948	https://www.genecards.org/cgi-bin/carddisp.pl?gene=BMP2
AVPR1A	Arginine Vasopressin Receptor 1A	Protein Coding	44	GC12M063142	1.11948	https://www.genecards.org/cgi-bin/carddisp.pl?gene=AVPR1A
GRM8	Glutamate Metabotropic Receptor 8	Protein Coding	44	GC07M126438	1.11948	https://www.genecards.org/cgi-bin/carddisp.pl?gene=GRM8
LIFR	LIF Receptor Subunit Alpha	Protein Coding	44	GC05M038475	1.11948	https://www.genecards.org/cgi-bin/carddisp.pl?gene=LIFR
GP9	Glycoprotein IX Platelet	Protein Coding	44	GC03P132736	1.11948	https://www.genecards.org/cgi-bin/carddisp.pl?gene=GP9
KDM4B	Lysine Demethylase 4B	Protein Coding	44	GC19P004969	1.11948	https://www.genecards.org/cgi-bin/carddisp.pl?gene=KDM4B
MELK	Maternal Embryonic Leucine Zipper Kinase	Protein Coding	44	GC09P036572	1.11948	https://www.genecards.org/cgi-bin/carddisp.pl?gene=MELK
PSMA6	Proteasome 20S Subunit Alpha 6	Protein Coding	44	GC14P035278	1.11948	https://www.genecards.org/cgi-bin/carddisp.pl?gene=PSMA6
TCF7L2	Transcription Factor 7 Like 2	Protein Coding	44	GC10P112950	1.11948	https://www.genecards.org/cgi-bin/carddisp.pl?gene=TCF7L2
SOX5	SRY-Box Transcription Factor 5	Protein Coding	44	GC12M023529	1.11948	https://www.genecards.org/cgi-bin/carddisp.pl?gene=SOX5
SLC19A1	Solute Carrier Family 19 Member 1	Protein Coding	44	GC21M045493	1.11948	https://www.genecards.org/cgi-bin/carddisp.pl?gene=SLC19A1
XDH	Xanthine Dehydrogenase	Protein Coding	44	GC02M031334	1.11948	https://www.genecards.org/cgi-bin/carddisp.pl?gene=XDH
TMPO	Thymopoietin	Protein Coding	44	GC12P098515	1.11948	https://www.genecards.org/cgi-bin/carddisp.pl?gene=TMPO
UGDH	UDP-Glucose 6-Dehydrogenase	Protein Coding	44	GC04M039502	1.11948	https://www.genecards.org/cgi-bin/carddisp.pl?gene=UGDH
CPS1	Carbamoyl-Phosphate Synthase 1	Protein Coding	43	GC02P210477	1.11948	https://www.genecards.org/cgi-bin/carddisp.pl?gene=CPS1
CCR2	C-C Motif Chemokine Receptor 2	Protein Coding	43	GC03P046356	1.11948	https://www.genecards.org/cgi-bin/carddisp.pl?gene=CCR2
EYA1	EYA Transcriptional Coactivator And Phosphatase 1	Protein Coding	43	GC08M071210	1.11948	https://www.genecards.org/cgi-bin/carddisp.pl?gene=EYA1
KISS1R	KISS1 Receptor	Protein Coding	43	GC19P001060	1.11948	https://www.genecards.org/cgi-bin/carddisp.pl?gene=KISS1R
HRH4	Histamine Receptor H4	Protein Coding	43	GC18P024460	1.11948	https://www.genecards.org/cgi-bin/carddisp.pl?gene=HRH4
CHKB	Choline Kinase Beta	Protein Coding	43	GC22M050578	1.11948	https://www.genecards.org/cgi-bin/carddisp.pl?gene=CHKB
MBP	Myelin Basic Protein	Protein Coding	43	GC18M076978	1.11948	https://www.genecards.org/cgi-bin/carddisp.pl?gene=MBP
PAK6	P21 (RAC1) Activated Kinase 6	Protein Coding	43	GC15P040217	1.11948	https://www.genecards.org/cgi-bin/carddisp.pl?gene=PAK6
TBL1XR1	TBL1X Receptor 1	Protein Coding	43	GC03M177019	1.11948	https://www.genecards.org/cgi-bin/carddisp.pl?gene=TBL1XR1
ROBO1	Roundabout Guidance Receptor 1	Protein Coding	43	GC03M078597	1.11948	https://www.genecards.org/cgi-bin/carddisp.pl?gene=ROBO1
SALL1	Spalt Like Transcription Factor 1	Protein Coding	43	GC16M051135	1.11948	https://www.genecards.org/cgi-bin/carddisp.pl?gene=SALL1
S1PR2	Sphingosine-1-Phosphate Receptor 2	Protein Coding	43	GC19M010223	1.11948	https://www.genecards.org/cgi-bin/carddisp.pl?gene=S1PR2
DAB1	DAB Adaptor Protein 1	Protein Coding	42	GC01M056994	1.11948	https://www.genecards.org/cgi-bin/carddisp.pl?gene=DAB1
ACSL1	Acyl-CoA Synthetase Long Chain Family Member 1	Protein Coding	42	GC04M184755	1.11948	https://www.genecards.org/cgi-bin/carddisp.pl?gene=ACSL1
LIAS	Lipoic Acid Synthetase	Protein Coding	42	GC04P039477	1.11948	https://www.genecards.org/cgi-bin/carddisp.pl?gene=LIAS
LAMP2	Lysosomal Associated Membrane Protein 2	Protein Coding	42	GC0XM120426	1.11948	https://www.genecards.org/cgi-bin/carddisp.pl?gene=LAMP2
LMNB2	Lamin B2	Protein Coding	42	GC19M003434	1.11948	https://www.genecards.org/cgi-bin/carddisp.pl?gene=LMNB2
MTNR1A	Melatonin Receptor 1A	Protein Coding	42	GC04M186533	1.11948	https://www.genecards.org/cgi-bin/carddisp.pl?gene=MTNR1A
MAGI2	Membrane Associated Guanylate Kinase, WW And PDZ Domain Containing 2	Protein Coding	42	GC07M078017	1.11948	https://www.genecards.org/cgi-bin/carddisp.pl?gene=MAGI2
NCOR2	Nuclear Receptor Corepressor 2	Protein Coding	42	GC12M124324	1.11948	https://www.genecards.org/cgi-bin/carddisp.pl?gene=NCOR2
PROK2	Prokineticin 2	Protein Coding	42	GC03M071771	1.11948	https://www.genecards.org/cgi-bin/carddisp.pl?gene=PROK2
RPL18	Ribosomal Protein L18	Protein Coding	42	GC19M048615	1.11948	https://www.genecards.org/cgi-bin/carddisp.pl?gene=RPL18
SI	Sucrase-Isomaltase	Protein Coding	42	GC03M164978	1.11948	https://www.genecards.org/cgi-bin/carddisp.pl?gene=SI
CNDP1	Carnosine Dipeptidase 1	Protein Coding	41	GC18P074534	1.11948	https://www.genecards.org/cgi-bin/carddisp.pl?gene=CNDP1
BRDT	Bromodomain Testis Associated	Protein Coding	41	GC01P091949	1.11948	https://www.genecards.org/cgi-bin/carddisp.pl?gene=BRDT
HDAC10	Histone Deacetylase 10	Protein Coding	41	GC22M050245	1.11948	https://www.genecards.org/cgi-bin/carddisp.pl?gene=HDAC10
ITGA9	Integrin Subunit Alpha 9	Protein Coding	41	GC03P037468	1.11948	https://www.genecards.org/cgi-bin/carddisp.pl?gene=ITGA9
PLCE1	Phospholipase C Epsilon 1	Protein Coding	41	GC10P093993	1.11948	https://www.genecards.org/cgi-bin/carddisp.pl?gene=PLCE1
KAT6B	Lysine Acetyltransferase 6B	Protein Coding	41	GC10P074854	1.11948	https://www.genecards.org/cgi-bin/carddisp.pl?gene=KAT6B
MAP2	Microtubule Associated Protein 2	Protein Coding	41	GC02P209424	1.11948	https://www.genecards.org/cgi-bin/carddisp.pl?gene=MAP2
SH3GL1	SH3 Domain Containing GRB2 Like 1, Endophilin A2	Protein Coding	41	GC19M004360	1.11948	https://www.genecards.org/cgi-bin/carddisp.pl?gene=SH3GL1
RPL13A	Ribosomal Protein L13a	Protein Coding	41	GC19P049487	1.11948	https://www.genecards.org/cgi-bin/carddisp.pl?gene=RPL13A
SRD5A2	Steroid 5 Alpha-Reductase 2	Protein Coding	41	GC02M031522	1.11948	https://www.genecards.org/cgi-bin/carddisp.pl?gene=SRD5A2
CHST3	Carbohydrate Sulfotransferase 3	Protein Coding	40	GC10P071964	1.11948	https://www.genecards.org/cgi-bin/carddisp.pl?gene=CHST3
ASRGL1	Asparaginase And Isoaspartyl Peptidase 1	Protein Coding	40	GC11P062337	1.11948	https://www.genecards.org/cgi-bin/carddisp.pl?gene=ASRGL1
CDH4	Cadherin 4	Protein Coding	40	GC20P061252	1.11948	https://www.genecards.org/cgi-bin/carddisp.pl?gene=CDH4
DAGLA	Diacylglycerol Lipase Alpha	Protein Coding	40	GC11P061680	1.11948	https://www.genecards.org/cgi-bin/carddisp.pl?gene=DAGLA
ADAMTSL1	ADAMTS Like 1	Protein Coding	40	GC09P017906	1.11948	https://www.genecards.org/cgi-bin/carddisp.pl?gene=ADAMTSL1
GNA12	G Protein Subunit Alpha 12	Protein Coding	40	GC07M002728	1.11948	https://www.genecards.org/cgi-bin/carddisp.pl?gene=GNA12
IQGAP2	IQ Motif Containing GTPase Activating Protein 2	Protein Coding	40	GC05P076403	1.11948	https://www.genecards.org/cgi-bin/carddisp.pl?gene=IQGAP2
KLF15	Kruppel Like Factor 15	Protein Coding	40	GC03M126293	1.11948	https://www.genecards.org/cgi-bin/carddisp.pl?gene=KLF15
DPP9	Dipeptidyl Peptidase 9	Protein Coding	40	GC19M004675	1.11948	https://www.genecards.org/cgi-bin/carddisp.pl?gene=DPP9
HIP1	Huntingtin Interacting Protein 1	Protein Coding	40	GC07M075533	1.11948	https://www.genecards.org/cgi-bin/carddisp.pl?gene=HIP1
GFPT2	Glutamine-Fructose-6-Phosphate Transaminase 2	Protein Coding	40	GC05M180300	1.11948	https://www.genecards.org/cgi-bin/carddisp.pl?gene=GFPT2
IL1RAPL1	Interleukin 1 Receptor Accessory Protein Like 1	Protein Coding	40	GC0XP028605	1.11948	https://www.genecards.org/cgi-bin/carddisp.pl?gene=IL1RAPL1
NFASC	Neurofascin	Protein Coding	40	GC01P204828	1.11948	https://www.genecards.org/cgi-bin/carddisp.pl?gene=NFASC
MYT1L	Myelin Transcription Factor 1 Like	Protein Coding	40	GC02M001789	1.11948	https://www.genecards.org/cgi-bin/carddisp.pl?gene=MYT1L
NBEAL2	Neurobeachin Like 2	Protein Coding	40	GC03P046979	1.11948	https://www.genecards.org/cgi-bin/carddisp.pl?gene=NBEAL2
NUP107	Nucleoporin 107	Protein Coding	40	GC12P068686	1.11948	https://www.genecards.org/cgi-bin/carddisp.pl?gene=NUP107
MLC1	Modulator Of VRAC Current 1	Protein Coding	40	GC22M050059	1.11948	https://www.genecards.org/cgi-bin/carddisp.pl?gene=MLC1
MBD4	Methyl-CpG Binding Domain 4, DNA Glycosylase	Protein Coding	40	GC03M129430	1.11948	https://www.genecards.org/cgi-bin/carddisp.pl?gene=MBD4
POLK	DNA Polymerase Kappa	Protein Coding	40	GC05P075511	1.11948	https://www.genecards.org/cgi-bin/carddisp.pl?gene=POLK
RPL7A	Ribosomal Protein L7a	Protein Coding	40	GC09P133348	1.11948	https://www.genecards.org/cgi-bin/carddisp.pl?gene=RPL7A
RPL9	Ribosomal Protein L9	Protein Coding	40	GC04M039452	1.11948	https://www.genecards.org/cgi-bin/carddisp.pl?gene=RPL9
SH3GL2	SH3 Domain Containing GRB2 Like 2, Endophilin A1	Protein Coding	40	GC09P017569	1.11948	https://www.genecards.org/cgi-bin/carddisp.pl?gene=SH3GL2
SHANK2	SH3 And Multiple Ankyrin Repeat Domains 2	Protein Coding	40	GC11M070467	1.11948	https://www.genecards.org/cgi-bin/carddisp.pl?gene=SHANK2
SKP1	S-Phase Kinase Associated Protein 1	Protein Coding	40	GC05M134148	1.11948	https://www.genecards.org/cgi-bin/carddisp.pl?gene=SKP1
SLC30A10	Solute Carrier Family 30 Member 10	Protein Coding	40	GC01M219685	1.11948	https://www.genecards.org/cgi-bin/carddisp.pl?gene=SLC30A10
SMOC2	SPARC Related Modular Calcium Binding 2	Protein Coding	40	GC06P168441	1.11948	https://www.genecards.org/cgi-bin/carddisp.pl?gene=SMOC2
ADD2	Adducin 2	Protein Coding	39	GC02M070626	1.11948	https://www.genecards.org/cgi-bin/carddisp.pl?gene=ADD2
ATP6V1D	ATPase H+ Transporting V1 Subunit D	Protein Coding	39	GC14M067294	1.11948	https://www.genecards.org/cgi-bin/carddisp.pl?gene=ATP6V1D
CDC37	Cell Division Cycle 37, HSP90 Cochaperone	Protein Coding	39	GC19M010391	1.11948	https://www.genecards.org/cgi-bin/carddisp.pl?gene=CDC37
CYTH2	Cytohesin 2	Protein Coding	39	GC19P048470	1.11948	https://www.genecards.org/cgi-bin/carddisp.pl?gene=CYTH2
BHMT	Betaine--Homocysteine S-Methyltransferase	Protein Coding	39	GC05P079111	1.11948	https://www.genecards.org/cgi-bin/carddisp.pl?gene=BHMT
BRD1	Bromodomain Containing 1	Protein Coding	39	GC22M049773	1.11948	https://www.genecards.org/cgi-bin/carddisp.pl?gene=BRD1
AS3MT	Arsenite Methyltransferase	Protein Coding	39	GC10P102869	1.11948	https://www.genecards.org/cgi-bin/carddisp.pl?gene=AS3MT
GPM6A	Glycoprotein M6A	Protein Coding	39	GC04M175632	1.11948	https://www.genecards.org/cgi-bin/carddisp.pl?gene=GPM6A
EDAR	Ectodysplasin A Receptor	Protein Coding	39	GC02M108894	1.11948	https://www.genecards.org/cgi-bin/carddisp.pl?gene=EDAR
HPSE2	Heparanase 2 (Inactive)	Protein Coding	39	GC10M098457	1.11948	https://www.genecards.org/cgi-bin/carddisp.pl?gene=HPSE2
HOMER1	Homer Scaffold Protein 1	Protein Coding	39	GC05M079372	1.11948	https://www.genecards.org/cgi-bin/carddisp.pl?gene=HOMER1
KDM4A	Lysine Demethylase 4A	Protein Coding	39	GC01P043650	1.11948	https://www.genecards.org/cgi-bin/carddisp.pl?gene=KDM4A
ICAM3	Intercellular Adhesion Molecule 3	Protein Coding	39	GC19M010372	1.11948	https://www.genecards.org/cgi-bin/carddisp.pl?gene=ICAM3
MBD2	Methyl-CpG Binding Domain Protein 2	Protein Coding	39	GC18M054151	1.11948	https://www.genecards.org/cgi-bin/carddisp.pl?gene=MBD2
PTPRE	Protein Tyrosine Phosphatase Receptor Type E	Protein Coding	39	GC10P127907	1.11948	https://www.genecards.org/cgi-bin/carddisp.pl?gene=PTPRE
PTP4A3	Protein Tyrosine Phosphatase 4A3	Protein Coding	39	GC08P141391	1.11948	https://www.genecards.org/cgi-bin/carddisp.pl?gene=PTP4A3
STK26	Serine/Threonine Kinase 26	Protein Coding	39	GC0XP132023	1.11948	https://www.genecards.org/cgi-bin/carddisp.pl?gene=STK26
SIN3B	SIN3 Transcription Regulator Family Member B	Protein Coding	39	GC19P016829	1.11948	https://www.genecards.org/cgi-bin/carddisp.pl?gene=SIN3B
RBM10	RNA Binding Motif Protein 10	Protein Coding	39	GC0XP047345	1.11948	https://www.genecards.org/cgi-bin/carddisp.pl?gene=RBM10
NTM	Neurotrimin	Protein Coding	39	GC11P131370	1.11948	https://www.genecards.org/cgi-bin/carddisp.pl?gene=NTM
RFX3	Regulatory Factor X3	Protein Coding	39	GC09M003214	1.11948	https://www.genecards.org/cgi-bin/carddisp.pl?gene=RFX3
TMPRSS15	Transmembrane Serine Protease 15	Protein Coding	39	GC21M018269	1.11948	https://www.genecards.org/cgi-bin/carddisp.pl?gene=TMPRSS15
ZNF423	Zinc Finger Protein 423	Protein Coding	39	GC16M049487	1.11948	https://www.genecards.org/cgi-bin/carddisp.pl?gene=ZNF423
CD93	CD93 Molecule	Protein Coding	38	GC20M023079	1.11948	https://www.genecards.org/cgi-bin/carddisp.pl?gene=CD93
CYP4F11	Cytochrome P450 Family 4 Subfamily F Member 11	Protein Coding	38	GC19M015912	1.11948	https://www.genecards.org/cgi-bin/carddisp.pl?gene=CYP4F11
COX6C	Cytochrome C Oxidase Subunit 6C	Protein Coding	38	GC08M099899	1.11948	https://www.genecards.org/cgi-bin/carddisp.pl?gene=COX6C
ACYP2	Acylphosphatase 2	Protein Coding	38	GC02P053970	1.11948	https://www.genecards.org/cgi-bin/carddisp.pl?gene=ACYP2
AADAT	Aminoadipate Aminotransferase	Protein Coding	38	GC04M170060	1.11948	https://www.genecards.org/cgi-bin/carddisp.pl?gene=AADAT
ARID3A	AT-Rich Interaction Domain 3A	Protein Coding	38	GC19P001063	1.11948	https://www.genecards.org/cgi-bin/carddisp.pl?gene=ARID3A
CCRL2	C-C Motif Chemokine Receptor Like 2	Protein Coding	38	GC03P046407	1.11948	https://www.genecards.org/cgi-bin/carddisp.pl?gene=CCRL2
GLIS3	GLIS Family Zinc Finger 3	Protein Coding	38	GC09M003816	1.11948	https://www.genecards.org/cgi-bin/carddisp.pl?gene=GLIS3
GOLPH3	Golgi Phosphoprotein 3	Protein Coding	38	GC05M032124	1.11948	https://www.genecards.org/cgi-bin/carddisp.pl?gene=GOLPH3
GRIN3B	Glutamate Ionotropic Receptor NMDA Type Subunit 3B	Protein Coding	38	GC19P001000	1.11948	https://www.genecards.org/cgi-bin/carddisp.pl?gene=GRIN3B
EFNA2	Ephrin A2	Protein Coding	38	GC19P001824	1.11948	https://www.genecards.org/cgi-bin/carddisp.pl?gene=EFNA2
GALNT13	Polypeptide N-Acetylgalactosaminyltransferase 13	Protein Coding	38	GC02P153871	1.11948	https://www.genecards.org/cgi-bin/carddisp.pl?gene=GALNT13
DPYSL3	Dihydropyrimidinase Like 3	Protein Coding	38	GC05M147390	1.11948	https://www.genecards.org/cgi-bin/carddisp.pl?gene=DPYSL3
DYNLRB2	Dynein Light Chain Roadblock-Type 2	Protein Coding	38	GC16P080540	1.11948	https://www.genecards.org/cgi-bin/carddisp.pl?gene=DYNLRB2
GAS7	Growth Arrest Specific 7	Protein Coding	38	GC17M009910	1.11948	https://www.genecards.org/cgi-bin/carddisp.pl?gene=GAS7
ICAM5	Intercellular Adhesion Molecule 5	Protein Coding	38	GC19P010289	1.11948	https://www.genecards.org/cgi-bin/carddisp.pl?gene=ICAM5
MYH4	Myosin Heavy Chain 4	Protein Coding	38	GC17M010443	1.11948	https://www.genecards.org/cgi-bin/carddisp.pl?gene=MYH4
LRP1B	LDL Receptor Related Protein 1B	Protein Coding	38	GC02M140231	1.11948	https://www.genecards.org/cgi-bin/carddisp.pl?gene=LRP1B
LMO3	LIM Domain Only 3	Protein Coding	38	GC12M016548	1.11948	https://www.genecards.org/cgi-bin/carddisp.pl?gene=LMO3
MARCO	Macrophage Receptor With Collagenous Structure	Protein Coding	38	GC02P118942	1.11948	https://www.genecards.org/cgi-bin/carddisp.pl?gene=MARCO
MED25	Mediator Complex Subunit 25	Protein Coding	38	GC19P050056	1.11948	https://www.genecards.org/cgi-bin/carddisp.pl?gene=MED25
MTA2	Metastasis Associated 1 Family Member 2	Protein Coding	38	GC11M079876	1.11948	https://www.genecards.org/cgi-bin/carddisp.pl?gene=MTA2
PPP2R3C	Protein Phosphatase 2 Regulatory Subunit B''Gamma	Protein Coding	38	GC14M035085	1.11948	https://www.genecards.org/cgi-bin/carddisp.pl?gene=PPP2R3C
PPP2R5E	Protein Phosphatase 2 Regulatory Subunit B'Epsilon	Protein Coding	38	GC14M063371	1.11948	https://www.genecards.org/cgi-bin/carddisp.pl?gene=PPP2R5E
PRMT6	Protein Arginine Methyltransferase 6	Protein Coding	38	GC01P107056	1.11948	https://www.genecards.org/cgi-bin/carddisp.pl?gene=PRMT6
TUBGCP6	Tubulin Gamma Complex Associated Protein 6	Protein Coding	38	GC22M050217	1.11948	https://www.genecards.org/cgi-bin/carddisp.pl?gene=TUBGCP6
RPS15	Ribosomal Protein S15	Protein Coding	38	GC19P001438	1.11948	https://www.genecards.org/cgi-bin/carddisp.pl?gene=RPS15
RPS11	Ribosomal Protein S11	Protein Coding	38	GC19P049496	1.11948	https://www.genecards.org/cgi-bin/carddisp.pl?gene=RPS11
RYBP	RING1 And YY1 Binding Protein	Protein Coding	38	GC03M072371	1.11948	https://www.genecards.org/cgi-bin/carddisp.pl?gene=RYBP
SAFB	Scaffold Attachment Factor B	Protein Coding	38	GC19P005623	1.11948	https://www.genecards.org/cgi-bin/carddisp.pl?gene=SAFB
PTPRR	Protein Tyrosine Phosphatase Receptor Type R	Protein Coding	38	GC12M070638	1.11948	https://www.genecards.org/cgi-bin/carddisp.pl?gene=PTPRR
SCUBE2	Signal Peptide, CUB Domain And EGF Like Domain Containing 2	Protein Coding	38	GC11M009019	1.11948	https://www.genecards.org/cgi-bin/carddisp.pl?gene=SCUBE2
TRA2A	Transformer 2 Alpha Homolog	Protein Coding	38	GC07M023504	1.11948	https://www.genecards.org/cgi-bin/carddisp.pl?gene=TRA2A
UXS1	UDP-Glucuronate Decarboxylase 1	Protein Coding	38	GC02M106094	1.11948	https://www.genecards.org/cgi-bin/carddisp.pl?gene=UXS1
VPS13B	Vacuolar Protein Sorting 13 Homolog B	Protein Coding	38	GC08P099011	1.11948	https://www.genecards.org/cgi-bin/carddisp.pl?gene=VPS13B
ANO3	Anoctamin 3	Protein Coding	37	GC11P026188	1.11948	https://www.genecards.org/cgi-bin/carddisp.pl?gene=ANO3
DLGAP2	DLG Associated Protein 2	Protein Coding	37	GC08P000739	1.11948	https://www.genecards.org/cgi-bin/carddisp.pl?gene=DLGAP2
ANKLE2	Ankyrin Repeat And LEM Domain Containing 2	Protein Coding	37	GC12M132725	1.11948	https://www.genecards.org/cgi-bin/carddisp.pl?gene=ANKLE2
ASIC2	Acid Sensing Ion Channel Subunit 2	Protein Coding	37	GC17M033013	1.11948	https://www.genecards.org/cgi-bin/carddisp.pl?gene=ASIC2
FAM13A	Family With Sequence Similarity 13 Member A	Protein Coding	37	GC04M088725	1.11948	https://www.genecards.org/cgi-bin/carddisp.pl?gene=FAM13A
GTF2H3	General Transcription Factor IIH Subunit 3	Protein Coding	37	GC12P123633	1.11948	https://www.genecards.org/cgi-bin/carddisp.pl?gene=GTF2H3
IQCE	IQ Motif Containing E	Protein Coding	37	GC07P002558	1.11948	https://www.genecards.org/cgi-bin/carddisp.pl?gene=IQCE
FREM2	FRAS1 Related Extracellular Matrix 2	Protein Coding	37	GC13P038687	1.11948	https://www.genecards.org/cgi-bin/carddisp.pl?gene=FREM2
ILF3	Interleukin Enhancer Binding Factor 3	Protein Coding	37	GC19P010655	1.11948	https://www.genecards.org/cgi-bin/carddisp.pl?gene=ILF3
IMMP2L	Inner Mitochondrial Membrane Peptidase Subunit 2	Protein Coding	37	GC07M110663	1.11948	https://www.genecards.org/cgi-bin/carddisp.pl?gene=IMMP2L
MUC2	Mucin 2, Oligomeric Mucus/Gel-Forming	Protein Coding	37	GC11P001074	1.11948	https://www.genecards.org/cgi-bin/carddisp.pl?gene=MUC2
NUCB1	Nucleobindin 1	Protein Coding	37	GC19P048900	1.11948	https://www.genecards.org/cgi-bin/carddisp.pl?gene=NUCB1
MYRIP	Myosin VIIA And Rab Interacting Protein	Protein Coding	37	GC03P039826	1.11948	https://www.genecards.org/cgi-bin/carddisp.pl?gene=MYRIP
FRMD7	FERM Domain Containing 7	Protein Coding	37	GC0XM132077	1.11948	https://www.genecards.org/cgi-bin/carddisp.pl?gene=FRMD7
NELL2	Neural EGFL Like 2	Protein Coding	37	GC12M044509	1.11948	https://www.genecards.org/cgi-bin/carddisp.pl?gene=NELL2
TRAPPC9	Trafficking Protein Particle Complex Subunit 9	Protein Coding	37	GC08M139728	1.11948	https://www.genecards.org/cgi-bin/carddisp.pl?gene=TRAPPC9
SV2C	Synaptic Vesicle Glycoprotein 2C	Protein Coding	37	GC05P075847	1.11948	https://www.genecards.org/cgi-bin/carddisp.pl?gene=SV2C
TCTN2	Tectonic Family Member 2	Protein Coding	37	GC12P123671	1.11948	https://www.genecards.org/cgi-bin/carddisp.pl?gene=TCTN2
TRIM44	Tripartite Motif Containing 44	Protein Coding	37	GC11P035684	1.11948	https://www.genecards.org/cgi-bin/carddisp.pl?gene=TRIM44
SACM1L	SAC1 Like Phosphatidylinositide Phosphatase	Protein Coding	37	GC03P046032	1.11948	https://www.genecards.org/cgi-bin/carddisp.pl?gene=SACM1L
RBFOX1	RNA Binding Fox-1 Homolog 1	Protein Coding	37	GC16P008251	1.11948	https://www.genecards.org/cgi-bin/carddisp.pl?gene=RBFOX1
CIRBP	Cold Inducible RNA Binding Protein	Protein Coding	36	GC19P001259	1.11948	https://www.genecards.org/cgi-bin/carddisp.pl?gene=CIRBP
ANKRD6	Ankyrin Repeat Domain 6	Protein Coding	36	GC06P089433	1.11948	https://www.genecards.org/cgi-bin/carddisp.pl?gene=ANKRD6
CSMD1	CUB And Sushi Multiple Domains 1	Protein Coding	36	GC08M002953	1.11948	https://www.genecards.org/cgi-bin/carddisp.pl?gene=CSMD1
AP3M1	Adaptor Related Protein Complex 3 Subunit Mu 1	Protein Coding	36	GC10M074120	1.11948	https://www.genecards.org/cgi-bin/carddisp.pl?gene=AP3M1
APBA3	Amyloid Beta Precursor Protein Binding Family A Member 3	Protein Coding	36	GC19M003750	1.11948	https://www.genecards.org/cgi-bin/carddisp.pl?gene=APBA3
ARL4A	ADP Ribosylation Factor Like GTPase 4A	Protein Coding	36	GC07P012712	1.11948	https://www.genecards.org/cgi-bin/carddisp.pl?gene=ARL4A
CLYBL	Citramalyl-CoA Lyase	Protein Coding	36	GC13P099606	1.11948	https://www.genecards.org/cgi-bin/carddisp.pl?gene=CLYBL
BCL2L14	BCL2 Like 14	Protein Coding	36	GC12P012049	1.11948	https://www.genecards.org/cgi-bin/carddisp.pl?gene=BCL2L14
ALG12	ALG12 Alpha-1,6-Mannosyltransferase	Protein Coding	36	GC22M053177	1.11948	https://www.genecards.org/cgi-bin/carddisp.pl?gene=ALG12
DAZAP1	DAZ Associated Protein 1	Protein Coding	36	GC19P001407	1.11948	https://www.genecards.org/cgi-bin/carddisp.pl?gene=DAZAP1
ENPP6	Ectonucleotide Pyrophosphatase/Phosphodiesterase 6	Protein Coding	36	GC04M184088	1.11948	https://www.genecards.org/cgi-bin/carddisp.pl?gene=ENPP6
HSD17B14	Hydroxysteroid 17-Beta Dehydrogenase 14	Protein Coding	36	GC19M048813	1.11948	https://www.genecards.org/cgi-bin/carddisp.pl?gene=HSD17B14
ICAM4	Intercellular Adhesion Molecule 4 (Landsteiner-Wiener Blood Group)	Protein Coding	36	GC19P010286	1.11948	https://www.genecards.org/cgi-bin/carddisp.pl?gene=ICAM4
MYO1F	Myosin IF	Protein Coding	36	GC19M008520	1.11948	https://www.genecards.org/cgi-bin/carddisp.pl?gene=MYO1F
MYOM2	Myomesin 2	Protein Coding	36	GC08P002045	1.11948	https://www.genecards.org/cgi-bin/carddisp.pl?gene=MYOM2
NAPB	NSF Attachment Protein Beta	Protein Coding	36	GC20M023374	1.11948	https://www.genecards.org/cgi-bin/carddisp.pl?gene=NAPB
MAL	Mal, T Cell Differentiation Protein	Protein Coding	36	GC02P095025	1.11948	https://www.genecards.org/cgi-bin/carddisp.pl?gene=MAL
NDST4	N-Deacetylase And N-Sulfotransferase 4	Protein Coding	36	GC04M114827	1.11948	https://www.genecards.org/cgi-bin/carddisp.pl?gene=NDST4
PLCL2	Phospholipase C Like 2	Protein Coding	36	GC03P016803	1.11948	https://www.genecards.org/cgi-bin/carddisp.pl?gene=PLCL2
PLXNB2	Plexin B2	Protein Coding	36	GC22M050274	1.11948	https://www.genecards.org/cgi-bin/carddisp.pl?gene=PLXNB2
ST18	ST18 C2H2C-Type Zinc Finger Transcription Factor	Protein Coding	36	GC08M052110	1.11948	https://www.genecards.org/cgi-bin/carddisp.pl?gene=ST18
WDR19	WD Repeat Domain 19	Protein Coding	36	GC04P039184	1.11948	https://www.genecards.org/cgi-bin/carddisp.pl?gene=WDR19
UNC5D	Unc-5 Netrin Receptor D	Protein Coding	36	GC08P035235	1.11948	https://www.genecards.org/cgi-bin/carddisp.pl?gene=UNC5D
USP26	Ubiquitin Specific Peptidase 26	Protein Coding	36	GC0XM133024	1.11948	https://www.genecards.org/cgi-bin/carddisp.pl?gene=USP26
RRAGD	Ras Related GTP Binding D	Protein Coding	36	GC06M089364	1.11948	https://www.genecards.org/cgi-bin/carddisp.pl?gene=RRAGD
RCVRN	Recoverin	Protein Coding	36	GC17M009896	1.11948	https://www.genecards.org/cgi-bin/carddisp.pl?gene=RCVRN
PDZD2	PDZ Domain Containing 2	Protein Coding	36	GC05P031639	1.11948	https://www.genecards.org/cgi-bin/carddisp.pl?gene=PDZD2
SETD1B	SET Domain Containing 1B, Histone Lysine Methyltransferase	Protein Coding	36	GC12P124805	1.11948	https://www.genecards.org/cgi-bin/carddisp.pl?gene=SETD1B
RHOF	Ras Homolog Family Member F, Filopodia Associated	Protein Coding	36	GC12M121777	1.11948	https://www.genecards.org/cgi-bin/carddisp.pl?gene=RHOF
SNRNP70	Small Nuclear Ribonucleoprotein U1 Subunit 70	Protein Coding	36	GC19P049085	1.11948	https://www.genecards.org/cgi-bin/carddisp.pl?gene=SNRNP70
POU2AF1	POU Class 2 Homeobox Associating Factor 1	Protein Coding	36	GC11M111352	1.11948	https://www.genecards.org/cgi-bin/carddisp.pl?gene=POU2AF1
CCL26	C-C Motif Chemokine Ligand 26	Protein Coding	35	GC07M075769	1.11948	https://www.genecards.org/cgi-bin/carddisp.pl?gene=CCL26
DKKL1	Dickkopf Like Acrosomal Protein 1	Protein Coding	35	GC19P049360	1.11948	https://www.genecards.org/cgi-bin/carddisp.pl?gene=DKKL1
AHNAK	AHNAK Nucleoprotein	Protein Coding	35	GC11M079864	1.11948	https://www.genecards.org/cgi-bin/carddisp.pl?gene=AHNAK
BTG4	BTG Anti-Proliferation Factor 4	Protein Coding	35	GC11M111385	1.11948	https://www.genecards.org/cgi-bin/carddisp.pl?gene=BTG4
ASB3	Ankyrin Repeat And SOCS Box Containing 3	Protein Coding	35	GC02M053532	1.11948	https://www.genecards.org/cgi-bin/carddisp.pl?gene=ASB3
EAPP	E2F Associated Phosphoprotein	Protein Coding	35	GC14M034516	1.11948	https://www.genecards.org/cgi-bin/carddisp.pl?gene=EAPP
FAM126A	Family With Sequence Similarity 126 Member A	Protein Coding	35	GC07M022889	1.11948	https://www.genecards.org/cgi-bin/carddisp.pl?gene=FAM126A
FAM177A1	Family With Sequence Similarity 177 Member A1	Protein Coding	35	GC14P035044	1.11948	https://www.genecards.org/cgi-bin/carddisp.pl?gene=FAM177A1
JMY	Junction Mediating And Regulatory Protein, P53 Cofactor	Protein Coding	35	GC05P079236	1.11948	https://www.genecards.org/cgi-bin/carddisp.pl?gene=JMY
GATB	Glutamyl-TRNA Amidotransferase Subunit B	Protein Coding	35	GC04M151670	1.11948	https://www.genecards.org/cgi-bin/carddisp.pl?gene=GATB
KBTBD8	Kelch Repeat And BTB Domain Containing 8	Protein Coding	35	GC03P066998	1.11948	https://www.genecards.org/cgi-bin/carddisp.pl?gene=KBTBD8
CHRAC1	Chromatin Accessibility Complex Subunit 1	Protein Coding	35	GC08P140511	1.11948	https://www.genecards.org/cgi-bin/carddisp.pl?gene=CHRAC1
GUCY2F	Guanylate Cyclase 2F, Retinal	Protein Coding	35	GC0XM109372	1.11948	https://www.genecards.org/cgi-bin/carddisp.pl?gene=GUCY2F
IFI44	Interferon Induced Protein 44	Protein Coding	35	GC01P078649	1.11948	https://www.genecards.org/cgi-bin/carddisp.pl?gene=IFI44
NEU4	Neuraminidase 4	Protein Coding	35	GC02P241808	1.11948	https://www.genecards.org/cgi-bin/carddisp.pl?gene=NEU4
NEURL1	Neuralized E3 Ubiquitin Protein Ligase 1	Protein Coding	35	GC10P103493	1.11948	https://www.genecards.org/cgi-bin/carddisp.pl?gene=NEURL1
NFKBIZ	NFKB Inhibitor Zeta	Protein Coding	35	GC03P101827	1.11948	https://www.genecards.org/cgi-bin/carddisp.pl?gene=NFKBIZ
NSUN3	NOP2/Sun RNA Methyltransferase 3	Protein Coding	35	GC03P094062	1.11948	https://www.genecards.org/cgi-bin/carddisp.pl?gene=NSUN3
NXT1	Nuclear Transport Factor 2 Like Export Factor 1	Protein Coding	35	GC20P023350	1.11948	https://www.genecards.org/cgi-bin/carddisp.pl?gene=NXT1
NAALADL2	N-Acetylated Alpha-Linked Acidic Dipeptidase Like 2	Protein Coding	35	GC03P174438	1.11948	https://www.genecards.org/cgi-bin/carddisp.pl?gene=NAALADL2
MED22	Mediator Complex Subunit 22	Protein Coding	35	GC09M133338	1.11948	https://www.genecards.org/cgi-bin/carddisp.pl?gene=MED22
PLEKHA4	Pleckstrin Homology Domain Containing A4	Protein Coding	35	GC19M048837	1.11948	https://www.genecards.org/cgi-bin/carddisp.pl?gene=PLEKHA4
TBC1D5	TBC1 Domain Family Member 5	Protein Coding	35	GC03M017157	1.11948	https://www.genecards.org/cgi-bin/carddisp.pl?gene=TBC1D5
STK32A	Serine/Threonine Kinase 32A	Protein Coding	35	GC05P147234	1.11948	https://www.genecards.org/cgi-bin/carddisp.pl?gene=STK32A
STX18	Syntaxin 18	Protein Coding	35	GC04M004417	1.11948	https://www.genecards.org/cgi-bin/carddisp.pl?gene=STX18
SYT4	Synaptotagmin 4	Protein Coding	35	GC18M043267	1.11948	https://www.genecards.org/cgi-bin/carddisp.pl?gene=SYT4
TAF5	TATA-Box Binding Protein Associated Factor 5	Protein Coding	35	GC10P103368	1.11948	https://www.genecards.org/cgi-bin/carddisp.pl?gene=TAF5
SPOCK2	SPARC (Osteonectin), Cwcv And Kazal Like Domains Proteoglycan 2	Protein Coding	35	GC10M072059	1.11948	https://www.genecards.org/cgi-bin/carddisp.pl?gene=SPOCK2
UBAC1	UBA Domain Containing 1	Protein Coding	35	GC09M135932	1.11948	https://www.genecards.org/cgi-bin/carddisp.pl?gene=UBAC1
SH3BGRL	SH3 Domain Binding Glutamate Rich Protein Like	Protein Coding	35	GC0XP081201	1.11948	https://www.genecards.org/cgi-bin/carddisp.pl?gene=SH3BGRL
RASIP1	Ras Interacting Protein 1	Protein Coding	35	GC19M048720	1.11948	https://www.genecards.org/cgi-bin/carddisp.pl?gene=RASIP1
SAFB2	Scaffold Attachment Factor B2	Protein Coding	35	GC19M005587	1.11948	https://www.genecards.org/cgi-bin/carddisp.pl?gene=SAFB2
PPM1H	Protein Phosphatase, Mg2+/Mn2+ Dependent 1H	Protein Coding	35	GC12M062643	1.11948	https://www.genecards.org/cgi-bin/carddisp.pl?gene=PPM1H
RNF182	Ring Finger Protein 182	Protein Coding	35	GC06P013924	1.11948	https://www.genecards.org/cgi-bin/carddisp.pl?gene=RNF182
RBMS3	RNA Binding Motif Single Stranded Interacting Protein 3	Protein Coding	35	GC03P028575	1.11948	https://www.genecards.org/cgi-bin/carddisp.pl?gene=RBMS3
NTPCR	Nucleoside-Triphosphatase, Cancer-Related	Protein Coding	35	GC01P232950	1.11948	https://www.genecards.org/cgi-bin/carddisp.pl?gene=NTPCR
PIH1D1	PIH1 Domain Containing 1	Protein Coding	35	GC19M057417	1.11948	https://www.genecards.org/cgi-bin/carddisp.pl?gene=PIH1D1
RAB11FIP4	RAB11 Family Interacting Protein 4	Protein Coding	35	GC17P031391	1.11948	https://www.genecards.org/cgi-bin/carddisp.pl?gene=RAB11FIP4
PTOV1	PTOV1 Extended AT-Hook Containing Adaptor Protein	Protein Coding	35	GC19P050064	1.11948	https://www.genecards.org/cgi-bin/carddisp.pl?gene=PTOV1
TMTC1	Transmembrane O-Mannosyltransferase Targeting Cadherins 1	Protein Coding	35	GC12M029500	1.11948	https://www.genecards.org/cgi-bin/carddisp.pl?gene=TMTC1
ZNF699	Zinc Finger Protein 699	Protein Coding	35	GC19M009294	1.11948	https://www.genecards.org/cgi-bin/carddisp.pl?gene=ZNF699
CHODL	Chondrolectin	Protein Coding	34	GC21P017819	1.11948	https://www.genecards.org/cgi-bin/carddisp.pl?gene=CHODL
ADGRL4	Adhesion G Protein-Coupled Receptor L4	Protein Coding	34	GC01M078889	1.11948	https://www.genecards.org/cgi-bin/carddisp.pl?gene=ADGRL4
CABP1	Calcium Binding Protein 1	Protein Coding	34	GC12P120642	1.11948	https://www.genecards.org/cgi-bin/carddisp.pl?gene=CABP1
DDX55	DEAD-Box Helicase 55	Protein Coding	34	GC12P123602	1.11948	https://www.genecards.org/cgi-bin/carddisp.pl?gene=DDX55
ALDH16A1	Aldehyde Dehydrogenase 16 Family Member A1	Protein Coding	34	GC19P049453	1.11948	https://www.genecards.org/cgi-bin/carddisp.pl?gene=ALDH16A1
ERI3	ERI1 Exoribonuclease Family Member 3	Protein Coding	34	GC01M044221	1.11948	https://www.genecards.org/cgi-bin/carddisp.pl?gene=ERI3
GPR20	G Protein-Coupled Receptor 20	Protein Coding	34	GC08M141356	1.11948	https://www.genecards.org/cgi-bin/carddisp.pl?gene=GPR20
GBA3	Glucosylceramidase Beta 3 (Gene/Pseudogene)	Protein Coding	34	GC04P022694	1.11948	https://www.genecards.org/cgi-bin/carddisp.pl?gene=GBA3
EMP1	Epithelial Membrane Protein 1	Protein Coding	34	GC12P013196	1.11948	https://www.genecards.org/cgi-bin/carddisp.pl?gene=EMP1
DBX2	Developing Brain Homeobox 2	Protein Coding	34	GC12M045014	1.11948	https://www.genecards.org/cgi-bin/carddisp.pl?gene=DBX2
INSC	INSC Spindle Orientation Adaptor Protein	Protein Coding	34	GC11P015127	1.11948	https://www.genecards.org/cgi-bin/carddisp.pl?gene=INSC
GZF1	GDNF Inducible Zinc Finger Protein 1	Protein Coding	34	GC20P023361	1.11948	https://www.genecards.org/cgi-bin/carddisp.pl?gene=GZF1
HS3ST4	Heparan Sulfate-Glucosamine 3-Sulfotransferase 4	Protein Coding	34	GC16P027327	1.11948	https://www.genecards.org/cgi-bin/carddisp.pl?gene=HS3ST4
PIEZO2	Piezo Type Mechanosensitive Ion Channel Component 2	Protein Coding	34	GC18M010670	1.11948	https://www.genecards.org/cgi-bin/carddisp.pl?gene=PIEZO2
PCBP3	Poly(RC) Binding Protein 3	Protein Coding	34	GC21P045643	1.11948	https://www.genecards.org/cgi-bin/carddisp.pl?gene=PCBP3
NOC3L	NOC3 Like DNA Replication Regulator	Protein Coding	34	GC10M094333	1.11948	https://www.genecards.org/cgi-bin/carddisp.pl?gene=NOC3L
LRRC2	Leucine Rich Repeat Containing 2	Protein Coding	34	GC03M046515	1.11948	https://www.genecards.org/cgi-bin/carddisp.pl?gene=LRRC2
MED26	Mediator Complex Subunit 26	Protein Coding	34	GC19M016574	1.11948	https://www.genecards.org/cgi-bin/carddisp.pl?gene=MED26
MEX3D	Mex-3 RNA Binding Family Member D	Protein Coding	34	GC19M001554	1.11948	https://www.genecards.org/cgi-bin/carddisp.pl?gene=MEX3D
ZNF496	Zinc Finger Protein 496	Protein Coding	34	GC01M247297	1.11948	https://www.genecards.org/cgi-bin/carddisp.pl?gene=ZNF496
ZIC5	Zic Family Member 5	Protein Coding	34	GC13M099962	1.11948	https://www.genecards.org/cgi-bin/carddisp.pl?gene=ZIC5
SNX19	Sorting Nexin 19	Protein Coding	34	GC11M130868	1.11948	https://www.genecards.org/cgi-bin/carddisp.pl?gene=SNX19
SURF2	Surfeit 2	Protein Coding	34	GC09P133826	1.11948	https://www.genecards.org/cgi-bin/carddisp.pl?gene=SURF2
TOMM7	Translocase Of Outer Mitochondrial Membrane 7	Protein Coding	34	GC07M022816	1.11948	https://www.genecards.org/cgi-bin/carddisp.pl?gene=TOMM7
SH3D19	SH3 Domain Containing 19	Protein Coding	34	GC04M151102	1.11948	https://www.genecards.org/cgi-bin/carddisp.pl?gene=SH3D19
SCGB2A1	Secretoglobin Family 2A Member 1	Protein Coding	34	GC11P062227	1.11948	https://www.genecards.org/cgi-bin/carddisp.pl?gene=SCGB2A1
RSAD1	Radical S-Adenosyl Methionine Domain Containing 1	Protein Coding	34	GC17P050478	1.11948	https://www.genecards.org/cgi-bin/carddisp.pl?gene=RSAD1
RFX4	Regulatory Factor X4	Protein Coding	34	GC12P106583	1.11948	https://www.genecards.org/cgi-bin/carddisp.pl?gene=RFX4
RAP2C	RAP2C, Member Of RAS Oncogene Family	Protein Coding	34	GC0XM132203	1.11948	https://www.genecards.org/cgi-bin/carddisp.pl?gene=RAP2C
SDK1	Sidekick Cell Adhesion Molecule 1	Protein Coding	34	GC07P003307	1.11948	https://www.genecards.org/cgi-bin/carddisp.pl?gene=SDK1
CEP97	Centrosomal Protein 97	Protein Coding	33	GC03P101723	1.11948	https://www.genecards.org/cgi-bin/carddisp.pl?gene=CEP97
CPQ	Carboxypeptidase Q	Protein Coding	33	GC08P096645	1.11948	https://www.genecards.org/cgi-bin/carddisp.pl?gene=CPQ
ADAT3	Adenosine Deaminase TRNA Specific 3	Protein Coding	33	GC19P001924	1.11948	https://www.genecards.org/cgi-bin/carddisp.pl?gene=ADAT3
BRWD3	Bromodomain And WD Repeat Domain Containing 3	Protein Coding	33	GC0XM080669	1.11948	https://www.genecards.org/cgi-bin/carddisp.pl?gene=BRWD3
CHERP	Calcium Homeostasis Endoplasmic Reticulum Protein	Protein Coding	33	GC19M016517	1.11948	https://www.genecards.org/cgi-bin/carddisp.pl?gene=CHERP
LUZP2	Leucine Zipper Protein 2	Protein Coding	33	GC11P024518	1.11948	https://www.genecards.org/cgi-bin/carddisp.pl?gene=LUZP2
ZNF426	Zinc Finger Protein 426	Protein Coding	33	GC19M009528	1.11948	https://www.genecards.org/cgi-bin/carddisp.pl?gene=ZNF426
ZBTB11	Zinc Finger And BTB Domain Containing 11	Protein Coding	33	GC03M101648	1.11948	https://www.genecards.org/cgi-bin/carddisp.pl?gene=ZBTB11
RGS22	Regulator Of G Protein Signaling 22	Protein Coding	33	GC08M099960	1.11948	https://www.genecards.org/cgi-bin/carddisp.pl?gene=RGS22
XIRP2	Xin Actin Binding Repeat Containing 2	Protein Coding	33	GC02P166888	1.11948	https://www.genecards.org/cgi-bin/carddisp.pl?gene=XIRP2
CASD1	CAS1 Domain Containing 1	Protein Coding	32	GC07P094509	1.11948	https://www.genecards.org/cgi-bin/carddisp.pl?gene=CASD1
DLK2	Delta Like Non-Canonical Notch Ligand 2	Protein Coding	32	GC06M043450	1.11948	https://www.genecards.org/cgi-bin/carddisp.pl?gene=DLK2
EML3	EMAP Like 3	Protein Coding	32	GC11M062602	1.11948	https://www.genecards.org/cgi-bin/carddisp.pl?gene=EML3
GALNTL6	Polypeptide N-Acetylgalactosaminyltransferase Like 6	Protein Coding	32	GC04P171813	1.11948	https://www.genecards.org/cgi-bin/carddisp.pl?gene=GALNTL6
FXYD4	FXYD Domain Containing Ion Transport Regulator 4	Protein Coding	32	GC10P043371	1.11948	https://www.genecards.org/cgi-bin/carddisp.pl?gene=FXYD4
KBTBD11	Kelch Repeat And BTB Domain Containing 11	Protein Coding	32	GC08P001970	1.11948	https://www.genecards.org/cgi-bin/carddisp.pl?gene=KBTBD11
NKAIN2	Sodium/Potassium Transporting ATPase Interacting 2	Protein Coding	32	GC06P123803	1.11948	https://www.genecards.org/cgi-bin/carddisp.pl?gene=NKAIN2
N4BP2	NEDD4 Binding Protein 2	Protein Coding	32	GC04P040058	1.11948	https://www.genecards.org/cgi-bin/carddisp.pl?gene=N4BP2
MED16	Mediator Complex Subunit 16	Protein Coding	32	GC19M003310	1.11948	https://www.genecards.org/cgi-bin/carddisp.pl?gene=MED16
POC5	POC5 Centriolar Protein	Protein Coding	32	GC05M075674	1.11948	https://www.genecards.org/cgi-bin/carddisp.pl?gene=POC5
YIPF2	Yip1 Domain Family Member 2	Protein Coding	32	GC19M011013	1.11948	https://www.genecards.org/cgi-bin/carddisp.pl?gene=YIPF2
ZBTB2	Zinc Finger And BTB Domain Containing 2	Protein Coding	32	GC06M151364	1.11948	https://www.genecards.org/cgi-bin/carddisp.pl?gene=ZBTB2
ZNF266	Zinc Finger Protein 266	Protein Coding	32	GC19M009412	1.11948	https://www.genecards.org/cgi-bin/carddisp.pl?gene=ZNF266
TBC1D8B	TBC1 Domain Family Member 8B	Protein Coding	32	GC0XP106802	1.11948	https://www.genecards.org/cgi-bin/carddisp.pl?gene=TBC1D8B
SYDE1	Synapse Defective Rho GTPase Homolog 1	Protein Coding	32	GC19P015107	1.11948	https://www.genecards.org/cgi-bin/carddisp.pl?gene=SYDE1
TSPYL5	TSPY Like 5	Protein Coding	32	GC08M097273	1.11948	https://www.genecards.org/cgi-bin/carddisp.pl?gene=TSPYL5
WDR18	WD Repeat Domain 18	Protein Coding	32	GC19P001064	1.11948	https://www.genecards.org/cgi-bin/carddisp.pl?gene=WDR18
UNC80	Unc-80 Homolog, NALCN Channel Complex Subunit	Protein Coding	32	GC02P209771	1.11948	https://www.genecards.org/cgi-bin/carddisp.pl?gene=UNC80
SLC35E3	Solute Carrier Family 35 Member E3	Protein Coding	32	GC12P068746	1.11948	https://www.genecards.org/cgi-bin/carddisp.pl?gene=SLC35E3
RAVER1	Ribonucleoprotein, PTB Binding 1	Protein Coding	32	GC19M010316	1.11948	https://www.genecards.org/cgi-bin/carddisp.pl?gene=RAVER1
PPAN	Peter Pan Homolog	Protein Coding	32	GC19P010107	1.11948	https://www.genecards.org/cgi-bin/carddisp.pl?gene=PPAN
RAB43	RAB43, Member RAS Oncogene Family	Protein Coding	32	GC03M129714	1.11948	https://www.genecards.org/cgi-bin/carddisp.pl?gene=RAB43
RIC8B	RIC8 Guanine Nucleotide Exchange Factor B	Protein Coding	32	GC12P106774	1.11948	https://www.genecards.org/cgi-bin/carddisp.pl?gene=RIC8B
ZBED4	Zinc Finger BED-Type Containing 4	Protein Coding	32	GC22P049853	1.11948	https://www.genecards.org/cgi-bin/carddisp.pl?gene=ZBED4
SLITRK4	SLIT And NTRK Like Family Member 4	Protein Coding	32	GC0XM143622	1.11948	https://www.genecards.org/cgi-bin/carddisp.pl?gene=SLITRK4
WIZ	WIZ Zinc Finger	Protein Coding	32	GC19M015419	1.11948	https://www.genecards.org/cgi-bin/carddisp.pl?gene=WIZ
CST9	Cystatin 9	Protein Coding	31	GC20M023623	1.11948	https://www.genecards.org/cgi-bin/carddisp.pl?gene=CST9
CALHM2	Calcium Homeostasis Modulator Family Member 2	Protein Coding	31	GC10M103446	1.11948	https://www.genecards.org/cgi-bin/carddisp.pl?gene=CALHM2
FAM114A1	Family With Sequence Similarity 114 Member A1	Protein Coding	31	GC04P038867	1.11948	https://www.genecards.org/cgi-bin/carddisp.pl?gene=FAM114A1
GRWD1	Glutamate Rich WD Repeat Containing 1	Protein Coding	31	GC19P048445	1.11948	https://www.genecards.org/cgi-bin/carddisp.pl?gene=GRWD1
KRI1	KRI1 Homolog	Protein Coding	31	GC19M010553	1.11948	https://www.genecards.org/cgi-bin/carddisp.pl?gene=KRI1
LMF2	Lipase Maturation Factor 2	Protein Coding	31	GC22M050502	1.11948	https://www.genecards.org/cgi-bin/carddisp.pl?gene=LMF2
MYOZ3	Myozenin 3	Protein Coding	31	GC05P150660	1.11948	https://www.genecards.org/cgi-bin/carddisp.pl?gene=MYOZ3
MYDGF	Myeloid Derived Growth Factor	Protein Coding	31	GC19M004641	1.11948	https://www.genecards.org/cgi-bin/carddisp.pl?gene=MYDGF
NACC2	NACC Family Member 2	Protein Coding	31	GC09M136006	1.11948	https://www.genecards.org/cgi-bin/carddisp.pl?gene=NACC2
MMS22L	MMS22 Like, DNA Repair Protein	Protein Coding	31	GC06M097142	1.11948	https://www.genecards.org/cgi-bin/carddisp.pl?gene=MMS22L
MIDN	Midnolin	Protein Coding	31	GC19P001248	1.11948	https://www.genecards.org/cgi-bin/carddisp.pl?gene=MIDN
MIER2	MIER Family Member 2	Protein Coding	31	GC19M000305	1.11948	https://www.genecards.org/cgi-bin/carddisp.pl?gene=MIER2
ZNF561	Zinc Finger Protein 561	Protein Coding	31	GC19M009605	1.11948	https://www.genecards.org/cgi-bin/carddisp.pl?gene=ZNF561
ZNF562	Zinc Finger Protein 562	Protein Coding	31	GC19M009622	1.11948	https://www.genecards.org/cgi-bin/carddisp.pl?gene=ZNF562
ZNF236	Zinc Finger Protein 236	Protein Coding	31	GC18P076822	1.11948	https://www.genecards.org/cgi-bin/carddisp.pl?gene=ZNF236
TSPAN11	Tetraspanin 11	Protein Coding	31	GC12P030926	1.11948	https://www.genecards.org/cgi-bin/carddisp.pl?gene=TSPAN11
SCAF1	SR-Related CTD Associated Factor 1	Protein Coding	31	GC19P050009	1.11948	https://www.genecards.org/cgi-bin/carddisp.pl?gene=SCAF1
TMEM120B	Transmembrane Protein 120B	Protein Coding	31	GC12P121712	1.11948	https://www.genecards.org/cgi-bin/carddisp.pl?gene=TMEM120B
ZNF559	Zinc Finger Protein 559	Protein Coding	31	GC19P009323	1.11948	https://www.genecards.org/cgi-bin/carddisp.pl?gene=ZNF559
COPRS	Coordinator Of PRMT5 And Differentiation Stimulator	Protein Coding	30	GC17M031851	1.11948	https://www.genecards.org/cgi-bin/carddisp.pl?gene=COPRS
C7orf50	Chromosome 7 Open Reading Frame 50	Protein Coding	30	GC07M001013	1.11948	https://www.genecards.org/cgi-bin/carddisp.pl?gene=C7orf50
CDKN2AIPNL	CDKN2A Interacting Protein N-Terminal Like	Protein Coding	30	GC05M134402	1.11948	https://www.genecards.org/cgi-bin/carddisp.pl?gene=CDKN2AIPNL
C10orf90	Chromosome 10 Open Reading Frame 90	Protein Coding	30	GC10M126424	1.11948	https://www.genecards.org/cgi-bin/carddisp.pl?gene=C10orf90
C19orf44	Chromosome 19 Open Reading Frame 44	Protein Coding	30	GC19P031517	1.11948	https://www.genecards.org/cgi-bin/carddisp.pl?gene=C19orf44
FAM189A1	Family With Sequence Similarity 189 Member A1	Protein Coding	30	GC15M029120	1.11948	https://www.genecards.org/cgi-bin/carddisp.pl?gene=FAM189A1
FAM81A	Family With Sequence Similarity 81 Member A	Protein Coding	30	GC15P059372	1.11948	https://www.genecards.org/cgi-bin/carddisp.pl?gene=FAM81A
HSD11B1L	Hydroxysteroid 11-Beta Dehydrogenase 1 Like	Protein Coding	30	GC19P005680	1.11948	https://www.genecards.org/cgi-bin/carddisp.pl?gene=HSD11B1L
ISY1	ISY1 Splicing Factor Homolog	Protein Coding	30	GC03M129127	1.11948	https://www.genecards.org/cgi-bin/carddisp.pl?gene=ISY1
JADE2	Jade Family PHD Finger 2	Protein Coding	30	GC05P134524	1.11948	https://www.genecards.org/cgi-bin/carddisp.pl?gene=JADE2
LDLRAD3	Low Density Lipoprotein Receptor Class A Domain Containing 3	Protein Coding	30	GC11P035943	1.11948	https://www.genecards.org/cgi-bin/carddisp.pl?gene=LDLRAD3
HMCES	5-Hydroxymethylcytosine Binding, ES Cell Specific	Protein Coding	30	GC03P129278	1.11948	https://www.genecards.org/cgi-bin/carddisp.pl?gene=HMCES
NYAP2	Neuronal Tyrosine-Phosphorylated Phosphoinositide-3-Kinase Adaptor 2	Protein Coding	30	GC02P225400	1.11948	https://www.genecards.org/cgi-bin/carddisp.pl?gene=NYAP2
MISP	Mitotic Spindle Positioning	Protein Coding	30	GC19P000941	1.11948	https://www.genecards.org/cgi-bin/carddisp.pl?gene=MISP
ZDBF2	Zinc Finger DBF-Type Containing 2	Protein Coding	30	GC02P206274	1.11948	https://www.genecards.org/cgi-bin/carddisp.pl?gene=ZDBF2
POMZP3	POM121 And ZP3 Fusion	Protein Coding	30	GC07M076609	1.11948	https://www.genecards.org/cgi-bin/carddisp.pl?gene=POMZP3
SBNO2	Strawberry Notch Homolog 2	Protein Coding	30	GC19M001107	1.11948	https://www.genecards.org/cgi-bin/carddisp.pl?gene=SBNO2
OR10H2	Olfactory Receptor Family 10 Subfamily H Member 2	Protein Coding	30	GC19P015728	1.11948	https://www.genecards.org/cgi-bin/carddisp.pl?gene=OR10H2
RABL2B	RAB, Member Of RAS Oncogene Family Like 2B	Protein Coding	30	GC22M050767	1.11948	https://www.genecards.org/cgi-bin/carddisp.pl?gene=RABL2B
TMEM259	Transmembrane Protein 259	Protein Coding	30	GC19M003320	1.11948	https://www.genecards.org/cgi-bin/carddisp.pl?gene=TMEM259
SMIM14	Small Integral Membrane Protein 14	Protein Coding	30	GC04M039546	1.11948	https://www.genecards.org/cgi-bin/carddisp.pl?gene=SMIM14
CSTL1	Cystatin Like 1	Protein Coding	29	GC20P023439	1.11948	https://www.genecards.org/cgi-bin/carddisp.pl?gene=CSTL1
ARMT1	Acidic Residue Methyltransferase 1	Protein Coding	29	GC06P151452	1.11948	https://www.genecards.org/cgi-bin/carddisp.pl?gene=ARMT1
HMGN5	High Mobility Group Nucleosome Binding Domain 5	Protein Coding	29	GC0XM081113	1.11948	https://www.genecards.org/cgi-bin/carddisp.pl?gene=HMGN5
OBP2B	Odorant Binding Protein 2B	Protein Coding	29	GC09M133205	1.11948	https://www.genecards.org/cgi-bin/carddisp.pl?gene=OBP2B
FRMPD3	FERM And PDZ Domain Containing 3	Protein Coding	29	GC0XP107449	1.11948	https://www.genecards.org/cgi-bin/carddisp.pl?gene=FRMPD3
PRR12	Proline Rich 12	Protein Coding	29	GC19P049591	1.11948	https://www.genecards.org/cgi-bin/carddisp.pl?gene=PRR12
TFDP3	Transcription Factor Dp Family Member 3	Protein Coding	29	GC0XM133216	1.11948	https://www.genecards.org/cgi-bin/carddisp.pl?gene=TFDP3
SLC35G1	Solute Carrier Family 35 Member G1	Protein Coding	29	GC10P093893	1.11948	https://www.genecards.org/cgi-bin/carddisp.pl?gene=SLC35G1
CCDC171	Coiled-Coil Domain Containing 171	Protein Coding	28	GC09P015562	1.11948	https://www.genecards.org/cgi-bin/carddisp.pl?gene=CCDC171
ATXN7L3B	Ataxin 7 Like 3B	Protein Coding	28	GC12P074537	1.11948	https://www.genecards.org/cgi-bin/carddisp.pl?gene=ATXN7L3B
CCDC172	Coiled-Coil Domain Containing 172	Protein Coding	28	GC10P116324	1.11948	https://www.genecards.org/cgi-bin/carddisp.pl?gene=CCDC172
ARHGAP45	Rho GTPase Activating Protein 45	Protein Coding	28	GC19P001065	1.11948	https://www.genecards.org/cgi-bin/carddisp.pl?gene=ARHGAP45
FAM71D	Family With Sequence Similarity 71 Member D	Protein Coding	28	GC14P067189	1.11948	https://www.genecards.org/cgi-bin/carddisp.pl?gene=FAM71D
ZNF121	Zinc Finger Protein 121	Protein Coding	28	GC19M009561	1.11948	https://www.genecards.org/cgi-bin/carddisp.pl?gene=ZNF121
OR10H4	Olfactory Receptor Family 10 Subfamily H Member 4	Protein Coding	28	GC19P015950	1.11948	https://www.genecards.org/cgi-bin/carddisp.pl?gene=OR10H4
RGPD3	RANBP2 Like And GRIP Domain Containing 3	Protein Coding	28	GC02M106373	1.11948	https://www.genecards.org/cgi-bin/carddisp.pl?gene=RGPD3
ZGLP1	Zinc Finger GATA Like Protein 1	Protein Coding	28	GC19M010304	1.11948	https://www.genecards.org/cgi-bin/carddisp.pl?gene=ZGLP1
ZNF846	Zinc Finger Protein 846	Protein Coding	28	GC19M009751	1.11948	https://www.genecards.org/cgi-bin/carddisp.pl?gene=ZNF846
CALHM3	Calcium Homeostasis Modulator 3	Protein Coding	27	GC10M103473	1.11948	https://www.genecards.org/cgi-bin/carddisp.pl?gene=CALHM3
C4orf45	Chromosome 4 Open Reading Frame 45	Protein Coding	27	GC04M158893	1.11948	https://www.genecards.org/cgi-bin/carddisp.pl?gene=C4orf45
C2CD4C	C2 Calcium Dependent Domain Containing 4C	Protein Coding	27	GC19M003268	1.11948	https://www.genecards.org/cgi-bin/carddisp.pl?gene=C2CD4C
NUP62CL	Nucleoporin 62 C-Terminal Like	Protein Coding	27	GC0XM107123	1.11948	https://www.genecards.org/cgi-bin/carddisp.pl?gene=NUP62CL
MAP10	Microtubule Associated Protein 10	Protein Coding	27	GC01P232804	1.11948	https://www.genecards.org/cgi-bin/carddisp.pl?gene=MAP10
PRORP	Protein Only RNase P Catalytic Subunit	Protein Coding	27	GC14P035251	1.11948	https://www.genecards.org/cgi-bin/carddisp.pl?gene=PRORP
OR10H3	Olfactory Receptor Family 10 Subfamily H Member 3	Protein Coding	27	GC19P015741	1.11948	https://www.genecards.org/cgi-bin/carddisp.pl?gene=OR10H3
OR10H5	Olfactory Receptor Family 10 Subfamily H Member 5	Protein Coding	27	GC19P015767	1.11948	https://www.genecards.org/cgi-bin/carddisp.pl?gene=OR10H5
PRSS48	Serine Protease 48	Protein Coding	27	GC04P151277	1.11948	https://www.genecards.org/cgi-bin/carddisp.pl?gene=PRSS48
TMEM196	Transmembrane Protein 196	Protein Coding	27	GC07M019758	1.11948	https://www.genecards.org/cgi-bin/carddisp.pl?gene=TMEM196
SWSAP1	SWIM-Type Zinc Finger 7 Associated Protein 1	Protein Coding	26	GC19P011374	1.11948	https://www.genecards.org/cgi-bin/carddisp.pl?gene=SWSAP1
ECRG4	ECRG4 Augurin Precursor	Protein Coding	25	GC02P106063	1.11948	https://www.genecards.org/cgi-bin/carddisp.pl?gene=ECRG4
LCE2B	Late Cornified Envelope 2B	Protein Coding	25	GC01P152686	1.11948	https://www.genecards.org/cgi-bin/carddisp.pl?gene=LCE2B
DUSP29	Dual Specificity Phosphatase 29	Protein Coding	25	GC10M075028	1.11948	https://www.genecards.org/cgi-bin/carddisp.pl?gene=DUSP29
MALRD1	MAM And LDL Receptor Class A Domain Containing 1	Protein Coding	25	GC10P019048	1.11948	https://www.genecards.org/cgi-bin/carddisp.pl?gene=MALRD1
VCX2	Variable Charge X-Linked 2	Protein Coding	25	GC0XM008169	1.11948	https://www.genecards.org/cgi-bin/carddisp.pl?gene=VCX2
SERTM1	Serine Rich And Transmembrane Domain Containing 1	Protein Coding	25	GC13P036673	1.11948	https://www.genecards.org/cgi-bin/carddisp.pl?gene=SERTM1
TMEM170B	Transmembrane Protein 170B	Protein Coding	25	GC06P011537	1.11948	https://www.genecards.org/cgi-bin/carddisp.pl?gene=TMEM170B
SMIM7	Small Integral Membrane Protein 7	Protein Coding	25	GC19M016630	1.11948	https://www.genecards.org/cgi-bin/carddisp.pl?gene=SMIM7
C10orf105	Chromosome 10 Open Reading Frame 105	Protein Coding	23	GC10M071711	1.11948	https://www.genecards.org/cgi-bin/carddisp.pl?gene=C10orf105
C18orf63	Chromosome 18 Open Reading Frame 63	Protein Coding	23	GC18P074315	1.11948	https://www.genecards.org/cgi-bin/carddisp.pl?gene=C18orf63
LCE2A	Late Cornified Envelope 2A	Protein Coding	23	GC01P152698	1.11948	https://www.genecards.org/cgi-bin/carddisp.pl?gene=LCE2A
DCDC2C	Doublecortin Domain Containing 2C	Protein Coding	23	GC02P003703	1.11948	https://www.genecards.org/cgi-bin/carddisp.pl?gene=DCDC2C
TMEM178B	Transmembrane Protein 178B	Protein Coding	23	GC07P141186	1.11948	https://www.genecards.org/cgi-bin/carddisp.pl?gene=TMEM178B
SELENOO	Selenoprotein O	Protein Coding	23	GC22P050201	1.11948	https://www.genecards.org/cgi-bin/carddisp.pl?gene=SELENOO
RFLNA	Refilin A	Protein Coding	23	GC12P124854	1.11948	https://www.genecards.org/cgi-bin/carddisp.pl?gene=RFLNA
COLCA2	Colorectal Cancer Associated 2	Protein Coding	22	GC11P111298	1.11948	https://www.genecards.org/cgi-bin/carddisp.pl?gene=COLCA2
YJU2	YJU2 Splicing Factor Homolog	Protein Coding	22	GC19P004253	1.11948	https://www.genecards.org/cgi-bin/carddisp.pl?gene=YJU2
COLCA1	Colorectal Cancer Associated 1	RNA Gene	21	GC11M111290	1.11948	https://www.genecards.org/cgi-bin/carddisp.pl?gene=COLCA1
DIPK1C	Divergent Protein Kinase Domain 1C	Protein Coding	21	GC18M074435	1.11948	https://www.genecards.org/cgi-bin/carddisp.pl?gene=DIPK1C
FHIP1A	FHF Complex Subunit HOOK Interacting Protein 1A	Protein Coding	21	GC04P151411	1.11948	https://www.genecards.org/cgi-bin/carddisp.pl?gene=FHIP1A
MIR34B	MicroRNA 34b	RNA Gene	21	GC11P111546	1.11948	https://www.genecards.org/cgi-bin/carddisp.pl?gene=MIR34B
RMST	Rhabdomyosarcoma 2 Associated Transcript	RNA Gene	21	GC12P097431	1.11948	https://www.genecards.org/cgi-bin/carddisp.pl?gene=RMST
CFAP92	Cilia And Flagella Associated Protein 92 (Putative)	Protein Coding	20	GC03M129747	1.11948	https://www.genecards.org/cgi-bin/carddisp.pl?gene=CFAP92
MIR34C	MicroRNA 34c	RNA Gene	20	GC11P111591	1.11948	https://www.genecards.org/cgi-bin/carddisp.pl?gene=MIR34C
ADM5	Adrenomedullin 5 (Putative)	Protein Coding	19	GC19P049688	1.11948	https://www.genecards.org/cgi-bin/carddisp.pl?gene=ADM5
HOATZ	HOATZ Cilia And Flagella Associated Protein	Protein Coding	19	GC11P111589	1.11948	https://www.genecards.org/cgi-bin/carddisp.pl?gene=HOATZ
C9orf92	Chromosome 9 Open Reading Frame 92	RNA Gene	18	GC09M016194	1.11948	https://www.genecards.org/cgi-bin/carddisp.pl?gene=C9orf92
HNF1A-AS1	HNF1A Antisense RNA 1	RNA Gene	18	GC12M121837	1.11948	https://www.genecards.org/cgi-bin/carddisp.pl?gene=HNF1A-AS1
CIRBP-AS1	CIRBP Antisense RNA 1	RNA Gene	17	GC19M003326	1.11948	https://www.genecards.org/cgi-bin/carddisp.pl?gene=CIRBP-AS1
GUSBP1	GUSB Pseudogene 1	Pseudogene	16	GC05P021337	1.11948	https://www.genecards.org/cgi-bin/carddisp.pl?gene=GUSBP1
LINC00877	Long Intergenic Non-Protein Coding RNA 877	RNA Gene	16	GC03M071897	1.11948	https://www.genecards.org/cgi-bin/carddisp.pl?gene=LINC00877
BUB1B-PAK6	BUB1B-PAK6 Readthrough	Protein Coding	15	GC15P040219	1.11948	https://www.genecards.org/cgi-bin/carddisp.pl?gene=BUB1B-PAK6
LINC01089	Long Intergenic Non-Protein Coding RNA 1089	RNA Gene	15	GC12M121870	1.11948	https://www.genecards.org/cgi-bin/carddisp.pl?gene=LINC01089
GLIS3-AS1	GLIS3 Antisense RNA 1	RNA Gene	15	GC09P003734	1.11948	https://www.genecards.org/cgi-bin/carddisp.pl?gene=GLIS3-AS1
GSG1L2	GSG1 Like 2	Protein Coding	15	GC17M009871	1.11948	https://www.genecards.org/cgi-bin/carddisp.pl?gene=GSG1L2
MIR651	MicroRNA 651	RNA Gene	15	GC0XP008056	1.11948	https://www.genecards.org/cgi-bin/carddisp.pl?gene=MIR651
LINC00540	Long Intergenic Non-Protein Coding RNA 540	RNA Gene	15	GC13P021974	1.11948	https://www.genecards.org/cgi-bin/carddisp.pl?gene=LINC00540
RPL32P3	Ribosomal Protein L32 Pseudogene 3	Pseudogene	15	GC03M129382	1.11948	https://www.genecards.org/cgi-bin/carddisp.pl?gene=RPL32P3
SNORD24	Small Nucleolar RNA, C/D Box 24	RNA Gene	15	GC09P133349	1.11948	https://www.genecards.org/cgi-bin/carddisp.pl?gene=SNORD24
SNORD33	Small Nucleolar RNA, C/D Box 33	RNA Gene	15	GC19P049502	1.11948	https://www.genecards.org/cgi-bin/carddisp.pl?gene=SNORD33
POT1-AS1	POT1 Antisense RNA 1	RNA Gene	15	GC07P124929	1.11948	https://www.genecards.org/cgi-bin/carddisp.pl?gene=POT1-AS1
ERCC6L2-AS1	ERCC6L2 Antisense RNA 1	RNA Gene	14	GC09M095758	1.11948	https://www.genecards.org/cgi-bin/carddisp.pl?gene=ERCC6L2-AS1
HSP90AA4P	Heat Shock Protein 90 Alpha Family Class A Member 4, Pseudogene	Pseudogene	14	GC04P189472	1.11948	https://www.genecards.org/cgi-bin/carddisp.pl?gene=HSP90AA4P
LIFR-AS1	LIFR Antisense RNA 1	RNA Gene	14	GC05P038559	1.11948	https://www.genecards.org/cgi-bin/carddisp.pl?gene=LIFR-AS1
LINC00856	Long Intergenic Non-Protein Coding RNA 856	RNA Gene	14	GC10P088439	1.11948	https://www.genecards.org/cgi-bin/carddisp.pl?gene=LINC00856
LINC01262	Long Intergenic Non-Protein Coding RNA 1262	RNA Gene	14	GC04P189661	1.11948	https://www.genecards.org/cgi-bin/carddisp.pl?gene=LINC01262
SNORD36A	Small Nucleolar RNA, C/D Box 36A	RNA Gene	14	GC09P133823	1.11948	https://www.genecards.org/cgi-bin/carddisp.pl?gene=SNORD36A
SNORD36B	Small Nucleolar RNA, C/D Box 36B	RNA Gene	14	GC09P133821	1.11948	https://www.genecards.org/cgi-bin/carddisp.pl?gene=SNORD36B
SNORD35A	Small Nucleolar RNA, C/D Box 35A	RNA Gene	14	GC19P049559	1.11948	https://www.genecards.org/cgi-bin/carddisp.pl?gene=SNORD35A
SNORD35B	Small Nucleolar RNA, C/D Box 35B	RNA Gene	14	GC19P049955	1.11948	https://www.genecards.org/cgi-bin/carddisp.pl?gene=SNORD35B
SNORD36C	Small Nucleolar RNA, C/D Box 36C	RNA Gene	14	GC09P133824	1.11948	https://www.genecards.org/cgi-bin/carddisp.pl?gene=SNORD36C
CLYBL-AS1	CLYBL Antisense RNA 1	RNA Gene	13	GC13M099726	1.11948	https://www.genecards.org/cgi-bin/carddisp.pl?gene=CLYBL-AS1
EGFLAM-AS1	EGFLAM Antisense RNA 1	RNA Gene	13	GC05M038426	1.11948	https://www.genecards.org/cgi-bin/carddisp.pl?gene=EGFLAM-AS1
ITGA9-AS1	ITGA9 Antisense RNA 1	RNA Gene	13	GC03M037788	1.11948	https://www.genecards.org/cgi-bin/carddisp.pl?gene=ITGA9-AS1
ILF3-DT	ILF3 Divergent Transcript	RNA Gene	13	GC19M010652	1.11948	https://www.genecards.org/cgi-bin/carddisp.pl?gene=ILF3-DT
MIR365B	MicroRNA 365b	RNA Gene	13	GC17P034454	1.11948	https://www.genecards.org/cgi-bin/carddisp.pl?gene=MIR365B
MIR646HG	MIR646 Host Gene	RNA Gene	13	GC20P060088	1.11948	https://www.genecards.org/cgi-bin/carddisp.pl?gene=MIR646HG
LINC02085	Long Intergenic Non-Protein Coding RNA 2085	RNA Gene	13	GC03P101941	1.11948	https://www.genecards.org/cgi-bin/carddisp.pl?gene=LINC02085
LINC01237	Long Intergenic Non-Protein Coding RNA 1237	RNA Gene	13	GC02P241881	1.11948	https://www.genecards.org/cgi-bin/carddisp.pl?gene=LINC01237
LMCD1-AS1	LMCD1 Antisense RNA 1	RNA Gene	13	GC03M007996	1.11948	https://www.genecards.org/cgi-bin/carddisp.pl?gene=LMCD1-AS1
MIATNB	MIAT Neighbor	RNA Gene	13	GC22P030827	1.11948	https://www.genecards.org/cgi-bin/carddisp.pl?gene=MIATNB
RNF217-AS1	RNF217 Antisense RNA 1 (Head To Head)	RNA Gene	13	GC06M124563	1.11948	https://www.genecards.org/cgi-bin/carddisp.pl?gene=RNF217-AS1
SNORD29	Small Nucleolar RNA, C/D Box 29	RNA Gene	13	GC11M062853	1.11948	https://www.genecards.org/cgi-bin/carddisp.pl?gene=SNORD29
UGDH-AS1	UGDH Antisense RNA 1	RNA Gene	13	GC04P039530	1.11948	https://www.genecards.org/cgi-bin/carddisp.pl?gene=UGDH-AS1
CLYBL-AS2	CLYBL Antisense RNA 2	RNA Gene	12	GC13M099690	1.11948	https://www.genecards.org/cgi-bin/carddisp.pl?gene=CLYBL-AS2
JAKMIP2-AS1	JAKMIP2 Antisense RNA 1	RNA Gene	12	GC05P147560	1.11948	https://www.genecards.org/cgi-bin/carddisp.pl?gene=JAKMIP2-AS1
NEURL1-AS1	NEURL1 Antisense RNA 1	RNA Gene	12	GC10M103479	1.11948	https://www.genecards.org/cgi-bin/carddisp.pl?gene=NEURL1-AS1
LINC01208	Long Intergenic Non-Protein Coding RNA 1208	RNA Gene	12	GC03M176415	1.11948	https://www.genecards.org/cgi-bin/carddisp.pl?gene=LINC01208
LINC01250	Long Intergenic Non-Protein Coding RNA 1250	RNA Gene	12	GC02M002899	1.11948	https://www.genecards.org/cgi-bin/carddisp.pl?gene=LINC01250
LINC01498	Long Intergenic Non-Protein Coding RNA 1498	RNA Gene	12	GC12M108434	1.11948	https://www.genecards.org/cgi-bin/carddisp.pl?gene=LINC01498
HSP90AA6P	Heat Shock Protein 90 Alpha Family Class A Member 6, Pseudogene	Pseudogene	11	GC04M170581	1.11948	https://www.genecards.org/cgi-bin/carddisp.pl?gene=HSP90AA6P
DPP9-AS1	DPP9 Antisense RNA 1	RNA Gene	11	GC19P004681	1.11948	https://www.genecards.org/cgi-bin/carddisp.pl?gene=DPP9-AS1
LINC01762	Long Intergenic Non-Protein Coding RNA 1762	RNA Gene	11	GC01M116424	1.11948	https://www.genecards.org/cgi-bin/carddisp.pl?gene=LINC01762
LINC01324	Long Intergenic Non-Protein Coding RNA 1324	RNA Gene	11	GC03M164664	1.11948	https://www.genecards.org/cgi-bin/carddisp.pl?gene=LINC01324
LINC01422	Long Intergenic Non-Protein Coding RNA 1422	RNA Gene	11	GC22P026858	1.11948	https://www.genecards.org/cgi-bin/carddisp.pl?gene=LINC01422
LINC02363	Long Intergenic Non-Protein Coding RNA 2363	RNA Gene	11	GC04M184312	1.11948	https://www.genecards.org/cgi-bin/carddisp.pl?gene=LINC02363
LINP1	LncRNA In Non-Homologous End Joining Pathway 1	RNA Gene	11	GC10P006738	1.11948	https://www.genecards.org/cgi-bin/carddisp.pl?gene=LINP1
PTOV1-AS2	PTOV1 Antisense RNA 2	RNA Gene	11	GC19M049856	1.11948	https://www.genecards.org/cgi-bin/carddisp.pl?gene=PTOV1-AS2
LINC01320	Long Intergenic Non-Protein Coding RNA 1320	RNA Gene	11	GC02P033711	1.11948	https://www.genecards.org/cgi-bin/carddisp.pl?gene=LINC01320
RNF213-AS1	RNF213 Antisense RNA 1	RNA Gene	11	GC17M080335	1.11948	https://www.genecards.org/cgi-bin/carddisp.pl?gene=RNF213-AS1
RFX3-DT	RFX3 Divergent Transcript	RNA Gene	11	GC09P003529	1.11948	https://www.genecards.org/cgi-bin/carddisp.pl?gene=RFX3-DT
LOC100288123	Uncharacterized LOC100288123	RNA Gene	11	GC19P001822	1.11948	https://www.genecards.org/cgi-bin/carddisp.pl?gene=LOC100288123
LOC102546229	Uncharacterized LOC102546229	RNA Gene	11	GC05M134429	1.11948	https://www.genecards.org/cgi-bin/carddisp.pl?gene=LOC102546229
CYP4F24P	Cytochrome P450 Family 4 Subfamily F Member 24, Pseudogene	Pseudogene	10	GC19M015759	1.11948	https://www.genecards.org/cgi-bin/carddisp.pl?gene=CYP4F24P
LINC00693	Long Intergenic Non-Protein Coding RNA 693	RNA Gene	10	GC03P028574	1.11948	https://www.genecards.org/cgi-bin/carddisp.pl?gene=LINC00693
DTX2P1-UPK3BP1-PMS2P11	DTX2P1-UPK3BP1-PMS2P11 Readthrough, Transcribed Pseudogene	Pseudogene	10	GC07P076959	1.11948	https://www.genecards.org/cgi-bin/carddisp.pl?gene=DTX2P1-UPK3BP1-PMS2P11
LINC02882	Long Intergenic Non-Protein Coding RNA 2882	RNA Gene	10	GC12M073212	1.11948	https://www.genecards.org/cgi-bin/carddisp.pl?gene=LINC02882
MIR2113	MicroRNA 2113	RNA Gene	10	GC06P098024	1.11948	https://www.genecards.org/cgi-bin/carddisp.pl?gene=MIR2113
LINC01700	Long Intergenic Non-Protein Coding RNA 1700	RNA Gene	10	GC21M038975	1.11948	https://www.genecards.org/cgi-bin/carddisp.pl?gene=LINC01700
MIR5702	MicroRNA 5702	RNA Gene	10	GC02M226658	1.11948	https://www.genecards.org/cgi-bin/carddisp.pl?gene=MIR5702
LINC01950	Long Intergenic Non-Protein Coding RNA 1950	RNA Gene	10	GC05M106816	1.11948	https://www.genecards.org/cgi-bin/carddisp.pl?gene=LINC01950
LINC01973	Long Intergenic Non-Protein Coding RNA 1973	RNA Gene	10	GC17M077880	1.11948	https://www.genecards.org/cgi-bin/carddisp.pl?gene=LINC01973
LINC01228	Long Intergenic Non-Protein Coding RNA 1228	RNA Gene	10	GC16M079798	1.11948	https://www.genecards.org/cgi-bin/carddisp.pl?gene=LINC01228
LINC01428	Long Intergenic Non-Protein Coding RNA 1428	RNA Gene	10	GC20M007146	1.11948	https://www.genecards.org/cgi-bin/carddisp.pl?gene=LINC01428
LINC01608	Long Intergenic Non-Protein Coding RNA 1608	RNA Gene	10	GC08M110899	1.11948	https://www.genecards.org/cgi-bin/carddisp.pl?gene=LINC01608
LINC01304	Long Intergenic Non-Protein Coding RNA 1304	RNA Gene	10	GC02M003957	1.11948	https://www.genecards.org/cgi-bin/carddisp.pl?gene=LINC01304
TMED2-DT	TMED2 Divergent Transcript	RNA Gene	10	GC12M123582	1.11948	https://www.genecards.org/cgi-bin/carddisp.pl?gene=TMED2-DT
SNHG26	Small Nucleolar RNA Host Gene 26	RNA Gene	10	GC07P022979	1.11948	https://www.genecards.org/cgi-bin/carddisp.pl?gene=SNHG26
SRP54-AS1	SRP54 Antisense RNA 1	RNA Gene	10	GC14M034754	1.11948	https://www.genecards.org/cgi-bin/carddisp.pl?gene=SRP54-AS1
FAUP1	FAU Pseudogene 1	Pseudogene	9	GC18M074389	1.11948	https://www.genecards.org/cgi-bin/carddisp.pl?gene=FAUP1
KRT18P14	Keratin 18 Pseudogene 14	Pseudogene	9	GC11M035842	1.11948	https://www.genecards.org/cgi-bin/carddisp.pl?gene=KRT18P14
LINC02751	Long Intergenic Non-Protein Coding RNA 2751	RNA Gene	9	GC11P015563	1.11948	https://www.genecards.org/cgi-bin/carddisp.pl?gene=LINC02751
LINC01694	Long Intergenic Non-Protein Coding RNA 1694	RNA Gene	9	GC21P045591	1.11948	https://www.genecards.org/cgi-bin/carddisp.pl?gene=LINC01694
LINC02006	Long Intergenic Non-Protein Coding RNA 2006	RNA Gene	9	GC03M153385	1.11948	https://www.genecards.org/cgi-bin/carddisp.pl?gene=LINC02006
LINC01775	Long Intergenic Non-Protein Coding RNA 1775	RNA Gene	9	GC19M003437	1.11948	https://www.genecards.org/cgi-bin/carddisp.pl?gene=LINC01775
LINC01855	Long Intergenic Non-Protein Coding RNA 1855	RNA Gene	9	GC19P033699	1.11948	https://www.genecards.org/cgi-bin/carddisp.pl?gene=LINC01855
LINC02241	Long Intergenic Non-Protein Coding RNA 2241	RNA Gene	9	GC05P020613	1.11948	https://www.genecards.org/cgi-bin/carddisp.pl?gene=LINC02241
RPS10P11	Ribosomal Protein S10 Pseudogene 11	Pseudogene	9	GC05P134422	1.11948	https://www.genecards.org/cgi-bin/carddisp.pl?gene=RPS10P11
SKP1P2	S-Phase Kinase Associated Protein 1 Pseudogene 2	Pseudogene	9	GC12P016988	1.11948	https://www.genecards.org/cgi-bin/carddisp.pl?gene=SKP1P2
USP6NL-AS1	USP6NL Antisense RNA 1	RNA Gene	9	GC10P011614	1.11948	https://www.genecards.org/cgi-bin/carddisp.pl?gene=USP6NL-AS1
ENSG00000254919	Novel Transcript	RNA Gene	9	GC11M035721	1.11948	https://www.genecards.org/cgi-bin/carddisp.pl?gene=ENSG00000254919
CFAP100-DT	CFAP100 Divergent Transcript	RNA Gene	8	GC03M126378	1.11948	https://www.genecards.org/cgi-bin/carddisp.pl?gene=CFAP100-DT
KBTBD11-AS1	KBTBD11 Antisense RNA 1	RNA Gene	8	GC08M001970	1.11948	https://www.genecards.org/cgi-bin/carddisp.pl?gene=KBTBD11-AS1
LINC02605	Long Intergenic Non-Protein Coding RNA 2605	RNA Gene	8	GC08P078838	1.11948	https://www.genecards.org/cgi-bin/carddisp.pl?gene=LINC02605
GTF2IRD1P1	GTF2I Repeat Domain Containing 1 Pseudogene 1	Pseudogene	8	GC07M066809	1.11948	https://www.genecards.org/cgi-bin/carddisp.pl?gene=GTF2IRD1P1
MIR4475	MicroRNA 4475	RNA Gene	8	GC09M036825	1.11948	https://www.genecards.org/cgi-bin/carddisp.pl?gene=MIR4475
MIR5007	MicroRNA 5007	RNA Gene	8	GC13P055174	1.11948	https://www.genecards.org/cgi-bin/carddisp.pl?gene=MIR5007
LINC01987	Long Intergenic Non-Protein Coding RNA 1987	RNA Gene	8	GC17M077724	1.11948	https://www.genecards.org/cgi-bin/carddisp.pl?gene=LINC01987
LINC02214	Long Intergenic Non-Protein Coding RNA 2214	RNA Gene	8	GC05M116743	1.11948	https://www.genecards.org/cgi-bin/carddisp.pl?gene=LINC02214
UBE2L4	Ubiquitin Conjugating Enzyme E2 L4 (Pseudogene)	Pseudogene	8	GC19P009988	1.11948	https://www.genecards.org/cgi-bin/carddisp.pl?gene=UBE2L4
SDHDP4	Succinate Dehydrogenase Complex Subunit D Pseudogene 4	Pseudogene	8	GC03M045882	1.11948	https://www.genecards.org/cgi-bin/carddisp.pl?gene=SDHDP4
ENSG00000235888	Novel Transcript	RNA Gene	8	GC21M038988	1.11948	https://www.genecards.org/cgi-bin/carddisp.pl?gene=ENSG00000235888
ENSG00000254789	Novel Transcript	RNA Gene	8	GC11M015593	1.11948	https://www.genecards.org/cgi-bin/carddisp.pl?gene=ENSG00000254789
ENSG00000255446	Novel Transcript	RNA Gene	8	GC11M079860	1.11948	https://www.genecards.org/cgi-bin/carddisp.pl?gene=ENSG00000255446
ENSG00000255458	Novel Transcript	RNA Gene	8	GC04P039641	1.11948	https://www.genecards.org/cgi-bin/carddisp.pl?gene=ENSG00000255458
CLEC4OP	C-Type Lectin Domain Family 4 Member O, Pseudogene	Pseudogene	7	GC19M015856	1.11948	https://www.genecards.org/cgi-bin/carddisp.pl?gene=CLEC4OP
CYCSP39	CYCS Pseudogene 39	Pseudogene	7	GC16M025455	1.11948	https://www.genecards.org/cgi-bin/carddisp.pl?gene=CYCSP39
FTH1P7	Ferritin Heavy Chain 1 Pseudogene 7	Pseudogene	7	GC13M022695	1.11948	https://www.genecards.org/cgi-bin/carddisp.pl?gene=FTH1P7
LINC02785	Long Intergenic Non-Protein Coding RNA 2785	RNA Gene	7	GC01P108040	1.11948	https://www.genecards.org/cgi-bin/carddisp.pl?gene=LINC02785
PAFAH1B2P2	PAFAH1B2 Pseudogene 2	Pseudogene	7	GC12M097717	1.11948	https://www.genecards.org/cgi-bin/carddisp.pl?gene=PAFAH1B2P2
NXT1-AS1	NXT1 Antisense RNA 1	RNA Gene	7	GC20M023280	1.11948	https://www.genecards.org/cgi-bin/carddisp.pl?gene=NXT1-AS1
LINC01661	Long Intergenic Non-Protein Coding RNA 1661	RNA Gene	7	GC01P106820	1.11948	https://www.genecards.org/cgi-bin/carddisp.pl?gene=LINC01661
LINC01718	Long Intergenic Non-Protein Coding RNA 1718	RNA Gene	7	GC20P061080	1.11948	https://www.genecards.org/cgi-bin/carddisp.pl?gene=LINC01718
LINC01809	Long Intergenic Non-Protein Coding RNA 1809	RNA Gene	7	GC02P083523	1.11948	https://www.genecards.org/cgi-bin/carddisp.pl?gene=LINC01809
LINC01826	Long Intergenic Non-Protein Coding RNA 1826	RNA Gene	7	GC02M123068	1.11948	https://www.genecards.org/cgi-bin/carddisp.pl?gene=LINC01826
LINC02239	Long Intergenic Non-Protein Coding RNA 2239	RNA Gene	7	GC05M024837	1.11948	https://www.genecards.org/cgi-bin/carddisp.pl?gene=LINC02239
LINC02382	Long Intergenic Non-Protein Coding RNA 2382	RNA Gene	7	GC04M170743	1.11948	https://www.genecards.org/cgi-bin/carddisp.pl?gene=LINC02382
LINC02391	Long Intergenic Non-Protein Coding RNA 2391	RNA Gene	7	GC12M092248	1.11948	https://www.genecards.org/cgi-bin/carddisp.pl?gene=LINC02391
LIX1-AS1	LIX1 And RIOK2 Antisense RNA 1	RNA Gene	7	GC05P097073	1.11948	https://www.genecards.org/cgi-bin/carddisp.pl?gene=LIX1-AS1
UNGP1	Uracil-DNA Glycosylase Pseudogene 1	Pseudogene	7	GC16P051280	1.11948	https://www.genecards.org/cgi-bin/carddisp.pl?gene=UNGP1
RNU6-369P	RNA, U6 Small Nuclear 369, Pseudogene	Pseudogene	7	GC01P044390	1.11948	https://www.genecards.org/cgi-bin/carddisp.pl?gene=RNU6-369P
RNA5SP478	RNA, 5S Ribosomal Pseudogene 478	Pseudogene	7	GC20M023161	1.11948	https://www.genecards.org/cgi-bin/carddisp.pl?gene=RNA5SP478
SDK1-AS1	SDK1 Antisense RNA 1	RNA Gene	7	GC07M003247	1.11948	https://www.genecards.org/cgi-bin/carddisp.pl?gene=SDK1-AS1
RNU6-456P	RNA, U6 Small Nuclear 456, Pseudogene	Pseudogene	7	GC05M134500	1.11948	https://www.genecards.org/cgi-bin/carddisp.pl?gene=RNU6-456P
RPL12P33	Ribosomal Protein L12 Pseudogene 33	Pseudogene	7	GC12P120916	1.11948	https://www.genecards.org/cgi-bin/carddisp.pl?gene=RPL12P33
RPL17P34	Ribosomal Protein L17 Pseudogene 34	Pseudogene	7	GC10M093283	1.11948	https://www.genecards.org/cgi-bin/carddisp.pl?gene=RPL17P34
RPL21P75	Ribosomal Protein L21 Pseudogene 75	Pseudogene	7	GC07P020002	1.11948	https://www.genecards.org/cgi-bin/carddisp.pl?gene=RPL21P75
SNRPEP4	SNRPE Pseudogene 4	Pseudogene	7	GC19M005579	1.11948	https://www.genecards.org/cgi-bin/carddisp.pl?gene=SNRPEP4
ENSG00000235070	Novel Transcript	RNA Gene	7	GC02M225674	1.11948	https://www.genecards.org/cgi-bin/carddisp.pl?gene=ENSG00000235070
ENSG00000214650	Novel Transcript	RNA Gene	7	GC12P124869	1.11948	https://www.genecards.org/cgi-bin/carddisp.pl?gene=ENSG00000214650
ENSG00000227186	Novel Transcript	RNA Gene	7	GC10M075023	1.11948	https://www.genecards.org/cgi-bin/carddisp.pl?gene=ENSG00000227186
ENSG00000255126	Novel Transcript	RNA Gene	7	GC11M079859	1.11948	https://www.genecards.org/cgi-bin/carddisp.pl?gene=ENSG00000255126
ENSG00000260461	Novel Transcript, Overlapping To OBFC1	RNA Gene	7	GC10M103877	1.11948	https://www.genecards.org/cgi-bin/carddisp.pl?gene=ENSG00000260461
ENSG00000260613	Novel Transcript	RNA Gene	7	GC22M053174	1.11948	https://www.genecards.org/cgi-bin/carddisp.pl?gene=ENSG00000260613
ENSG00000267159	Novel Transcript, Antisense To ARID3A	RNA Gene	7	GC19M003317	1.11948	https://www.genecards.org/cgi-bin/carddisp.pl?gene=ENSG00000267159
ENSG00000267273	Novel Transcript	RNA Gene	7	GC19P009498	1.11948	https://www.genecards.org/cgi-bin/carddisp.pl?gene=ENSG00000267273
ENSG00000267317	Novel Transcript, Antisense To APC2	RNA Gene	7	GC19M003342	1.11948	https://www.genecards.org/cgi-bin/carddisp.pl?gene=ENSG00000267317
ENSG00000267904	Novel Transcript, Sense Intronic C19orf42	RNA Gene	7	GC19M016639	1.11948	https://www.genecards.org/cgi-bin/carddisp.pl?gene=ENSG00000267904
ENSG00000268189	Novel Transcript, Antisense To AKAP8 And AKAP8L	RNA Gene	7	GC19P015379	1.11948	https://www.genecards.org/cgi-bin/carddisp.pl?gene=ENSG00000268189
ENSG00000269578	Novel Transcript, Sense Intronic MED26	RNA Gene	7	GC19M016587	1.11948	https://www.genecards.org/cgi-bin/carddisp.pl?gene=ENSG00000269578
ENSG00000270130	Novel Transcript, Sense Intronic To CCDC92	RNA Gene	7	GC12M123960	1.11948	https://www.genecards.org/cgi-bin/carddisp.pl?gene=ENSG00000270130
ENSG00000237609	Novel Transcript	RNA Gene	7	GC21M039028	1.11948	https://www.genecards.org/cgi-bin/carddisp.pl?gene=ENSG00000237609
ENSG00000251455	Novel Transcript, Antisense To PET112L	RNA Gene	7	GC04P151674	1.11948	https://www.genecards.org/cgi-bin/carddisp.pl?gene=ENSG00000251455
ENSG00000257452	Novel Transcript, Antisense To OAS1, OAS2 And OAS3	RNA Gene	7	GC12M112907	1.11948	https://www.genecards.org/cgi-bin/carddisp.pl?gene=ENSG00000257452
ENSG00000267030	Novel Transcript, Antisense To UBXN6	RNA Gene	7	GC19P004447	1.11948	https://www.genecards.org/cgi-bin/carddisp.pl?gene=ENSG00000267030
ENSG00000268047	Novel Transcript, Antisense To PTOV1	RNA Gene	7	GC19M049852	1.11948	https://www.genecards.org/cgi-bin/carddisp.pl?gene=ENSG00000268047
ENSG00000269427	Novel Transcript, Antisense C19orf42	RNA Gene	7	GC19P031527	1.11948	https://www.genecards.org/cgi-bin/carddisp.pl?gene=ENSG00000269427
ENSG00000269938	Novel Transcript, Sense Intronic To CCDC92	RNA Gene	7	GC12M123968	1.11948	https://www.genecards.org/cgi-bin/carddisp.pl?gene=ENSG00000269938
ENSG00000248559	Novel Transcript	RNA Gene	7	GC05P134399	1.11948	https://www.genecards.org/cgi-bin/carddisp.pl?gene=ENSG00000248559
ENSG00000250348	Novel Transcript	RNA Gene	7	GC05M076285	1.11948	https://www.genecards.org/cgi-bin/carddisp.pl?gene=ENSG00000250348
ENSG00000250994	Novel Transcript	RNA Gene	7	GC05P134436	1.11948	https://www.genecards.org/cgi-bin/carddisp.pl?gene=ENSG00000250994
ENSG00000256306	Novel Transcript, Antisense To GRIN2B	RNA Gene	7	GC12P016696	1.11948	https://www.genecards.org/cgi-bin/carddisp.pl?gene=ENSG00000256306
ENSG00000267510	Novel Transcript, Antisense To ZNF699	RNA Gene	7	GC19P009291	1.11948	https://www.genecards.org/cgi-bin/carddisp.pl?gene=ENSG00000267510
ENSG00000267607	Novel Transcript, Antisense To ICAM4 And ICAM1	RNA Gene	7	GC19M010285	1.11948	https://www.genecards.org/cgi-bin/carddisp.pl?gene=ENSG00000267607
ENSG00000268670	Novel Transcript, Sense Intronic To ZBTB7A	RNA Gene	7	GC19M004065	1.11948	https://www.genecards.org/cgi-bin/carddisp.pl?gene=ENSG00000268670
ENSG00000251189	Novel Transcript	RNA Gene	7	GC05P038682	1.11948	https://www.genecards.org/cgi-bin/carddisp.pl?gene=ENSG00000251189
ENSG00000267255	Novel Transcript, Antisense To CHAF1A	RNA Gene	7	GC19M004429	1.11948	https://www.genecards.org/cgi-bin/carddisp.pl?gene=ENSG00000267255
ENSG00000268087	Novel Transcript	RNA Gene	7	GC19P031526	1.11948	https://www.genecards.org/cgi-bin/carddisp.pl?gene=ENSG00000268087
ENSG00000269044	Novel Transcript, Sense Intronic C19orf42	RNA Gene	7	GC19M016633	1.11948	https://www.genecards.org/cgi-bin/carddisp.pl?gene=ENSG00000269044
ENSG00000269807	Novel Transcript, Antisense To MPND	RNA Gene	7	GC19M004348	1.11948	https://www.genecards.org/cgi-bin/carddisp.pl?gene=ENSG00000269807
ENSG00000269997	Novel Transcript, Sense Intronic To CCDC92	RNA Gene	7	GC12M123966	1.11948	https://www.genecards.org/cgi-bin/carddisp.pl?gene=ENSG00000269997
ENSG00000270061	Novel Transcript, Sense Intronic To CCDC92	RNA Gene	7	GC12M123969	1.11948	https://www.genecards.org/cgi-bin/carddisp.pl?gene=ENSG00000270061
ENSG00000235151	Novel Transcript	RNA Gene	7	GC02P241844	1.11948	https://www.genecards.org/cgi-bin/carddisp.pl?gene=ENSG00000235151
ARMC10P1	Armadillo Repeat Containing 10 Pseudogene 1	Pseudogene	6	GC03M094505	1.11948	https://www.genecards.org/cgi-bin/carddisp.pl?gene=ARMC10P1
KRT18P33	Keratin 18 Pseudogene 33	Pseudogene	6	GC02P065666	1.11948	https://www.genecards.org/cgi-bin/carddisp.pl?gene=KRT18P33
HSPA8P15	Heat Shock Protein Family A (Hsp70) Member 8 Pseudogene 15	Pseudogene	6	GC06M151411	1.11948	https://www.genecards.org/cgi-bin/carddisp.pl?gene=HSPA8P15
HNF4GP1	Hepatocyte Nuclear Factor 4 Gamma Pseudogene 1	Pseudogene	6	GC13M055996	1.11948	https://www.genecards.org/cgi-bin/carddisp.pl?gene=HNF4GP1
LINC02699	Long Intergenic Non-Protein Coding RNA 2699	RNA Gene	6	GC11P025613	1.11948	https://www.genecards.org/cgi-bin/carddisp.pl?gene=LINC02699
LINC02770	Long Intergenic Non-Protein Coding RNA 2770	RNA Gene	6	GC01P191875	1.11948	https://www.genecards.org/cgi-bin/carddisp.pl?gene=LINC02770
GTF2IP23	General Transcription Factor IIi Pseudogene 23	Pseudogene	6	GC07P068480	1.11948	https://www.genecards.org/cgi-bin/carddisp.pl?gene=GTF2IP23
LINC02512	Long Intergenic Non-Protein Coding RNA 2512	RNA Gene	6	GC04P170344	1.11948	https://www.genecards.org/cgi-bin/carddisp.pl?gene=LINC02512
LINC02386	Long Intergenic Non-Protein Coding RNA 2386	RNA Gene	6	GC12M030178	1.11948	https://www.genecards.org/cgi-bin/carddisp.pl?gene=LINC02386
PLD5P1	PLD5 Pseudogene 1	Pseudogene	6	GC10P038096	1.11948	https://www.genecards.org/cgi-bin/carddisp.pl?gene=PLD5P1
ZBTB12BP	Zinc Finger And BTB Domain Containing 12B, Pseudogene	Pseudogene	6	GC04M039769	1.11948	https://www.genecards.org/cgi-bin/carddisp.pl?gene=ZBTB12BP
RRM2P4	Ribonucleotide Reductase M2 Polypeptide Pseudogene 4	Pseudogene	6	GC0XP144309	1.11948	https://www.genecards.org/cgi-bin/carddisp.pl?gene=RRM2P4
UQCRC2P1	Ubiquinol-Cytochrome C Reductase Core Protein 2 Pseudogene 1	Pseudogene	6	GC03M046311	1.11948	https://www.genecards.org/cgi-bin/carddisp.pl?gene=UQCRC2P1
RNA5SP189	RNA, 5S Ribosomal Pseudogene 189	Pseudogene	6	GC05M105922	1.11948	https://www.genecards.org/cgi-bin/carddisp.pl?gene=RNA5SP189
RNU6ATAC11P	RNA, U6atac Small Nuclear 11, Pseudogene	Pseudogene	6	GC10P043341	1.11948	https://www.genecards.org/cgi-bin/carddisp.pl?gene=RNU6ATAC11P
RPL21P81	Ribosomal Protein L21 Pseudogene 81	Pseudogene	6	GC09P133338	1.11948	https://www.genecards.org/cgi-bin/carddisp.pl?gene=RPL21P81
RPS27P10	Ribosomal Protein S27 Pseudogene 10	Pseudogene	6	GC02M211298	1.11948	https://www.genecards.org/cgi-bin/carddisp.pl?gene=RPS27P10
RNA5SP455	RNA, 5S Ribosomal Pseudogene 455	Pseudogene	6	GC18P044071	1.11948	https://www.genecards.org/cgi-bin/carddisp.pl?gene=RNA5SP455
RNU6-1134P	RNA, U6 Small Nuclear 1134, Pseudogene	Pseudogene	6	GC17P031713	1.11948	https://www.genecards.org/cgi-bin/carddisp.pl?gene=RNU6-1134P
RNU6-655P	RNA, U6 Small Nuclear 655, Pseudogene	Pseudogene	6	GC18P078036	1.11948	https://www.genecards.org/cgi-bin/carddisp.pl?gene=RNU6-655P
RPL23P10	Ribosomal Protein L23 Pseudogene 10	Pseudogene	6	GC08M036581	1.11948	https://www.genecards.org/cgi-bin/carddisp.pl?gene=RPL23P10
RNU6-1211P	RNA, U6 Small Nuclear 1211, Pseudogene	Pseudogene	6	GC01P232700	1.11948	https://www.genecards.org/cgi-bin/carddisp.pl?gene=RNU6-1211P
RNU7-165P	RNA, U7 Small Nuclear 165 Pseudogene	Pseudogene	6	GC10P113353	1.11948	https://www.genecards.org/cgi-bin/carddisp.pl?gene=RNU7-165P
RPL21P41	Ribosomal Protein L21 Pseudogene 41	Pseudogene	6	GC03P066638	1.11948	https://www.genecards.org/cgi-bin/carddisp.pl?gene=RPL21P41
RPL23AP12	Ribosomal Protein L23a Pseudogene 12	Pseudogene	6	GC21P039127	1.11948	https://www.genecards.org/cgi-bin/carddisp.pl?gene=RPL23AP12
RPL37P4	Ribosomal Protein L37 Pseudogene 4	Pseudogene	6	GC21P019593	1.11948	https://www.genecards.org/cgi-bin/carddisp.pl?gene=RPL37P4
RNU1-139P	RNA, U1 Small Nuclear 139, Pseudogene	Pseudogene	6	GC21P019345	1.11948	https://www.genecards.org/cgi-bin/carddisp.pl?gene=RNU1-139P
RNU1-74P	RNA, U1 Small Nuclear 74, Pseudogene	Pseudogene	6	GC01M232832	1.11948	https://www.genecards.org/cgi-bin/carddisp.pl?gene=RNU1-74P
RPS27P22	Ribosomal Protein S27 Pseudogene 22	Pseudogene	6	GC12P022722	1.11948	https://www.genecards.org/cgi-bin/carddisp.pl?gene=RPS27P22
RSL24D1P5	Ribosomal L24 Domain Containing 1 Pseudogene 5	Pseudogene	6	GC12M063055	1.11948	https://www.genecards.org/cgi-bin/carddisp.pl?gene=RSL24D1P5
SNRPGP6	Small Nuclear Ribonucleoprotein Polypeptide G Pseudogene 6	Pseudogene	6	GC10P116409	1.11948	https://www.genecards.org/cgi-bin/carddisp.pl?gene=SNRPGP6
RAET1M	Retinoic Acid Early Transcript 1M Pseudogene	Pseudogene	6	GC06P150032	1.11948	https://www.genecards.org/cgi-bin/carddisp.pl?gene=RAET1M
LOC101929165	Uncharacterized LOC101929165	RNA Gene	6	GC10P074912	1.11948	https://www.genecards.org/cgi-bin/carddisp.pl?gene=LOC101929165
ENSG00000201451	Y RNA	RNA Gene	6	GC09M133339	1.11948	https://www.genecards.org/cgi-bin/carddisp.pl?gene=ENSG00000201451
ENSG00000224272	Novel Transcript	RNA Gene	6	GC02M241808	1.11948	https://www.genecards.org/cgi-bin/carddisp.pl?gene=ENSG00000224272
ENSG00000234149	Novel Transcript	RNA Gene	6	GC10M075003	1.11948	https://www.genecards.org/cgi-bin/carddisp.pl?gene=ENSG00000234149
LOC101927066	Uncharacterized LOC101927066	RNA Gene	6	GC08M096951	1.11948	https://www.genecards.org/cgi-bin/carddisp.pl?gene=LOC101927066
ENSG00000248624	Novel Transcript	RNA Gene	6	GC05P031657	1.11948	https://www.genecards.org/cgi-bin/carddisp.pl?gene=ENSG00000248624
ENSG00000266877	Novel Transcript	RNA Gene	6	GC17P031583	1.11948	https://www.genecards.org/cgi-bin/carddisp.pl?gene=ENSG00000266877
ENSG00000267303	Novel Transcript	Protein Coding	6	GC19M010315	1.11948	https://www.genecards.org/cgi-bin/carddisp.pl?gene=ENSG00000267303
ENSG00000254964	Novel Transcript	RNA Gene	6	GC11P062606	1.11948	https://www.genecards.org/cgi-bin/carddisp.pl?gene=ENSG00000254964
ENSG00000255508	Novel Protein	Protein Coding	6	GC11M079870	1.11948	https://www.genecards.org/cgi-bin/carddisp.pl?gene=ENSG00000255508
ENSG00000260648	Novel Transcript, Sense Intronic To PAK6	RNA Gene	6	GC15P040232	1.11948	https://www.genecards.org/cgi-bin/carddisp.pl?gene=ENSG00000260648
ENSG00000268743	Novel Transcript, Sense Intronic SIN3B	RNA Gene	6	GC19P031530	1.11948	https://www.genecards.org/cgi-bin/carddisp.pl?gene=ENSG00000268743
ENSG00000261526	Novel Transcript	RNA Gene	6	GC19M001874	1.11948	https://www.genecards.org/cgi-bin/carddisp.pl?gene=ENSG00000261526
ENSG00000267769	Novel Transcript, Antisense To UBX6	RNA Gene	6	GC19P004454	1.11948	https://www.genecards.org/cgi-bin/carddisp.pl?gene=ENSG00000267769
ENSG00000272040	Novel Transcript	RNA Gene	6	GC05P075608	1.11948	https://www.genecards.org/cgi-bin/carddisp.pl?gene=ENSG00000272040
BIN2P2	Bridging Integrator 2 Pseudogene 2	Pseudogene	5	GC05P075910	1.11948	https://www.genecards.org/cgi-bin/carddisp.pl?gene=BIN2P2
CHEK2P5	CHEK2 Pseudogene 5	Pseudogene	5	GC10P039059	1.11948	https://www.genecards.org/cgi-bin/carddisp.pl?gene=CHEK2P5
DHFRP3	Dihydrofolate Reductase Pseudogene 3	Pseudogene	5	GC02P082856	1.11948	https://www.genecards.org/cgi-bin/carddisp.pl?gene=DHFRP3
ARL2BPP7	ADP Ribosylation Factor Like GTPase 2 Binding Protein Pseudogene 7	Pseudogene	5	GC09M102053	1.11948	https://www.genecards.org/cgi-bin/carddisp.pl?gene=ARL2BPP7
EIF4A3P1	Eukaryotic Translation Initiation Factor 4A3 Pseudogene 1	Pseudogene	5	GC18M024522	1.11948	https://www.genecards.org/cgi-bin/carddisp.pl?gene=EIF4A3P1
MTND3P4	MT-ND3 Pseudogene 4	Pseudogene	5	GC09M101793	1.11948	https://www.genecards.org/cgi-bin/carddisp.pl?gene=MTND3P4
PHB1P1	PHB1 Pseudogene 1	Pseudogene	5	GC06P150047	1.11948	https://www.genecards.org/cgi-bin/carddisp.pl?gene=PHB1P1
NAP1L4P2	Nucleosome Assembly Protein 1 Like 4 Pseudogene 2	Pseudogene	5	GC0XM106466	1.11948	https://www.genecards.org/cgi-bin/carddisp.pl?gene=NAP1L4P2
MRPS17P3	Mitochondrial Ribosomal Protein S17 Pseudogene 3	Pseudogene	5	GC03P078526	1.11948	https://www.genecards.org/cgi-bin/carddisp.pl?gene=MRPS17P3
MYL12BP2	MYL12B Pseudogene 2	Pseudogene	5	GC04M184300	1.11948	https://www.genecards.org/cgi-bin/carddisp.pl?gene=MYL12BP2
MIR11181	MicroRNA 11181	RNA Gene	5	GC15M087947	1.11948	https://www.genecards.org/cgi-bin/carddisp.pl?gene=MIR11181
SRSF3P4	SRSF3 Pseudogene 4	Pseudogene	5	GC02M106255	1.11948	https://www.genecards.org/cgi-bin/carddisp.pl?gene=SRSF3P4
TUBBP8	Tubulin Beta Class I Pseudogene 8	Pseudogene	5	GC15P029612	1.11948	https://www.genecards.org/cgi-bin/carddisp.pl?gene=TUBBP8
VWA8P1	Von Willebrand Factor A Domain Containing 8 Pseudogene 1	Pseudogene	5	GC05M068854	1.11948	https://www.genecards.org/cgi-bin/carddisp.pl?gene=VWA8P1
RN7SKP228	RN7SK Pseudogene 228	Pseudogene	5	GC07P012918	1.11948	https://www.genecards.org/cgi-bin/carddisp.pl?gene=RN7SKP228
RNU6-533P	RNA, U6 Small Nuclear 533, Pseudogene	Pseudogene	5	GC08M036309	1.11948	https://www.genecards.org/cgi-bin/carddisp.pl?gene=RNU6-533P
RPS21P2	Ribosomal Protein S21 Pseudogene 2	Pseudogene	5	GC02M106292	1.11948	https://www.genecards.org/cgi-bin/carddisp.pl?gene=RPS21P2
RPS27P12	Ribosomal Protein S27 Pseudogene 12	Pseudogene	5	GC03M129725	1.11948	https://www.genecards.org/cgi-bin/carddisp.pl?gene=RPS27P12
RNU6-1328P	RNA, U6 Small Nuclear 1328, Pseudogene	Pseudogene	5	GC07P094495	1.11948	https://www.genecards.org/cgi-bin/carddisp.pl?gene=RNU6-1328P
RPL3P9	Ribosomal Protein L3 Pseudogene 9	Pseudogene	5	GC08M079571	1.11948	https://www.genecards.org/cgi-bin/carddisp.pl?gene=RPL3P9
SERPINA7P1	Serpin Family A Member 7 Pseudogene 1	Pseudogene	5	GC0XM106562	1.11948	https://www.genecards.org/cgi-bin/carddisp.pl?gene=SERPINA7P1
SLC25A5P9	Solute Carrier Family 25 Member 5 Pseudogene 9	Pseudogene	5	GC05M075752	1.11948	https://www.genecards.org/cgi-bin/carddisp.pl?gene=SLC25A5P9
RN7SL167P	RNA, 7SL, Cytoplasmic 167, Pseudogene	Pseudogene	5	GC11M131004	1.11948	https://www.genecards.org/cgi-bin/carddisp.pl?gene=RN7SL167P
RN7SL300P	RNA, 7SL, Cytoplasmic 300, Pseudogene	Pseudogene	5	GC03M153199	1.11948	https://www.genecards.org/cgi-bin/carddisp.pl?gene=RN7SL300P
RNU6-525P	RNA, U6 Small Nuclear 525, Pseudogene	Pseudogene	5	GC05P180444	1.11948	https://www.genecards.org/cgi-bin/carddisp.pl?gene=RNU6-525P
RPL35AP15	Ribosomal Protein L35a Pseudogene 15	Pseudogene	5	GC05M117301	1.11948	https://www.genecards.org/cgi-bin/carddisp.pl?gene=RPL35AP15
RPL35P5	Ribosomal Protein L35 Pseudogene 5	Pseudogene	5	GC07M066606	1.11948	https://www.genecards.org/cgi-bin/carddisp.pl?gene=RPL35P5
RPL6P25	Ribosomal Protein L6 Pseudogene 25	Pseudogene	5	GC12P083151	1.11948	https://www.genecards.org/cgi-bin/carddisp.pl?gene=RPL6P25
NRIP3-DT	NRIP3 Divergent Transcript	RNA Gene	5	GC11P009110	1.11948	https://www.genecards.org/cgi-bin/carddisp.pl?gene=NRIP3-DT
SEPTIN7P1	Septin 7 Pseudogene 1	Pseudogene	5	GC14M035202	1.11948	https://www.genecards.org/cgi-bin/carddisp.pl?gene=SEPTIN7P1
SNX33P1	Sorting Nexin 33 Pseudogene 1	Pseudogene	5	GC19M016034	1.11948	https://www.genecards.org/cgi-bin/carddisp.pl?gene=SNX33P1
ENSG00000286703	Novel Transcript	RNA Gene	5	GC07P022822	1.11948	https://www.genecards.org/cgi-bin/carddisp.pl?gene=ENSG00000286703
ENSG00000286774	Novel Transcript	RNA Gene	5	GC01P232844	1.11948	https://www.genecards.org/cgi-bin/carddisp.pl?gene=ENSG00000286774
ENSG00000287357	Novel Transcript	RNA Gene	5	GC13M022589	1.11948	https://www.genecards.org/cgi-bin/carddisp.pl?gene=ENSG00000287357
lnc-MYH13-3		RNA Gene	5	GC17M010130	1.11948	https://www.genecards.org/cgi-bin/carddisp.pl?gene=lnc-MYH13-3
ENSG00000287928	Novel Transcript, Antisense To GRIN2B	RNA Gene	5	GC12P013376	1.11948	https://www.genecards.org/cgi-bin/carddisp.pl?gene=ENSG00000287928
ENSG00000272836	Novel Transcript, Antisense To SELO	RNA Gene	5	GC22M050205	1.11948	https://www.genecards.org/cgi-bin/carddisp.pl?gene=ENSG00000272836
ENSG00000283563	Novel Protein	Protein Coding	5	GC03P028349	1.11948	https://www.genecards.org/cgi-bin/carddisp.pl?gene=ENSG00000283563
ENSG00000250568	Poly(A) Binding Protein, Cytoplasmic 1 (PABPC1) Pseudogene	Pseudogene	5	GC04M039974	1.11948	https://www.genecards.org/cgi-bin/carddisp.pl?gene=ENSG00000250568
ENSG00000272249	Novel Transcript, Antisense To CPQ	RNA Gene	5	GC08M097132	1.11948	https://www.genecards.org/cgi-bin/carddisp.pl?gene=ENSG00000272249
ENSG00000248234	Ribosomal Protein L27 (RPL27) Pseudogene	Pseudogene	5	GC05M038429	1.11948	https://www.genecards.org/cgi-bin/carddisp.pl?gene=ENSG00000248234
ENSG00000251844		RNA Gene	5	GC12M097552	1.11948	https://www.genecards.org/cgi-bin/carddisp.pl?gene=ENSG00000251844
ENSG00000273192	Novel Transcript, Antisense To ALG12	RNA Gene	5	GC22P049902	1.11948	https://www.genecards.org/cgi-bin/carddisp.pl?gene=ENSG00000273192
ENSG00000272849	Novel Transcript	RNA Gene	5	GC12P124806	1.11948	https://www.genecards.org/cgi-bin/carddisp.pl?gene=ENSG00000272849
ENSG00000273137	Novel Transcript, Antisense To SELO	RNA Gene	5	GC22M050208	1.11948	https://www.genecards.org/cgi-bin/carddisp.pl?gene=ENSG00000273137
[truncated: 2,229 more rows]

## Sheet: KEGG
TMPRSS2	transmembrane serine protease 2 [KO:K09633] [EC:3.4.21.-]
[truncated: 231 more rows]

## Sheet: OMIM
TLR7
IMD74

## Sheet: PubChem
geneid	srcname	title	genesymbol	synos	taxid	taxname	aids	cids	protacxns	pwaccs	pmids	protgenetype	annotation
[truncated: 655 more rows]
