# Supplementary material for: Puerarin: A Potential Therapeutic for SARS-CoV-2 and Hantavirus Co-Infection
Source: Front Immunol. 2022 May 19;13:892350. doi: 10.3389/fimmu.2022.892350 (PMC9161725; doi:10.3389/fimmu.2022.892350)
Supplement: Supplementary Table 3 — Related targets of EHF. [file Table_3.xlsx]

## Sheet: GSE86282
id	logFC	AveExpr	t	P.Value	adj.P.Val	B
CSAG1	9.1116	7.56276	311.018	8.42249e-12	1.71297e-07	14.2473
AC015849.1	11.0789	11.6733	230.556	3.69915e-11	3.76167e-07	13.9978
CX3CL1	6.66531	13.5045	179.471	1.27588e-10	6.38135e-07	13.6709
RTP4	7.78366	6.90076	172.533	1.5504e-10	6.38135e-07	13.6072
TNFAIP6	7.41843	6.69904	172.121	1.56882e-10	6.38135e-07	13.6032
CXCL9	6.9108	6.49959	134.843	5.24229e-10	1.56124e-06	13.1195
IFI27	6.6039	13.045	134.17	5.37353e-10	1.56124e-06	13.1079
LTB	4.0688	11.1921	119.957	9.34516e-10	2.02529e-06	12.8296
HERC5	6.42044	10.0057	117.84	1.02051e-09	2.02529e-06	12.782
IFI6	7.6639	12.1394	116.52	1.0789e-09	2.02529e-06	12.7514
PARP9	3.96414	14.0558	113.217	1.24369e-09	2.02529e-06	12.6715
CTSS	4.55033	11.6812	112.612	1.27703e-09	2.02529e-06	12.6564
AC007991.3	7.34111	7.98465	112.302	1.29456e-09	2.02529e-06	12.6486
AC018616.1	-4.59063	13.6933	-107.933	1.575e-09	2.28803e-06	12.5334
MX2	8.72778	8.96127	100.296	2.26346e-09	3.01269e-06	12.3082
CCL8	7.50012	6.74952	98.8473	2.4322e-09	3.01269e-06	12.2617
CMPK2	7.68711	13.7449	96.2719	2.7711e-09	3.01269e-06	12.1756
STC2	3.81743	12.3522	95.3676	2.9034e-09	3.01269e-06	12.1443
IFIT5	6.38862	10.1185	94.4574	3.04429e-09	3.01269e-06	12.1123
BST2	4.85569	12.5964	94.3237	3.06567e-09	3.01269e-06	12.1076
LY6E	4.44834	9.57846	94.0454	3.11075e-09	3.01269e-06	12.0976
CXCL2	4.08523	11.6308	92.0627	3.45612e-09	3.19503e-06	12.0252
U62317.1	3.14991	4.58125	88.6919	4.15557e-09	3.67461e-06	11.8954
HIST2H2BE	2.86038	12.2473	87.0802	4.54972e-09	3.8041e-06	11.83
ISG20	6.33221	10.4493	86.5986	4.67609e-09	3.8041e-06	11.8101
VCAM1	6.54844	9.60708	83.342	5.65104e-09	4.42041e-06	11.6699
DDX58	4.36296	13.9333	81.3337	6.37479e-09	4.54364e-06	11.5786
HES4	2.76988	14.9499	81.1631	6.44125e-09	4.54364e-06	11.5706
DDX60	3.32412	12.7272	81.0677	6.47878e-09	4.54364e-06	11.5662
TNFSF13B	6.66979	11.2772	79.1733	7.28159e-09	4.82678e-06	11.4759
HIST2H2AA4	3.43585	13.724	79.0079	7.35718e-09	4.82678e-06	11.4678
BIRC3	4.86271	10.8611	77.3826	8.15281e-09	5.04675e-06	11.387
IFIH1	5.17448	14.118	77.3112	8.19009e-09	5.04675e-06	11.3834
IFI44L	7.80167	10.2794	76.8479	8.43689e-09	5.04675e-06	11.3599
TAP2	3.01234	14.0029	73.582	1.04557e-08	6.07563e-06	11.1867
DTX3L	3.53841	10.4282	72.1615	1.15125e-08	6.39607e-06	11.1073
TRAF1	4.39582	9.60593	71.5644	1.19948e-08	6.39607e-06	11.0732
SIX1	2.55301	8.96971	70.8283	1.26233e-08	6.39607e-06	11.0305
SOD2	3.64865	14.4385	70.6696	1.27639e-08	6.39607e-06	11.0212
PPM1K	2.9191	9.21414	70.5524	1.2869e-08	6.39607e-06	11.0144
C11orf96	2.40848	13.2739	70.5246	1.2894e-08	6.39607e-06	11.0127
PLAAT2	3.53084	7.71932	69.0679	1.42942e-08	6.92179e-06	10.9255
RSAD2	5.28607	10.5565	68.493	1.48966e-08	7.04577e-06	10.8903
TNFAIP3	4.70371	5.34295	67.7383	1.57346e-08	7.19204e-06	10.8434
SLC15A3	4.08663	10.4168	67.5837	1.59132e-08	7.19204e-06	10.8336
IFI44	5.67066	13.5008	66.8836	1.6753e-08	7.40699e-06	10.7892
GBP3	2.45046	12.4616	66.0652	1.78032e-08	7.70388e-06	10.7363
AC083837.1	3.71695	7.45169	65.1446	1.90808e-08	7.9892e-06	10.6756
SAMHD1	3.73675	9.32353	65.0295	1.92482e-08	7.9892e-06	10.6679
RFLNB	-2.14923	14.8444	-63.9514	2.09048e-08	8.50324e-06	10.5949
GBP1	4.0288	14.7261	62.8707	2.27404e-08	9.06852e-06	10.5199
EPSTI1	7.97647	9.1214	62.5972	2.32352e-08	9.08766e-06	10.5006
AL356534.1	2.77872	9.87304	62.2366	2.39076e-08	9.17419e-06	10.4749
CFB	6.68475	11.2616	61.8719	2.46116e-08	9.26945e-06	10.4487
CXCR4	-4.02253	11.1529	-59.8857	2.89144e-08	1.0692e-05	10.3021
TNFSF10	3.41705	11.1113	59.2216	3.05509e-08	1.09562e-05	10.2514
LGALS3BP	2.32383	8.37986	59.145	3.07467e-08	1.09562e-05	10.2455
APOBEC3G	3.82748	9.59656	58.9528	3.1245e-08	1.09562e-05	10.2307
C1R	3.90526	9.95699	57.0824	3.66365e-08	1.2629e-05	10.0825
XAF1	5.12577	9.11647	55.4316	4.23482e-08	1.43546e-05	9.94578
CSAG3	7.93343	9.18267	54.148	4.75403e-08	1.58504e-05	9.83543
APOL3	2.65184	9.21168	53.8887	4.86803e-08	1.59687e-05	9.81269
FMR1-AS1	4.17125	8.06645	53.2159	5.17951e-08	1.61382e-05	9.75296
SEMA3A	2.49018	8.17332	53.1793	5.19709e-08	1.61382e-05	9.74969
NRCAM	2.22096	13.1307	53.0897	5.24055e-08	1.61382e-05	9.74165
IL1A	4.41352	10.0178	52.785	5.39155e-08	1.61382e-05	9.71417
GGT6	2.61707	8.37385	52.7766	5.3958e-08	1.61382e-05	9.71341
LAMP3	4.1589	9.74742	52.1564	5.72002e-08	1.686e-05	9.65676
ZNFX1	2.29921	15.3438	51.0078	6.38454e-08	1.85498e-05	9.54938
MEX3B	-2.42487	11.3963	-49.527	7.38367e-08	2.09095e-05	9.40599
ARHGAP18	-2.2509	12.1407	-49.5017	7.40232e-08	2.09095e-05	9.40349
ICAM1	3.43684	8.37854	48.9438	7.8282e-08	2.18096e-05	9.34791
CXCL8	6.385	10.1909	47.8882	8.71736e-08	2.39586e-05	9.24042
OGFR	2.42869	6.96416	47.4718	9.10123e-08	2.44559e-05	9.19714
TFEC	2.24701	11.6054	46.2388	1.03632e-07	2.70805e-05	9.066
PLAAT4	4.58777	9.21201	46.1411	1.04719e-07	2.70805e-05	9.05542
GBP5	5.54991	5.91514	45.8544	1.07989e-07	2.70805e-05	9.02418
IFNB1	10.1206	8.2861	45.8042	1.08574e-07	2.70805e-05	9.01868
IL15	2.69722	10.5705	45.6918	1.09899e-07	2.70805e-05	9.00635
PNPT1	2.62647	10.9364	45.2368	1.15461e-07	2.76153e-05	8.95602
CXCL1	5.28545	11.3586	45.1333	1.16772e-07	2.76153e-05	8.94448
VNN1	2.16693	6.39256	44.7309	1.22047e-07	2.8531e-05	8.89928
AC004551.1	3.77349	9.46222	44.1473	1.30216e-07	3.00946e-05	8.83279
CEBPD	4.31411	14.8606	44.0457	1.31705e-07	3.00968e-05	8.8211
PLEKHA4	3.66927	10.1611	43.8423	1.34746e-07	3.04497e-05	8.79759
H1F0	2.35188	14.7744	43.6411	1.37838e-07	3.06261e-05	8.7742
APOL1	3.75012	10.6261	43.5962	1.38539e-07	3.06261e-05	8.76897
TGM1	2.70901	6.47182	43.3357	1.42696e-07	3.12059e-05	8.73843
ARL9	2.75191	8.75905	42.3701	1.59471e-07	3.41401e-05	8.62319
GCH1	3.9995	6.585	41.6305	1.73939e-07	3.53758e-05	8.53265
IFI35	5.53417	10.0736	41.3468	1.79904e-07	3.59293e-05	8.49739
PCDH17	2.67937	7.99353	40.7275	1.93803e-07	3.72717e-05	8.41934
IFITM2	4.08281	13.1624	40.7082	1.94257e-07	3.72717e-05	8.41688
PHF11	2.20224	12.2441	40.146	2.08046e-07	3.87372e-05	8.34469
NFKBIZ	3.95039	11.0066	40.0952	2.09348e-07	3.87372e-05	8.33811
CSF2	2.80508	7.08353	39.8477	2.15838e-07	3.88469e-05	8.30589
DRAXIN	-2.9658	6.10099	-39.5911	2.22823e-07	3.97524e-05	8.27221
DDX60L	3.50396	11.8676	39.479	2.25958e-07	3.99612e-05	8.25743
IRF7	4.62031	13.1465	39.2043	2.33874e-07	4.10046e-05	8.22094
IL6	5.92473	9.58588	38.9504	2.41484e-07	4.16212e-05	8.18696
SAMD9	3.41743	11.2017	38.4472	2.57472e-07	4.29218e-05	8.11877
TNFRSF9	3.18973	4.58586	38.3562	2.60495e-07	4.30728e-05	8.10633
KLRG1	-2.12405	8.40246	-38.289	2.62758e-07	4.30965e-05	8.09711
NEURL3	9.89731	10.3992	37.8659	2.77551e-07	4.48002e-05	8.03864
ISG15	6.94084	13.2811	37.5659	2.88649e-07	4.62248e-05	7.9967
CXCL3	3.26389	12.1519	36.8214	3.18575e-07	4.83521e-05	7.89085
JAK2	2.0555	11.248	36.3212	3.40791e-07	5.0735e-05	7.81827
LINC01597	3.78618	7.51758	36.3003	3.41759e-07	5.0735e-05	7.81521
EEF1A1	-2.78733	13.2903	-36.2018	3.46363e-07	5.07644e-05	7.80078
CXCL6	5.99293	9.65923	36.1894	3.46949e-07	5.07644e-05	7.79895
HLA-G	3.39067	12.3897	35.2805	3.93276e-07	5.59332e-05	7.66336
STAT2	2.73766	15.059	34.9619	4.11247e-07	5.76774e-05	7.61486
SLC41A2	2.24004	10.4995	34.9138	4.14048e-07	5.76774e-05	7.60749
SP110	3.68893	12.5209	34.7344	4.24691e-07	5.87576e-05	7.57989
TMSB15A	-2.20412	10.0308	-34.6537	4.29585e-07	5.9033e-05	7.56743
CXCL10	11.1443	12.0189	34.5071	4.38651e-07	5.98744e-05	7.54469
GMPR	2.1279	11.5336	34.3861	4.46308e-07	6.01126e-05	7.52584
BLZF1	2.30961	9.85726	34.0957	4.65344e-07	6.19072e-05	7.48028
ATP10A	6.53517	6.44415	33.7855	4.86772e-07	6.42733e-05	7.43111
SGK1	2.10154	12.9974	33.5461	5.04127e-07	6.53053e-05	7.39278
PARP14	3.24144	8.73751	33.349	5.1897e-07	6.53325e-05	7.361
ACBD7	-2.42204	4.26436	-33.0176	5.45134e-07	6.76033e-05	7.30706
PLSCR1	3.00061	14.4367	32.6914	5.72444e-07	6.88898e-05	7.25336
TTC39A	4.05758	10.7755	32.3645	6.01488e-07	7.15383e-05	7.1989
APOBEC3B-AS1	2.32077	7.93878	32.0572	6.30406e-07	7.3685e-05	7.14714
TNFSF15	2.35573	6.97266	31.9505	6.4084e-07	7.40534e-05	7.12903
APOBEC3A	2.59698	7.69189	31.3621	7.02254e-07	7.99547e-05	7.02788
RHBDF2	2.37607	10.3909	31.3135	7.07633e-07	7.99547e-05	7.01943
POSTN	-3.89372	7.11417	-31.2422	7.15617e-07	8.041e-05	7.00701
HPSE	2.49052	8.74212	30.7087	7.78922e-07	8.70424e-05	6.913
HMGB3	-2.32335	12.4994	-30.226	8.42087e-07	9.06157e-05	6.82632
SLC25A28	2.83253	13.8839	30.1368	8.54419e-07	9.14588e-05	6.81013
HLA-F	2.6735	14.9822	30.0016	8.7353e-07	9.25305e-05	6.78549
AC092941.2	3.47703	4.72992	29.8902	8.89666e-07	9.36324e-05	6.76509
SDC4	2.12999	7.08138	29.8661	8.93214e-07	9.36324e-05	6.76065
PANX1	2.07521	9.00277	29.8206	8.99935e-07	9.36324e-05	6.7523
HLA-H	2.39999	10.3596	29.8044	9.02348e-07	9.36324e-05	6.74931
PLAC8	3.03659	11.3041	29.5738	9.37491e-07	9.67853e-05	6.70668
FGF5	3.36664	8.44831	29.4635	9.54883e-07	9.759e-05	6.68615
RASGRF1	2.65834	5.17715	29.1245	1.01083e-06	0.000102791	6.62249
HLA-A	2.63414	13.0558	28.8557	1.058e-06	0.000106523	6.57144
TRIM21	2.79774	13.689	28.7231	1.08223e-06	0.00010777	6.54606
CLEC4G	2.43542	11.8745	28.3978	1.14458e-06	0.000111916	6.48323
CEP44	3.12687	9.50532	28.2122	1.1821e-06	0.000113747	6.44701
KLF4	3.59903	11.1938	28.0084	1.22499e-06	0.000115125	6.40695
CYP2J2	2.55686	4.27006	27.8281	1.26452e-06	0.000116502	6.37122
CHRM4	2.58081	6.49475	27.8217	1.26596e-06	0.000116502	6.36994
RGCC	-2.05083	13.3919	-27.712	1.29077e-06	0.000117537	6.34809
PTGS2	4.19031	8.63935	27.3792	1.36976e-06	0.00012128	6.28116
OTUD7A	2.84396	6.12419	27.3611	1.37422e-06	0.00012128	6.27749
NMI	2.38333	13.4899	27.33	1.38194e-06	0.00012128	6.27118
RNF114	2.48705	11.9494	26.8697	1.50226e-06	0.000128915	6.17693
MLKL	2.55986	11.0186	26.7729	1.52916e-06	0.000130672	6.15686
GBP4	4.52585	10.3243	26.6768	1.55641e-06	0.000131463	6.13689
APOL2	2.55322	7.14826	26.4648	1.61865e-06	0.000132209	6.09252
PATL2	2.6468	7.16013	26.2475	1.68556e-06	0.000136036	6.04664
AGBL2	3.34256	4.66438	26.1405	1.71974e-06	0.000138245	6.02389
AC068888.1	-2.39879	9.1597	-25.8255	1.82529e-06	0.00014278	5.95632
RNF19B	2.45833	9.90696	25.3127	2.01422e-06	0.000152287	5.8444
AP000787.1	-2.59487	7.20555	-24.8517	2.20448e-06	0.000163035	5.74163
C1S	4.84215	5.62107	24.684	2.27899e-06	0.000164627	5.70374
EDIL3	-2.18631	11.2543	-24.659	2.29036e-06	0.000164627	5.69807
BEST3	3.59884	6.71229	24.6582	2.29075e-06	0.000164627	5.69787
LGMN	2.08507	10.905	24.401	2.41174e-06	0.000169723	5.63914
PCLO	3.02482	7.41686	24.3127	2.45501e-06	0.000171581	5.61884
UNC93B1	2.4598	4.22271	24.2268	2.49805e-06	0.000171614	5.59899
MIEF1	5.14627	11.2198	24.1758	2.52402e-06	0.000171614	5.58717
FILIP1	-2.04063	11.7048	-23.7403	2.75955e-06	0.000178903	5.48514
UBE2L6	2.95314	9.10976	23.4618	2.924e-06	0.000184112	5.41885
SELE	5.53701	8.78273	23.3735	2.9786e-06	0.000185825	5.39765
DENND2D	2.68736	10.0072	23.0598	3.18268e-06	0.000194398	5.32165
THEMIS2	2.28463	8.73884	23.0104	3.21637e-06	0.000194686	5.30957
PCDH10	-2.67039	7.46455	-22.934	3.26928e-06	0.000196137	5.29084
PDGFRL	2.2278	11.0492	22.7521	3.39946e-06	0.000202752	5.246
CCL2	2.71842	12.3486	22.7298	3.41582e-06	0.000203131	5.24049
SORT1	-2.33588	7.96018	-22.7062	3.43325e-06	0.000203573	5.23464
DDO	4.73113	7.30065	22.6386	3.48386e-06	0.000205973	5.21782
KYNU	4.98941	8.7812	22.5222	3.57301e-06	0.000209411	5.18878
NUAK2	3.72581	5.15963	22.4569	3.6242e-06	0.000210631	5.17242
EFNB2	-2.16604	15.1276	-22.4016	3.66826e-06	0.000211946	5.15852
OR52K3P	2.4705	4.22625	21.9609	4.04348e-06	0.000224077	5.04642
GABRE	2.20986	12.4362	21.8413	4.15319e-06	0.000225849	5.01557
CXADR	-2.26045	6.775	-21.3822	4.60869e-06	0.000240955	4.89553
VSIG10L	2.81037	8.10877	20.9607	5.08069e-06	0.000252643	4.7829
PCDHA2	3.8661	5.19882	20.838	5.22884e-06	0.000255778	4.74967
TLR3	4.67199	8.02476	20.718	5.37883e-06	0.000259741	4.71696
SECTM1	3.83023	5.63697	20.2376	6.03322e-06	0.000276611	4.58403
FST	4.41229	11.4627	20.1181	6.21069e-06	0.000281797	4.55043
CASP1	3.4181	13.0171	19.9409	6.48539e-06	0.00029117	4.50025
CH25H	4.05174	9.52465	19.6495	6.96958e-06	0.000303527	4.4167
ANKRD30B	2.09837	6.33674	19.3691	7.47691e-06	0.000313537	4.3351
MYH10	-2.06384	14.39	-19.3609	7.49232e-06	0.000313537	4.3327
PLEK2	2.0994	10.9704	19.2584	7.68943e-06	0.000319811	4.30253
ANGPTL4	3.87576	7.69402	18.9215	8.38202e-06	0.000338914	4.20224
CNP	2.18173	9.85568	18.8312	8.5802e-06	0.00034487	4.17505
IL7R	3.72495	5.10793	18.7791	8.69713e-06	0.000346828	4.1593
YPEL1	-2.33444	8.29157	-18.6657	8.95813e-06	0.000354456	4.12488
INSR	-2.47051	11.277	-18.5726	9.17957e-06	0.000358338	4.09644
ARHGEF26	-2.4929	10.1675	-18.4402	9.50603e-06	0.000363589	4.05573
DCLK1	-2.6648	8.51086	-18.3493	9.73825e-06	0.000368135	4.02761
PTGER1	2.67059	4.73569	18.3101	9.84029e-06	0.00037001	4.01546
AFAP1L2	-3.21825	7.83819	-18.2622	9.96716e-06	0.000373319	4.00053
AREG	2.75968	4.54578	17.896	1.10028e-05	0.00039747	3.88524
NOG	-2.92731	7.60458	-17.7442	1.14695e-05	0.000408523	3.83676
APOL6	3.72731	6.16784	17.2519	1.31564e-05	0.000441757	3.67648
LIPA	2.88912	8.75126	16.7964	1.49886e-05	0.00048387	3.52399
CD200	-2.13116	6.69259	-16.7661	1.5121e-05	0.00048583	3.5137
DEFB110	2.98452	4.65873	16.7382	1.52438e-05	0.000487466	3.50423
OASL	5.5982	7.94014	16.4747	1.64686e-05	0.000509025	3.41375
SLC37A2	3.06089	6.62158	16.168	1.80452e-05	0.000542905	3.30663
KMO	2.16577	4.07388	16.0543	1.86755e-05	0.000555042	3.26638
AC005070.3	-2.09792	6.81348	-15.9389	1.93427e-05	0.00056794	3.22522
CDH12	2.03889	4.05985	15.5857	2.15683e-05	0.000611792	3.09746
BTC	4.28582	5.74081	15.2807	2.37416e-05	0.000649303	2.98474
SNAI2	-2.44537	8.35623	-15.2706	2.38179e-05	0.000649361	2.98097
SLFN5	2.44648	8.18556	15.2423	2.40331e-05	0.000651714	2.97041
AC145207.6	-2.26148	7.43961	-15.0809	2.53084e-05	0.000675487	2.90967
CELSR1	-2.33411	10.3384	-14.9165	2.66901e-05	0.000693262	2.8472
PMAIP1	2.41941	7.08352	14.8936	2.68898e-05	0.000694316	2.83844
PXT1	2.12141	10.7196	14.6945	2.87037e-05	0.000721602	2.76169
GABRR3	3.91551	5.48926	14.6549	2.90818e-05	0.000725807	2.7463
OAS2	2.50232	11.4664	14.5364	3.02489e-05	0.000740315	2.70002
CXCR5	2.11434	6.05229	14.3287	3.24339e-05	0.00077632	2.61797
RALGPS2	2.10063	8.46323	14.2259	3.35852e-05	0.000788748	2.57692
TLR2	4.21004	7.75447	14.1047	3.50054e-05	0.000810973	2.52816
KIT	-2.61289	7.55645	-13.6518	4.09925e-05	0.000904236	2.34221
LAMA1	2.06198	4.22332	13.5349	4.27316e-05	0.00093249	2.29324
TAP1	2.59098	7.00027	13.522	4.29293e-05	0.000935795	2.2878
HERC6	5.75133	6.81162	13.3212	4.61474e-05	0.000978672	2.2026
EEFSEC	2.02096	4.07604	13.1413	4.92765e-05	0.00101899	2.12524
AC008957.1	3.52194	5.17506	13.0935	5.01519e-05	0.00102718	2.10447
CD38	4.56844	7.94548	12.973	5.24384e-05	0.00105281	2.05189
GCM1	2.19585	6.04964	12.7879	5.61999e-05	0.00109169	1.97016
BTN3A3	2.02057	7.85255	12.7651	5.66853e-05	0.00109501	1.96001
CLGN	-2.17075	5.68255	-12.7537	5.69304e-05	0.00109726	1.95492
CD68	3.75739	5.55057	12.7327	5.73851e-05	0.00110104	1.94554
CSF1	2.52764	8.86682	12.6565	5.90676e-05	0.00112063	1.91143
ECEL1	3.61863	5.40246	12.5873	6.06492e-05	0.00113911	1.88025
NUPR1	-2.22001	5.33027	-12.4654	6.35577e-05	0.00117619	1.82496
IL33	-2.87531	6.86715	-12.1407	7.21602e-05	0.00126385	1.67507
GPRIN3	-2.58703	7.45929	-12.1207	7.2734e-05	0.00126775	1.66572
PYGB	2.80418	6.26264	12.0066	7.61144e-05	0.00130836	1.61206
PCDHGA2	-2.28429	4.26733	-11.9459	7.79894e-05	0.00133066	1.58332
COL21A1	-2.50943	10.8956	-11.9112	7.90859e-05	0.00133598	1.56682
AC113554.1	-2.3702	6.56816	-11.7513	8.43872e-05	0.0013939	1.49017
BOLL	2.32696	5.13535	11.457	9.52961e-05	0.00151891	1.3465
ALDH1B1	3.12486	7.37752	11.3108	0.000101337	0.00158152	1.27384
ALKAL2	2.03923	4.37686	11.208	0.000105862	0.00162738	1.2222
MT1B	2.09606	4.21788	10.9932	0.000116123	0.00172971	1.11282
ART3	6.37124	8.78635	10.8753	0.000122257	0.00178403	1.05196
NIPSNAP3B	-2.1738	6.37823	-10.7572	0.000128797	0.0018447	0.990322
C3orf70	-2.57349	4.76584	-10.6443	0.000135441	0.00190569	0.930835
MST1R	3.34125	5.01025	10.5597	0.000140691	0.00194518	0.885858
LINC00906	-2.138	6.3148	-10.2632	0.000161114	0.00212637	0.725514
COL12A1	-2.67265	6.04876	-10.2465	0.000162362	0.00213729	0.716388
ETV7	6.48064	7.62508	10.2207	0.000164319	0.00215329	0.702215
SETBP1	-2.63905	5.14567	-10.0942	0.000174338	0.00223561	0.632192
RHEBL1	2.56262	6.2882	10.0875	0.000174883	0.00223978	0.628498
TMEM63A	2.12676	7.57067	10.0667	0.000176604	0.00225613	0.616914
CYP2B7P	2.27855	4.36555	9.79314	0.00020125	0.00247141	0.462346
FBLN5	4.04609	5.46571	9.62723	0.0002182	0.00260278	0.366668
F3	2.6759	6.30995	9.57175	0.000224243	0.00265049	0.33434
SLFN13	3.28559	5.68192	9.57138	0.000224285	0.00265049	0.334122
TRIB1	2.059	5.61497	9.48275	0.000234362	0.00271903	0.282118
FBXO6	2.30612	6.6854	9.1977	0.000270645	0.00297689	0.111801
SAMD9L	3.13063	9.86107	9.12462	0.000281002	0.00305453	0.0673675
USP41	2.11367	6.36119	9.08648	0.000286594	0.00309202	0.0440538
SAA1	2.82747	4.7814	8.95883	0.000306303	0.00323783	-0.0346335
SLC38A5	2.6312	6.53293	8.95716	0.000306572	0.00323899	-0.0356747
SMCO3	3.71787	5.33344	8.86336	0.000322104	0.00336291	-0.0941439
Z84488.2	2.41095	7.33971	8.8492	0.00032453	0.00338303	-0.103024
PCDHGA7	-2.47892	4.54212	-8.76158	0.000340033	0.00348042	-0.158228
TNIP3	3.78123	6.37266	8.73773	0.000344404	0.00350575	-0.17334
CR1L	4.66986	5.93221	8.67718	0.000355806	0.00357693	-0.211869
C6orf58	3.13676	5.01202	8.67542	0.000356145	0.00357693	-0.212996
PCDHGB1	-2.45942	4.43175	-8.4757	0.000397125	0.00385524	-0.341826
FGF20	3.49131	5.60467	8.44029	0.000404965	0.00390896	-0.364948
HSD11B1-AS1	2.94479	4.86106	8.29039	0.000440263	0.00414732	-0.463787
SLC22A16	2.18685	7.86551	8.28735	0.000441014	0.00415096	-0.465804
SBK1	2.46672	5.69146	8.1593	0.000474167	0.00439819	-0.551515
FSTL3	2.08464	5.59778	7.98383	0.000524543	0.0047017	-0.67089
MX1	4.225	7.74927	7.91806	0.00054505	0.00482385	-0.716224
WDR64	2.44789	4.24952	7.79009	0.000587746	0.0050953	-0.805366
S100A3	2.3726	4.60271	7.58045	0.000666616	0.00555512	-0.954157
CACNA1A	2.1426	4.73305	7.48553	0.000706428	0.00577533	-1.02268
ZBBX	-2.41474	4.21775	-7.41499	0.000737847	0.00596199	-1.07408
SERPING1	3.85981	5.74776	7.36735	0.000760012	0.00607038	-1.10904
AC010969.3	2.37763	4.25578	7.225	0.0008311	0.00642696	-1.21461
FCHO1	2.37027	4.80376	7.16866	0.000861394	0.00659851	-1.25688
NLRP14	-2.44898	5.83347	-7.06911	0.000918193	0.00691638	-1.33224
SYT17	-2.11094	4.5843	-6.90879	0.00101929	0.00748116	-1.45548
SPARCL1	2.3529	5.19562	6.76689	0.00111994	0.00800095	-1.56654
CALHM4	-2.79209	6.85542	-6.66297	0.00120116	0.00842965	-1.64907
SEMA4B	2.1447	5.29631	6.56695	0.00128248	0.00886574	-1.72627
RHOV	-2.0954	7.47717	-6.38813	0.00145196	0.00972453	-1.87246
SLC26A4	-2.31333	5.3631	-6.28577	0.00156086	0.0102304	-1.95761
PCDH19	-2.49225	5.89242	-6.18515	0.00167746	0.0108374	-2.04238
SLC7A2	2.53633	5.88481	6.04437	0.00185833	0.0115912	-2.16281
TYMP	2.25552	6.86842	5.70682	0.00239439	0.0139573	-2.4605
AL445490.1	3.04786	5.10562	5.68902	0.00242739	0.0140864	-2.47657
TNFAIP2	3.41903	6.05169	5.51826	0.00277277	0.0155181	-2.63257
C3	2.15454	9.23938	5.44458	0.00293943	0.016188	-2.70096
MEOX1	2.7662	5.05151	5.21771	0.00353172	0.0185124	-2.91581
CCL20	5.29951	7.40261	5.12302	0.00381963	0.0196369	-3.00742
OR2B6	2.06432	4.79099	5.11194	0.0038551	0.0197827	-3.01821
OR2S1P	2.4167	5.2906	5.11058	0.00385948	0.0197968	-3.01954
RPS6KA6	-2.55443	4.75418	-5.07673	0.00397036	0.0202227	-3.05263
CD79B	2.39061	4.23279	5.0492	0.0040633	0.0205571	-3.07965
MMP17	-2.67739	6.07349	-5.01207	0.00419272	0.0210495	-3.11625
HORMAD1	2.2665	5.09609	4.98857	0.00427712	0.0213677	-3.13951
PNPLA7	2.08914	4.85341	4.95591	0.00439777	0.021855	-3.17197
FGL1	-2.04841	4.01635	-4.88642	0.00466792	0.0228762	-3.2415
GZMA	2.19235	7.48601	4.82425	0.00492613	0.0238542	-3.30424
CD69	3.72891	6.85865	4.80281	0.00501906	0.0241776	-3.32601
PTPRZ1	-2.50066	5.35489	-4.65355	0.00572565	0.0266472	-3.47931
CYP26A1	-2.0904	7.12894	-4.60889	0.00595914	0.0274326	-3.52577
ANKRD45	3.06732	5.37339	4.26944	0.00814673	0.0343324	-3.88836
SPDEF	2.36326	4.69133	4.1087	0.00950037	0.0386982	-4.06596
PRRG4	2.87443	5.21698	4.04552	0.0101025	0.0405175	-4.13682
BTN3A1	2.07117	7.11762	4.01543	0.0104046	0.0414676	-4.17077

## Sheet: GSE133751
id	logFC	logCPM	PValue	FDR
CMPK2	7.96484	5.96149	3.4262e-171	4.7172e-167
ISG15	5.76343	9.65233	9.84202e-127	6.77525e-123
OASL	7.67039	6.56403	5.61781e-110	2.5782e-106
CXCL11	6.12267	7.58675	1.34336e-104	4.62386e-101
IFI35	4.85429	7.0695	3.97453e-103	1.09443e-99
IFI6	6.86622	9.14694	4.29403e-83	9.85337e-80
CXCL10	7.17656	6.522	5.37514e-82	1.05721e-78
USP18	4.23381	8.09414	1.23811e-81	2.13078e-78
MX2	9.50173	8.39735	5.28652e-78	8.0872e-75
BATF2	5.55129	4.4162	2.55493e-77	3.51763e-74
DDX58	3.96182	8.2988	3.16254e-74	3.95835e-71
HELZ2	4.13628	7.37952	3.45698e-74	3.9663e-71
IRF7	4.17488	5.55001	5.20034e-68	5.50756e-65
ISG20	4.93866	6.26471	4.94326e-66	4.86135e-63
TLDC2	3.87507	5.6503	4.42016e-65	4.05712e-62
IFIT1	7.70126	10.4667	2.23672e-64	1.9247e-61
IFIT2	5.80682	8.33863	1.90743e-61	1.54479e-58
SAMD9	3.93611	9.4211	5.59281e-59	4.27788e-56
IFIT5	3.48388	7.98675	1.47782e-58	1.02457e-55
IFI27	5.62857	9.85989	1.48833e-58	1.02457e-55
SAMD9L	3.76379	8.47136	6.13211e-58	4.02033e-55
OAS2	7.20289	7.9574	9.76414e-57	6.11057e-54
IFIT3	6.64082	9.80568	2.06252e-56	1.23464e-53
IFI44	5.06126	9.34927	5.85373e-56	3.35809e-53
GBP1	3.45189	7.65945	1.77035e-54	9.74968e-52
LY6E	4.0265	7.74481	1.94669e-54	1.03085e-51
IFIH1	4.54559	7.26482	1.44531e-53	7.37001e-51
SAMHD1	3.8436	7.37637	4.13379e-52	2.03264e-49
PARP10	3.62216	6.74484	5.3558e-51	2.54271e-48
HERC5	5.30848	7.26487	9.98627e-51	4.58303e-48
LGALS9	4.13305	6.11246	5.94021e-50	2.63822e-47
TAP1	3.44694	6.47299	9.18031e-50	3.94983e-47
HERC6	4.81651	7.30682	7.54132e-49	3.14633e-46
LGALS3BP	5.22888	3.2419	1.90686e-47	7.72165e-45
TRANK1	2.70891	6.11084	1.13281e-46	4.45614e-44
TRIM21	2.8967	6.52375	1.18477e-46	4.53107e-44
STAT2	2.73251	7.39748	4.28677e-46	1.59514e-43
BST2	3.54802	7.85858	1.03564e-45	3.75228e-43
RTP4	5.7408	4.83952	4.60538e-45	1.62582e-42
PPM1K	2.49876	6.10133	2.25579e-43	7.76443e-41
XAF1	4.25615	7.53456	2.89025e-41	9.70559e-39
RNF213	3.07494	9.98213	6.50504e-39	2.13242e-36
PARP9	4.29372	8.09647	7.61744e-39	2.439e-36
EPSTI1	6.49651	6.09651	2.91645e-38	9.07334e-36
DHX58	3.56822	4.59997	2.96557e-38	9.07334e-36
RSAD2	8.53277	9.3256	3.30989e-37	9.90664e-35
STAT1	2.78885	8.33946	1.01301e-36	2.96748e-34
IFNB1	9.2653	2.95075	3.2858e-36	9.42476e-34
HLA-C	3.2842	6.5291	5.39746e-36	1.51657e-33
NMI	2.84559	4.9555	6.15683e-36	1.69534e-33
UBE2L6	3.58665	6.93662	3.18396e-34	8.59544e-32
CCL5	3.46939	3.6075	3.81162e-34	1.0092e-31
IDO1	5.18949	3.54143	9.05109e-34	2.35123e-31
TDRD7	2.34886	6.66582	1.14436e-33	2.91769e-31
IFI30	4.0635	3.46961	1.53801e-33	3.85005e-31
IFITM1	6.48328	8.56107	6.17543e-33	1.51827e-30
FAM46A	2.93195	4.12437	1.04476e-32	2.52355e-30
PLSCR1	2.42724	6.71383	1.2653e-32	3.00355e-30
DTX3L	3.61877	8.42515	4.34637e-32	1.01425e-29
PHF11	2.66849	5.51761	4.94406e-32	1.1345e-29
C19orf66	2.15854	5.99658	9.41349e-32	2.12467e-29
PARP14	3.11603	10.5307	4.55035e-31	1.01047e-28
EIF2AK2	2.56098	6.72435	5.74486e-31	1.25548e-28
CX3CL1	3.74509	4.42727	1.21257e-30	2.60854e-28
TRIM22	2.17799	9.46483	2.28228e-30	4.83421e-28
APOL1	3.28352	7.27728	4.61914e-30	9.6358e-28
SLC25A28	2.4254	4.74308	5.22533e-30	1.07377e-27
OAS1	6.35333	8.10168	5.78893e-29	1.17209e-26
PNPT1	2.34329	6.04674	1.07878e-28	2.15257e-26
OAS3	5.92861	8.48172	1.81581e-28	3.57143e-26
DDX60	3.69973	7.23116	2.35263e-28	4.56211e-26
MX1	7.45764	11.0994	4.26631e-28	8.15813e-26
TRIM14	3.72206	4.02739	1.38366e-27	2.60962e-25
IFITM3	2.3513	6.91028	1.58322e-27	2.94564e-25
SECTM1	5.93552	3.29234	3.35937e-27	6.16691e-25
LAP3	2.22324	9.62001	1.26418e-26	2.29016e-24
B2M	2.30135	12.4956	2.67016e-25	4.71318e-23
MLKL	2.25997	5.32149	3.002e-25	5.23185e-23
SP110	3.31554	3.23149	3.08703e-25	5.31278e-23
CFB	4.23306	6.27499	2.75961e-24	4.63345e-22
TLR3	3.7148	5.64773	3.41523e-23	5.66517e-21
SLC15A3	2.23855	4.96538	3.66053e-23	5.99978e-21
DDX60L	3.45453	7.64127	4.84323e-23	7.8449e-21
IFI44L	6.71719	10.7481	1.68533e-22	2.6981e-20
ZNFX1	2.05722	8.12225	4.24917e-22	6.72444e-20
UNC93B1	2.53652	3.59551	5.16914e-21	7.65254e-19
NLRC5	3.96662	5.59255	1.30946e-20	1.89775e-18
TAP2	2.28981	5.90736	4.75766e-19	6.35956e-17
GBP5	5.06951	1.22547	1.12946e-18	1.48099e-16
GBP4	4.15553	6.40425	1.69979e-18	2.20781e-16
HLA-B	3.96575	8.84576	1.23365e-17	1.53016e-15
FBXO6	2.42876	3.28853	1.98685e-17	2.4424e-15
UBA7	2.38347	5.89341	2.12008e-17	2.58312e-15
ANGPTL6	2.15255	3.7047	1.2345e-15	1.4527e-13
PSMB8	2.33855	5.70749	7.74771e-15	8.6724e-13
GCH1	2.48415	3.98487	1.39623e-14	1.52566e-12
PLA1A	3.82912	2.32513	1.53506e-14	1.66415e-12
ICAM1	2.16198	7.08185	3.32296e-14	3.54655e-12
APOL6	3.91097	7.52321	4.37075e-14	4.62896e-12
HLA-F	5.24938	5.33473	5.06249e-14	5.32064e-12
PLEKHA4	2.618	3.35942	8.35356e-14	8.58297e-12
THEMIS2	2.4678	4.46991	1.12157e-13	1.14383e-11
TNFRSF10D	-2.71372	7.91689	1.219e-13	1.23406e-11
TNFSF13B	4.04249	2.92602	1.86226e-13	1.85794e-11
BTN3A2	2.02877	6.47983	4.16278e-13	4.06477e-11
CD68	2.00733	3.86415	5.39445e-13	5.23034e-11
RARRES3	3.448	3.36798	8.58307e-13	8.09395e-11
APOL3	2.05891	6.892	8.91057e-13	8.34563e-11
ANGPTL1	2.36144	3.82286	5.07596e-12	4.6282e-10
NEURL3	4.7086	1.61798	1.23145e-11	1.06633e-09
BTN3A1	2.00045	6.12133	1.73882e-11	1.45976e-09
CCL20	3.14744	2.47414	3.57108e-11	2.94411e-09
VCAM1	2.47686	7.69728	5.67146e-11	4.62039e-09
ETV7	3.84108	0.453447	7.574e-11	6.09818e-09
TYMP	2.09753	3.05432	1.26973e-10	1.0047e-08
CASP1	2.06572	3.70802	1.86011e-10	1.45511e-08
MAL2	-2.48725	1.87928	2.94738e-10	2.25442e-08
PRRG4	3.34941	0.864327	3.40415e-10	2.57518e-08
TNFSF10	2.43836	8.11212	5.79982e-10	4.24744e-08
C1S	4.50779	2.97964	1.04485e-09	7.53165e-08
APOBEC3G	3.54649	3.03478	1.61785e-09	1.15412e-07
KLF4	2.0266	2.22205	6.90424e-09	4.70582e-07
PSMB9	4.14235	5.73774	1.37046e-08	9.07142e-07
TLR2	2.57271	0.974168	2.04847e-08	1.33665e-06
HLA-DOB	2.49081	1.56084	2.64066e-08	1.71494e-06
ACSL5	2.19858	4.29769	3.23423e-08	2.07111e-06
CCL8	7.24163	-0.662995	6.41412e-08	4.0324e-06
C1R	3.17968	2.91359	9.11436e-08	5.6272e-06
WNT9A	-3.74068	0.076729	9.29289e-08	5.71181e-06
CXCL5	2.94394	0.346219	1.40355e-07	8.43848e-06
CCL4L2	6.73428	-1.08823	3.31815e-07	1.92068e-05
SMTNL1	3.42289	-0.218636	3.3879e-07	1.95166e-05
BTC	3.82613	0.303488	6.11693e-07	3.43746e-05
CEACAM1	2.25227	1.66005	6.66084e-07	3.71281e-05
IL23A	3.59574	-0.258013	1.01461e-06	5.47812e-05
CH25H	3.10683	0.187271	1.49431e-06	7.94349e-05
CCDC178	-2.6022	0.371284	1.51251e-06	8.0093e-05
CLDN23	2.47944	1.0802	1.73495e-06	9.11712e-05
UBD	2.3672	2.88862	2.64339e-06	0.000134296
NUP210	-4.09001	0.121859	2.87462e-06	0.000143919
SELE	2.82006	6.42755	3.60211e-06	0.000177121
PLEK	-3.98265	0.0664613	3.83362e-06	0.000186506
GCNT4	2.45902	0.646488	5.1889e-06	0.000248923
NOD2	3.37785	-0.24419	5.32987e-06	0.000253916
SYNPO2	2.00173	1.14821	8.16725e-06	0.000378609
JCHAIN	-6.43986	0.425146	9.08329e-06	0.000416863
CSF2	3.54248	1.01089	1.22481e-05	0.000549292
ART3	2.20121	0.208381	2.21741e-05	0.000966116
HSH2D	2.68389	1.15912	2.36431e-05	0.00101724
VSIG10L	2.14724	0.232783	3.30848e-05	0.00137617
CALML3	-6.61571	-1.07141	0.000108183	0.00396134
TMC8	-3.76722	-1.09512	0.000110986	0.00404247
LSP1	-4.54068	-0.690175	0.000136919	0.00480894
HLA-DRA	-6.47029	-1.18551	0.00015271	0.00524318
TMEM229B	2.71155	0.00671458	0.000174802	0.00589872
LIPC	-4.5348	-1.15154	0.000249092	0.00788389
RBMXL2	-2.99511	-0.95727	0.00028554	0.00893481
SCNN1A	3.39293	-0.773681	0.000316758	0.00971297
SLC1A3	2.56386	-0.490192	0.00032746	0.00997448
CXCL9	3.05459	-1.12391	0.000423056	0.0122657
SLC9C1	2.44513	-0.663572	0.000463082	0.013173
IL16	-2.99821	-0.974678	0.000501475	0.0141192
ACTL8	-4.29866	-0.722376	0.00071203	0.0191654
CSF3	2.02231	0.605681	0.000712718	0.0191654
NOG	-2.89427	-0.611549	0.000952199	0.0243226
ODF3B	2.35286	1.46281	0.000967253	0.0246614
SELPLG	-2.96942	-0.743001	0.00112224	0.0277896
CD4	-3.19452	-0.995044	0.00114435	0.0282355
PRND	-2.79826	-1.09234	0.0012458	0.0301445
FAT3	-2.09787	1.1148	0.00125195	0.0302402
DCDC2	-3.53263	-1.28946	0.00170874	0.0392099
ADAM28	2.28041	-0.478105	0.00184246	0.0417464
RET	2.82804	-1.02771	0.00184354	0.0417464
ATP10A	2.7486	-0.882323	0.00205632	0.0458114
ST14	-3.61222	-0.809852	0.00209049	0.0464504
HAS2	2.20357	0.346941	0.00226484	0.0496535

## Sheet: DisGenet
Gene	UniProt	Gene Full Name	Protein Class	N. diseases g	DSI g	DPI g	pLI	Score gda	EL gda	EI gda	N. PMIDs	N. SNPs gda	First Ref.	Last Ref.
HLA-DRB1	P01911	major histocompatibility complex, class II, DR beta 1	Immune response	1018	0.333	0.923	0.0011	0.03	None	1	3	0	2009	2015
TNF	P01375	tumor necrosis factor	Signaling	2724	0.231	0.962	0.8	0.03	None	1	3	0	2009	2019
RBM45	Q8IUH3	RNA binding motif protein 45		557	0.383	0.846	2.1e-10	0.02	None	1	2	0	2009	2015
ERVK-6		endogenous retrovirus group K member 6, envelope		162	0.521	0.808		0.02	None	1	2	0	1997	2014
HLA-B	P01889	major histocompatibility complex, class I, B		706	0.379	0.885	3.9e-05	0.02	None	1	2	0	2009	2011
CXCL8	P10145	C-X-C motif chemokine ligand 8	Signaling	1254	0.31	0.962	0.00027	0.02	None	1	2	0	2002	2018
VEGFA	P15692	vascular endothelial growth factor A	Signaling	1899	0.266	0.923	2.4e-05	0.02	None	0.5	2	0	2012	2018
SERPINE1	P05121	serpin family E member 1	Enzyme modulator	770	0.359	0.885	0.044	0.02	None	1	2	0	2012	2018
RELA	Q04206	RELA proto-oncogene, NF-kB subunit	Transcription factor	483	0.406	0.885	1	0.01	None	1	1	0	2009	2009
PLG	P00747	plasminogen	Enzyme	586	0.389	0.923	0.01	0.01	None	1	1	0	2018	2018
FOXP3	Q9BZS1	forkhead box P3		688	0.368	0.846	0.99	0.01	None	1	1	0	2009	2009
HMGB1	P09429	high mobility group box 1	Nucleic acid binding	724	0.368	0.923	0.82	0.01	None	1	1	0	2016	2016
MRC1	P22897	mannose receptor C-type 1		431	0.413	0.846	0.94	0.01	None	1	1	0	2018	2018
MPO	P05164	myeloperoxidase	Enzyme	653	0.377	0.923	7.1e-15	0.01	None	1	1	0	2018	2018
GORASP1	Q9BQQ3	golgi reassembly stacking protein 1		369	0.428	0.846	0.02	0.01	None	1	1	0	2009	2009
WNK1	Q9H4A3	WNK lysine deficient protein kinase 1	Kinase	460	0.416	0.846	1	0.01	None	1	1	0	2009	2009
ADIPOQ	Q15848	adiponectin, C1Q and collagen domain containing		679	0.376	0.885	4.6e-09	0.01	None	1	1	0	2017	2017
CD163	Q86VB7	CD163 molecule	Enzyme	369	0.427	0.846	0.00083	0.01	None	1	1	0	2018	2018
IL33	O95760	interleukin 33		487	0.409	0.885	8.3e-10	0.01	None	1	1	0	2015	2015
TAM		Myeloproliferative syndrome, transient (transient abnormal		141	0.528	0.731		0.01	None	1	1	0	2017	2017
CALCA	P01258 P06881	calcitonin related polypeptide alpha	Signaling	467	0.416	0.923	0.016	0.01	None	1	1	0	2017	2017
VCAM1	P19320	vascular cell adhesion molecule 1		406	0.422	0.808	0.8	0.01	None	1	1	0	2006	2006
UROD	P06132	uroporphyrinogen decarboxylase		166	0.521	0.769	1.3e-08	0.01	None	1	1	0	2017	2017
TYRO3	Q06418	TYRO3 protein tyrosine kinase	Kinase	109	0.559	0.769	8.3e-10	0.01	None	1	1	0	2017	2017
TM7SF2	O76062	transmembrane 7 superfamily member 2	Enzyme	217	0.486	0.808	1.4e-07	0.01	None	1	1	0	2012	2012
THBS1	P07996	thrombospondin 1		480	0.407	0.885	1	0.01	None	1	1	0	2008	2008
SYT1	P21579	synaptotagmin 1	Transporter	460	0.412	0.846	0.6	0.01	None	1	1	0	2009	2009
LAIR2	Q6ISS4	leukocyte associated immunoglobulin like receptor 2	Receptor	12	0.78	0.269	2.6e-07	0.01	None	1	1	0	2013	2013
ITGB3	P05106	integrin subunit beta 3	Receptor	260	0.485	0.846	0.0017	0.01	None	1	1	0	2008	2008
GAS6	Q14393	growth arrest specific 6	Extracellular structure	190	0.5	0.769	0.034	0.01	None	1	1	0	2017	2017
ELANE	P08246	elastase, neutrophil expressed	Enzyme	346	0.447	0.846	0.0012	0.01	None	1	1	0	2018	2018
DMP1	Q13316	dentin matrix acidic phosphoprotein 1		134	0.556	0.615	1.5e-07	0.01	None	1	1	0	2020	2020
IL34	Q6ZMJ4	interleukin 34		103	0.56	0.769	0.55	0.01	None	1	1	0	2020	2020
C20orf181		chromosome 20 open reading frame 181		246	0.479	0.885		0.01	None	1	1	0	2018	2018
ERVK-32		endogenous retrovirus group K member 32, envelope		158	0.522	0.692		0.01	None	1	1	0	1997	1997
HPSE	Q9Y251	heparanase	Enzyme	393	0.425	0.808	2.3e-14	0.01	None	1	1	0	2009	2009
NRIR		negative regulator of interferon response		1	1	0.038		0.01	None	1	1	0	2016	2016
IFITM3	Q01628	interferon induced transmembrane protein 3		60	0.626	0.385	0.03	0.01	None	1	1	1	2016	2016
NAAA	Q02083	N-acylethanolamine acid amidase	Enzyme	90	0.579	0.692	2.1e-10	0.01	None	1	1	0	2017	2017
ANGPT1	Q15389	angiopoietin 1	Signaling	340	0.446	0.808	0.95	0.01	None	1	1	0	2012	2012
ANPEP	P15144	alanyl aminopeptidase, membrane	Enzyme	280	0.462	0.769	3.7e-09	0.01	None	1	1	0	2017	2017
ITGA2B	P08514	integrin subunit alpha 2b		215	0.493	0.692	1.5e-16	0.01	None	1	1	0	2009	2009
ISG20	Q96AZ6	interferon stimulated exonuclease gene 20		414	0.414	0.846	0.0029	0.01	None	1	1	0	2009	2009
IL6	P05231	interleukin 6		2367	0.248	0.962	0.32	0.01	None	1	1	0	2002	2002
IL2RA	P01589	interleukin 2 receptor subunit alpha	Receptor	540	0.389	0.885	0.055	0.01	None	1	1	0	2009	2009
IFNG	P01579	interferon gamma		1519	0.288	0.962	0.47	0.01	None	1	1	0	2012	2012
ICAM2	P13598	intercellular adhesion molecule 2		41	0.659	0.462	0.00075	0.01	None	1	1	0	2006	2006
HLA-A	P04439	major histocompatibility complex, class I, A		672	0.37	0.846	0.0013	0.01	None	1	1	0	2017	2017
ERVW-1	Q9UQF0	endogenous retrovirus group W member 1, envelope		193	0.505	0.692		0.01	None	1	1	0	2014	2014
GZMB	P10144	granzyme B	Enzyme	290	0.453	0.808	3.7e-14	0.01	None	1	1	0	2019	2019
ERVK-20		endogenous retrovirus group K member 20		143	0.533	0.692		0.01	None	1	1	0	2014	2014

## Sheet: Genecards
Gene Symbol	Description	Category	Gifts	GC Id	Relevance score	GeneCards Link
TNFRSF1A	TNF Receptor Superfamily Member 1A	Protein Coding	46	GC12M006328	69.1548	https://www.genecards.org/cgi-bin/carddisp.pl?gene=TNFRSF1A
IL6	Interleukin 6	Protein Coding	47	GC07P022725	53.8913	https://www.genecards.org/cgi-bin/carddisp.pl?gene=IL6
TNF	Tumor Necrosis Factor	Protein Coding	48	GC06P070143	47.4595	https://www.genecards.org/cgi-bin/carddisp.pl?gene=TNF
IL10	Interleukin 10	Protein Coding	44	GC01M206767	36.6386	https://www.genecards.org/cgi-bin/carddisp.pl?gene=IL10
VWF	Von Willebrand Factor	Protein Coding	46	GC12M005917	35.9735	https://www.genecards.org/cgi-bin/carddisp.pl?gene=VWF
CD209	CD209 Molecule	Protein Coding	40	GC19M007739	35.3262	https://www.genecards.org/cgi-bin/carddisp.pl?gene=CD209
IFNG	Interferon Gamma	Protein Coding	45	GC12M068154	34.7859	https://www.genecards.org/cgi-bin/carddisp.pl?gene=IFNG
CRP	C-Reactive Protein	Protein Coding	44	GC01M159723	34.4865	https://www.genecards.org/cgi-bin/carddisp.pl?gene=CRP
NLRP3	NLR Family Pyrin Domain Containing 3	Protein Coding	45	GC01P247415	32.3065	https://www.genecards.org/cgi-bin/carddisp.pl?gene=NLRP3
APP	Amyloid Beta Precursor Protein	Protein Coding	48	GC21M025880	31.8258	https://www.genecards.org/cgi-bin/carddisp.pl?gene=APP
IL1B	Interleukin 1 Beta	Protein Coding	46	GC02M112829	30.5615	https://www.genecards.org/cgi-bin/carddisp.pl?gene=IL1B
TP53	Tumor Protein P53	Protein Coding	50	GC17M007661	30.4632	https://www.genecards.org/cgi-bin/carddisp.pl?gene=TP53
F8	Coagulation Factor VIII	Protein Coding	44	GC0XM154835	30.3389	https://www.genecards.org/cgi-bin/carddisp.pl?gene=F8
HLA-DRB1	Major Histocompatibility Complex, Class II, DR Beta 1	Protein Coding	45	GC06M032578	29.9762	https://www.genecards.org/cgi-bin/carddisp.pl?gene=HLA-DRB1
ACE	Angiotensin I Converting Enzyme	Protein Coding	47	GC17P063477	29.6536	https://www.genecards.org/cgi-bin/carddisp.pl?gene=ACE
TLR4	Toll Like Receptor 4	Protein Coding	48	GC09P117704	28.1728	https://www.genecards.org/cgi-bin/carddisp.pl?gene=TLR4
SERPINE1	Serpin Family E Member 1	Protein Coding	47	GC07P101127	27.3301	https://www.genecards.org/cgi-bin/carddisp.pl?gene=SERPINE1
FGA	Fibrinogen Alpha Chain	Protein Coding	46	GC04M154583	27.1722	https://www.genecards.org/cgi-bin/carddisp.pl?gene=FGA
HLA-B	Major Histocompatibility Complex, Class I, B	Protein Coding	45	GC06M056463	27.0153	https://www.genecards.org/cgi-bin/carddisp.pl?gene=HLA-B
F9	Coagulation Factor IX	Protein Coding	44	GC0XP139530	26.7724	https://www.genecards.org/cgi-bin/carddisp.pl?gene=F9
F3	Coagulation Factor III, Tissue Factor	Protein Coding	42	GC01M094546	26.3301	https://www.genecards.org/cgi-bin/carddisp.pl?gene=F3
GPT	Glutamic--Pyruvic Transaminase	Protein Coding	39	GC08P144502	25.9529	https://www.genecards.org/cgi-bin/carddisp.pl?gene=GPT
ALB	Albumin	Protein Coding	47	GC04P073397	25.8929	https://www.genecards.org/cgi-bin/carddisp.pl?gene=ALB
CXCL8	C-X-C Motif Chemokine Ligand 8	Protein Coding	39	GC04P073740	25.6039	https://www.genecards.org/cgi-bin/carddisp.pl?gene=CXCL8
SERPINA1	Serpin Family A Member 1	Protein Coding	46	GC14M094376	23.663	https://www.genecards.org/cgi-bin/carddisp.pl?gene=SERPINA1
CFH	Complement Factor H	Protein Coding	43	GC01P196621	23.1759	https://www.genecards.org/cgi-bin/carddisp.pl?gene=CFH
F10	Coagulation Factor X	Protein Coding	46	GC13P113122	22.9038	https://www.genecards.org/cgi-bin/carddisp.pl?gene=F10
IFNB1	Interferon Beta 1	Protein Coding	39	GC09M021077	22.577	https://www.genecards.org/cgi-bin/carddisp.pl?gene=IFNB1
IFNA1	Interferon Alpha 1	Protein Coding	38	GC09P021562	22.3874	https://www.genecards.org/cgi-bin/carddisp.pl?gene=IFNA1
RUNX1	RUNX Family Transcription Factor 1	Protein Coding	46	GC21M034787	22.358	https://www.genecards.org/cgi-bin/carddisp.pl?gene=RUNX1
ICAM1	Intercellular Adhesion Molecule 1	Protein Coding	47	GC19P010272	22.2401	https://www.genecards.org/cgi-bin/carddisp.pl?gene=ICAM1
CCL5	C-C Motif Chemokine Ligand 5	Protein Coding	41	GC17M035871	22.0941	https://www.genecards.org/cgi-bin/carddisp.pl?gene=CCL5
CCR5	C-C Motif Chemokine Receptor 5	Protein Coding	44	GC03P046383	21.9684	https://www.genecards.org/cgi-bin/carddisp.pl?gene=CCR5
HTR1A	5-Hydroxytryptamine Receptor 1A	Protein Coding	45	GC05M063960	21.9307	https://www.genecards.org/cgi-bin/carddisp.pl?gene=HTR1A
DDX58	DExD/H-Box Helicase 58	Protein Coding	44	GC09M032455	21.6622	https://www.genecards.org/cgi-bin/carddisp.pl?gene=DDX58
ADAMTS13	ADAM Metallopeptidase With Thrombospondin Type 1 Motif 13	Protein Coding	44	GC09P133414	21.0888	https://www.genecards.org/cgi-bin/carddisp.pl?gene=ADAMTS13
TLR3	Toll Like Receptor 3	Protein Coding	49	GC04P186059	21.0396	https://www.genecards.org/cgi-bin/carddisp.pl?gene=TLR3
VEGFA	Vascular Endothelial Growth Factor A	Protein Coding	46	GC06P043770	20.5731	https://www.genecards.org/cgi-bin/carddisp.pl?gene=VEGFA
APOE	Apolipoprotein E	Protein Coding	47	GC19P045397	20.5016	https://www.genecards.org/cgi-bin/carddisp.pl?gene=APOE
KRAS	KRAS Proto-Oncogene, GTPase	Protein Coding	48	GC12M025204	20.4408	https://www.genecards.org/cgi-bin/carddisp.pl?gene=KRAS
CD8A	CD8a Molecule	Protein Coding	44	GC02M086784	20.3372	https://www.genecards.org/cgi-bin/carddisp.pl?gene=CD8A
ADA2	Adenosine Deaminase 2	Protein Coding	31	GC22M017179	19.853	https://www.genecards.org/cgi-bin/carddisp.pl?gene=ADA2
NLRP12	NLR Family Pyrin Domain Containing 12	Protein Coding	42	GC19M053793	19.6857	https://www.genecards.org/cgi-bin/carddisp.pl?gene=NLRP12
IL13	Interleukin 13	Protein Coding	42	GC05P132656	19.6612	https://www.genecards.org/cgi-bin/carddisp.pl?gene=IL13
CFI	Complement Factor I	Protein Coding	44	GC04M109732	19.5463	https://www.genecards.org/cgi-bin/carddisp.pl?gene=CFI
STAT2	Signal Transducer And Activator Of Transcription 2	Protein Coding	46	GC12M056341	19.3461	https://www.genecards.org/cgi-bin/carddisp.pl?gene=STAT2
IRF3	Interferon Regulatory Factor 3	Protein Coding	44	GC19M049659	19.2609	https://www.genecards.org/cgi-bin/carddisp.pl?gene=IRF3
THBD	Thrombomodulin	Protein Coding	42	GC20M023026	18.949	https://www.genecards.org/cgi-bin/carddisp.pl?gene=THBD
CD46	CD46 Molecule	Protein Coding	43	GC01P207752	18.7822	https://www.genecards.org/cgi-bin/carddisp.pl?gene=CD46
ELANE	Elastase, Neutrophil Expressed	Protein Coding	44	GC19P001053	18.7603	https://www.genecards.org/cgi-bin/carddisp.pl?gene=ELANE
CXCL10	C-X-C Motif Chemokine Ligand 10	Protein Coding	42	GC04M076021	18.7168	https://www.genecards.org/cgi-bin/carddisp.pl?gene=CXCL10
FCGR2A	Fc Gamma Receptor IIa	Protein Coding	43	GC01P161505	18.6287	https://www.genecards.org/cgi-bin/carddisp.pl?gene=FCGR2A
IL4	Interleukin 4	Protein Coding	43	GC05P132673	18.6175	https://www.genecards.org/cgi-bin/carddisp.pl?gene=IL4
HLA-A	Major Histocompatibility Complex, Class I, A	Protein Coding	45	GC06P070103	18.5413	https://www.genecards.org/cgi-bin/carddisp.pl?gene=HLA-A
RANBP2	RAN Binding Protein 2	Protein Coding	44	GC02P108719	18.4797	https://www.genecards.org/cgi-bin/carddisp.pl?gene=RANBP2
SERPINC1	Serpin Family C Member 1	Protein Coding	46	GC01M174416	18.4445	https://www.genecards.org/cgi-bin/carddisp.pl?gene=SERPINC1
IL1A	Interleukin 1 Alpha	Protein Coding	41	GC02M112773	18.4285	https://www.genecards.org/cgi-bin/carddisp.pl?gene=IL1A
CCL2	C-C Motif Chemokine Ligand 2	Protein Coding	46	GC17P034255	18.1565	https://www.genecards.org/cgi-bin/carddisp.pl?gene=CCL2
CD4	CD4 Molecule	Protein Coding	47	GC12P006786	18.1008	https://www.genecards.org/cgi-bin/carddisp.pl?gene=CD4
PIK3C2A	Phosphatidylinositol-4-Phosphate 3-Kinase Catalytic Subunit Type 2 Alpha	Protein Coding	45	GC11M017424	17.8191	https://www.genecards.org/cgi-bin/carddisp.pl?gene=PIK3C2A
STAT3	Signal Transducer And Activator Of Transcription 3	Protein Coding	50	GC17M042313	17.649	https://www.genecards.org/cgi-bin/carddisp.pl?gene=STAT3
FLI1	Fli-1 Proto-Oncogene, ETS Transcription Factor	Protein Coding	46	GC11P128686	17.6108	https://www.genecards.org/cgi-bin/carddisp.pl?gene=FLI1
IL2	Interleukin 2	Protein Coding	42	GC04M122451	17.4583	https://www.genecards.org/cgi-bin/carddisp.pl?gene=IL2
CALR	Calreticulin	Protein Coding	48	GC19P012938	17.3713	https://www.genecards.org/cgi-bin/carddisp.pl?gene=CALR
F13A1	Coagulation Factor XIII A Chain	Protein Coding	44	GC06M006144	16.9401	https://www.genecards.org/cgi-bin/carddisp.pl?gene=F13A1
PLAT	Plasminogen Activator, Tissue Type	Protein Coding	46	GC08M042174	16.8695	https://www.genecards.org/cgi-bin/carddisp.pl?gene=PLAT
MX1	MX Dynamin Like GTPase 1	Protein Coding	40	GC21P041420	16.8557	https://www.genecards.org/cgi-bin/carddisp.pl?gene=MX1
TGFB1	Transforming Growth Factor Beta 1	Protein Coding	49	GC19M041301	16.7509	https://www.genecards.org/cgi-bin/carddisp.pl?gene=TGFB1
IL18	Interleukin 18	Protein Coding	41	GC11M112143	16.415	https://www.genecards.org/cgi-bin/carddisp.pl?gene=IL18
NOS2	Nitric Oxide Synthase 2	Protein Coding	47	GC17M027756	16.3511	https://www.genecards.org/cgi-bin/carddisp.pl?gene=NOS2
STAT1	Signal Transducer And Activator Of Transcription 1	Protein Coding	50	GC02M190908	16.2753	https://www.genecards.org/cgi-bin/carddisp.pl?gene=STAT1
FGB	Fibrinogen Beta Chain	Protein Coding	44	GC04P154587	16.1513	https://www.genecards.org/cgi-bin/carddisp.pl?gene=FGB
PTGS2	Prostaglandin-Endoperoxide Synthase 2	Protein Coding	46	GC01M186640	15.8826	https://www.genecards.org/cgi-bin/carddisp.pl?gene=PTGS2
CD40LG	CD40 Ligand	Protein Coding	44	GC0XP136649	15.5766	https://www.genecards.org/cgi-bin/carddisp.pl?gene=CD40LG
MYH9	Myosin Heavy Chain 9	Protein Coding	47	GC22M036281	15.4272	https://www.genecards.org/cgi-bin/carddisp.pl?gene=MYH9
NOS3	Nitric Oxide Synthase 3	Protein Coding	49	GC07P150990	15.3923	https://www.genecards.org/cgi-bin/carddisp.pl?gene=NOS3
C4A	Complement C4A (Rodgers Blood Group)	Protein Coding	42	GC06P070165	15.2016	https://www.genecards.org/cgi-bin/carddisp.pl?gene=C4A
SERPINA3	Serpin Family A Member 3	Protein Coding	41	GC14P094612	15.1111	https://www.genecards.org/cgi-bin/carddisp.pl?gene=SERPINA3
HP	Haptoglobin	Protein Coding	42	GC16P072089	15.0176	https://www.genecards.org/cgi-bin/carddisp.pl?gene=HP
MBL2	Mannose Binding Lectin 2	Protein Coding	44	GC10M052760	14.9974	https://www.genecards.org/cgi-bin/carddisp.pl?gene=MBL2
FURIN	Furin, Paired Basic Amino Acid Cleaving Enzyme	Protein Coding	44	GC15P090868	14.8307	https://www.genecards.org/cgi-bin/carddisp.pl?gene=FURIN
HTRA1	HtrA Serine Peptidase 1	Protein Coding	43	GC10P122461	14.637	https://www.genecards.org/cgi-bin/carddisp.pl?gene=HTRA1
B2M	Beta-2-Microglobulin	Protein Coding	46	GC15P044711	14.6009	https://www.genecards.org/cgi-bin/carddisp.pl?gene=B2M
G6PD	Glucose-6-Phosphate Dehydrogenase	Protein Coding	47	GC0XM154531	14.5718	https://www.genecards.org/cgi-bin/carddisp.pl?gene=G6PD
HSPD1	Heat Shock Protein Family D (Hsp60) Member 1	Protein Coding	45	GC02M197486	14.4813	https://www.genecards.org/cgi-bin/carddisp.pl?gene=HSPD1
ERVW-1	Endogenous Retrovirus Group W Member 1, Envelope	Protein Coding	32	GC07M092468	14.4249	https://www.genecards.org/cgi-bin/carddisp.pl?gene=ERVW-1
CS	Citrate Synthase	Protein Coding	42	GC12M056271	14.4178	https://www.genecards.org/cgi-bin/carddisp.pl?gene=CS
SELE	Selectin E	Protein Coding	41	GC01M169722	14.0578	https://www.genecards.org/cgi-bin/carddisp.pl?gene=SELE
IL17A	Interleukin 17A	Protein Coding	39	GC06P052186	13.9841	https://www.genecards.org/cgi-bin/carddisp.pl?gene=IL17A
IFNAR1	Interferon Alpha And Beta Receptor Subunit 1	Protein Coding	43	GC21P033324	13.8722	https://www.genecards.org/cgi-bin/carddisp.pl?gene=IFNAR1
CP	Ceruloplasmin	Protein Coding	46	GC03M149162	13.8654	https://www.genecards.org/cgi-bin/carddisp.pl?gene=CP
CCL3	C-C Motif Chemokine Ligand 3	Protein Coding	37	GC17M036088	13.826	https://www.genecards.org/cgi-bin/carddisp.pl?gene=CCL3
IFIH1	Interferon Induced With Helicase C Domain 1	Protein Coding	44	GC02M162267	13.769	https://www.genecards.org/cgi-bin/carddisp.pl?gene=IFIH1
C3	Complement C3	Protein Coding	45	GC19M006677	13.7675	https://www.genecards.org/cgi-bin/carddisp.pl?gene=C3
NPM1	Nucleophosmin 1	Protein Coding	47	GC05P171387	13.7362	https://www.genecards.org/cgi-bin/carddisp.pl?gene=NPM1
PML	PML Nuclear Body Scaffold	Protein Coding	44	GC15P073994	13.5654	https://www.genecards.org/cgi-bin/carddisp.pl?gene=PML
HLA-DQB1	Major Histocompatibility Complex, Class II, DQ Beta 1	Protein Coding	40	GC06M056568	13.5273	https://www.genecards.org/cgi-bin/carddisp.pl?gene=HLA-DQB1
CFTR	CF Transmembrane Conductance Regulator	Protein Coding	48	GC07P117287	13.4728	https://www.genecards.org/cgi-bin/carddisp.pl?gene=CFTR
PTPN11	Protein Tyrosine Phosphatase Non-Receptor Type 11	Protein Coding	50	GC12P112418	13.0628	https://www.genecards.org/cgi-bin/carddisp.pl?gene=PTPN11
CCL4	C-C Motif Chemokine Ligand 4	Protein Coding	38	GC17P036103	13.0543	https://www.genecards.org/cgi-bin/carddisp.pl?gene=CCL4
WAS	WASP Actin Nucleation Promoting Factor	Protein Coding	47	GC0XP048676	12.9894	https://www.genecards.org/cgi-bin/carddisp.pl?gene=WAS
CASP3	Caspase 3	Protein Coding	47	GC04M184627	12.8602	https://www.genecards.org/cgi-bin/carddisp.pl?gene=CASP3
FGFR1	Fibroblast Growth Factor Receptor 1	Protein Coding	51	GC08M038400	12.7679	https://www.genecards.org/cgi-bin/carddisp.pl?gene=FGFR1
VKORC1	Vitamin K Epoxide Reductase Complex Subunit 1	Protein Coding	45	GC16M034449	12.7675	https://www.genecards.org/cgi-bin/carddisp.pl?gene=VKORC1
SLC11A1	Solute Carrier Family 11 Member 1	Protein Coding	45	GC02P218382	12.7125	https://www.genecards.org/cgi-bin/carddisp.pl?gene=SLC11A1
SDHB	Succinate Dehydrogenase Complex Iron Sulfur Subunit B	Protein Coding	46	GC01M017638	12.6771	https://www.genecards.org/cgi-bin/carddisp.pl?gene=SDHB
CD79A	CD79a Molecule	Protein Coding	44	GC19P041877	12.5872	https://www.genecards.org/cgi-bin/carddisp.pl?gene=CD79A
OXT	Oxytocin/Neurophysin I Prepropeptide	Protein Coding	38	GC20P003068	12.5475	https://www.genecards.org/cgi-bin/carddisp.pl?gene=OXT
PDGFRA	Platelet Derived Growth Factor Receptor Alpha	Protein Coding	51	GC04P054229	12.4327	https://www.genecards.org/cgi-bin/carddisp.pl?gene=PDGFRA
PRNP	Prion Protein	Protein Coding	44	GC20P004686	12.356	https://www.genecards.org/cgi-bin/carddisp.pl?gene=PRNP
MMP9	Matrix Metallopeptidase 9	Protein Coding	51	GC20P046008	12.2508	https://www.genecards.org/cgi-bin/carddisp.pl?gene=MMP9
MTHFR	Methylenetetrahydrofolate Reductase	Protein Coding	46	GC01M011785	12.2045	https://www.genecards.org/cgi-bin/carddisp.pl?gene=MTHFR
SARS1	Seryl-TRNA Synthetase 1	Protein Coding	33	GC01P109214	12.0946	https://www.genecards.org/cgi-bin/carddisp.pl?gene=SARS1
TRAF3	TNF Receptor Associated Factor 3	Protein Coding	45	GC14P107912	11.9674	https://www.genecards.org/cgi-bin/carddisp.pl?gene=TRAF3
CD36	CD36 Molecule	Protein Coding	46	GC07P080369	11.8826	https://www.genecards.org/cgi-bin/carddisp.pl?gene=CD36
NPPB	Natriuretic Peptide B	Protein Coding	42	GC01M011858	11.8536	https://www.genecards.org/cgi-bin/carddisp.pl?gene=NPPB
HLA-DPA1	Major Histocompatibility Complex, Class II, DP Alpha 1	Protein Coding	39	GC06M033064	11.5926	https://www.genecards.org/cgi-bin/carddisp.pl?gene=HLA-DPA1
CCR6	C-C Motif Chemokine Receptor 6	Protein Coding	43	GC06P167111	11.4148	https://www.genecards.org/cgi-bin/carddisp.pl?gene=CCR6
TBK1	TANK Binding Kinase 1	Protein Coding	47	GC12P064451	11.3451	https://www.genecards.org/cgi-bin/carddisp.pl?gene=TBK1
IL5	Interleukin 5	Protein Coding	42	GC05M132541	11.3021	https://www.genecards.org/cgi-bin/carddisp.pl?gene=IL5
MB	Myoglobin	Protein Coding	42	GC22M035606	11.3018	https://www.genecards.org/cgi-bin/carddisp.pl?gene=MB
SLC17A5	Solute Carrier Family 17 Member 5	Protein Coding	42	GC06M073593	11.2709	https://www.genecards.org/cgi-bin/carddisp.pl?gene=SLC17A5
CYP11B2	Cytochrome P450 Family 11 Subfamily B Member 2	Protein Coding	45	GC08M142910	11.2437	https://www.genecards.org/cgi-bin/carddisp.pl?gene=CYP11B2
VCAM1	Vascular Cell Adhesion Molecule 1	Protein Coding	43	GC01P100719	11.2335	https://www.genecards.org/cgi-bin/carddisp.pl?gene=VCAM1
COL4A5	Collagen Type IV Alpha 5 Chain	Protein Coding	42	GC0XP108439	11.2022	https://www.genecards.org/cgi-bin/carddisp.pl?gene=COL4A5
TLR8	Toll Like Receptor 8	Protein Coding	46	GC0XP012924	11.0621	https://www.genecards.org/cgi-bin/carddisp.pl?gene=TLR8
IL12A	Interleukin 12A	Protein Coding	41	GC03P159988	11.0144	https://www.genecards.org/cgi-bin/carddisp.pl?gene=IL12A
PPP1R14A	Protein Phosphatase 1 Regulatory Inhibitor Subunit 14A	Protein Coding	38	GC19M038251	10.9435	https://www.genecards.org/cgi-bin/carddisp.pl?gene=PPP1R14A
SLC4A1	Solute Carrier Family 4 Member 1 (Diego Blood Group)	Protein Coding	45	GC17M044608	10.8895	https://www.genecards.org/cgi-bin/carddisp.pl?gene=SLC4A1
SELP	Selectin P	Protein Coding	43	GC01M169558	10.8751	https://www.genecards.org/cgi-bin/carddisp.pl?gene=SELP
TLR7	Toll Like Receptor 7	Protein Coding	45	GC0XP012867	10.8702	https://www.genecards.org/cgi-bin/carddisp.pl?gene=TLR7
ISG15	ISG15 Ubiquitin Like Modifier	Protein Coding	44	GC01P001001	10.8518	https://www.genecards.org/cgi-bin/carddisp.pl?gene=ISG15
AKT1	AKT Serine/Threonine Kinase 1	Protein Coding	51	GC14M104769	10.6771	https://www.genecards.org/cgi-bin/carddisp.pl?gene=AKT1
GYPC	Glycophorin C (Gerbich Blood Group)	Protein Coding	41	GC02P126655	10.6482	https://www.genecards.org/cgi-bin/carddisp.pl?gene=GYPC
BST2	Bone Marrow Stromal Cell Antigen 2	Protein Coding	37	GC19M017403	10.6466	https://www.genecards.org/cgi-bin/carddisp.pl?gene=BST2
ADA	Adenosine Deaminase	Protein Coding	48	GC20M044620	10.5908	https://www.genecards.org/cgi-bin/carddisp.pl?gene=ADA
PLG	Plasminogen	Protein Coding	46	GC06P160702	10.5754	https://www.genecards.org/cgi-bin/carddisp.pl?gene=PLG
SST	Somatostatin	Protein Coding	40	GC03M187668	10.558	https://www.genecards.org/cgi-bin/carddisp.pl?gene=SST
PKD1	Polycystin 1, Transient Receptor Potential Channel Interacting	Protein Coding	44	GC16M005475	10.5194	https://www.genecards.org/cgi-bin/carddisp.pl?gene=PKD1
IL2RA	Interleukin 2 Receptor Subunit Alpha	Protein Coding	47	GC10M006010	10.4311	https://www.genecards.org/cgi-bin/carddisp.pl?gene=IL2RA
CD55	CD55 Molecule (Cromer Blood Group)	Protein Coding	44	GC01P207321	10.3655	https://www.genecards.org/cgi-bin/carddisp.pl?gene=CD55
IRF7	Interferon Regulatory Factor 7	Protein Coding	45	GC11M000612	10.1241	https://www.genecards.org/cgi-bin/carddisp.pl?gene=IRF7
PTGS1	Prostaglandin-Endoperoxide Synthase 1	Protein Coding	44	GC09P122370	10.1126	https://www.genecards.org/cgi-bin/carddisp.pl?gene=PTGS1
C4B	Complement C4B (Chido Blood Group)	Protein Coding	41	GC06P032014	10.017	https://www.genecards.org/cgi-bin/carddisp.pl?gene=C4B
MMACHC	Metabolism Of Cobalamin Associated C	Protein Coding	40	GC01P045500	9.79209	https://www.genecards.org/cgi-bin/carddisp.pl?gene=MMACHC
RSAD2	Radical S-Adenosyl Methionine Domain Containing 2	Protein Coding	38	GC02P006865	9.76453	https://www.genecards.org/cgi-bin/carddisp.pl?gene=RSAD2
CSF2	Colony Stimulating Factor 2	Protein Coding	41	GC05P132073	9.75212	https://www.genecards.org/cgi-bin/carddisp.pl?gene=CSF2
BMP6	Bone Morphogenetic Protein 6	Protein Coding	41	GC06P007726	9.7138	https://www.genecards.org/cgi-bin/carddisp.pl?gene=BMP6
CBL	Cbl Proto-Oncogene	Protein Coding	48	GC11P119206	9.62529	https://www.genecards.org/cgi-bin/carddisp.pl?gene=CBL
PECAM1	Platelet And Endothelial Cell Adhesion Molecule 1	Protein Coding	38	GC17M064319	9.57192	https://www.genecards.org/cgi-bin/carddisp.pl?gene=PECAM1
POMC	Proopiomelanocortin	Protein Coding	45	GC02M025160	9.55056	https://www.genecards.org/cgi-bin/carddisp.pl?gene=POMC
TTR	Transthyretin	Protein Coding	46	GC18P031557	9.51307	https://www.genecards.org/cgi-bin/carddisp.pl?gene=TTR
CFHR1	Complement Factor H Related 1	Protein Coding	39	GC01P196822	9.48429	https://www.genecards.org/cgi-bin/carddisp.pl?gene=CFHR1
CR1	Complement C3b/C4b Receptor 1 (Knops Blood Group)	Protein Coding	43	GC01P207496	9.46622	https://www.genecards.org/cgi-bin/carddisp.pl?gene=CR1
CLEC4M	C-Type Lectin Domain Family 4 Member M	Protein Coding	38	GC19P007763	9.4002	https://www.genecards.org/cgi-bin/carddisp.pl?gene=CLEC4M
FASLG	Fas Ligand	Protein Coding	44	GC01P172628	9.35596	https://www.genecards.org/cgi-bin/carddisp.pl?gene=FASLG
H2AC18	H2A Clustered Histone 18	Protein Coding	25	GC01M150436	9.23302	https://www.genecards.org/cgi-bin/carddisp.pl?gene=H2AC18
CCL11	C-C Motif Chemokine Ligand 11	Protein Coding	40	GC17P034285	9.21847	https://www.genecards.org/cgi-bin/carddisp.pl?gene=CCL11
HMGB1	High Mobility Group Box 1	Protein Coding	43	GC13M030456	9.17708	https://www.genecards.org/cgi-bin/carddisp.pl?gene=HMGB1
KNG1	Kininogen 1	Protein Coding	43	GC03P186717	9.1466	https://www.genecards.org/cgi-bin/carddisp.pl?gene=KNG1
CALCA	Calcitonin Related Polypeptide Alpha	Protein Coding	41	GC11M014945	9.13297	https://www.genecards.org/cgi-bin/carddisp.pl?gene=CALCA
UNC93B1	Unc-93 Homolog B1, TLR Signaling Regulator	Protein Coding	38	GC11M067991	9.12485	https://www.genecards.org/cgi-bin/carddisp.pl?gene=UNC93B1
EGFR	Epidermal Growth Factor Receptor	Protein Coding	51	GC07P055019	9.0808	https://www.genecards.org/cgi-bin/carddisp.pl?gene=EGFR
HLA-C	Major Histocompatibility Complex, Class I, C	Protein Coding	43	GC06M056461	9.08055	https://www.genecards.org/cgi-bin/carddisp.pl?gene=HLA-C
HAVCR2	Hepatitis A Virus Cellular Receptor 2	Protein Coding	41	GC05M157063	9.05085	https://www.genecards.org/cgi-bin/carddisp.pl?gene=HAVCR2
INS	Insulin	Protein Coding	45	GC11M002159	9.02499	https://www.genecards.org/cgi-bin/carddisp.pl?gene=INS
ERCC6	ERCC Excision Repair 6, Chromatin Remodeling Factor	Protein Coding	43	GC10M049454	9.01873	https://www.genecards.org/cgi-bin/carddisp.pl?gene=ERCC6
PSEN2	Presenilin 2	Protein Coding	47	GC01P226870	8.96812	https://www.genecards.org/cgi-bin/carddisp.pl?gene=PSEN2
EIF2AK2	Eukaryotic Translation Initiation Factor 2 Alpha Kinase 2	Protein Coding	45	GC02M037099	8.94493	https://www.genecards.org/cgi-bin/carddisp.pl?gene=EIF2AK2
PTX3	Pentraxin 3	Protein Coding	40	GC03P157436	8.93121	https://www.genecards.org/cgi-bin/carddisp.pl?gene=PTX3
CACNA1A	Calcium Voltage-Gated Channel Subunit Alpha1 A	Protein Coding	45	GC19M013206	8.90155	https://www.genecards.org/cgi-bin/carddisp.pl?gene=CACNA1A
MYC	MYC Proto-Oncogene, BHLH Transcription Factor	Protein Coding	48	GC08P127735	8.86811	https://www.genecards.org/cgi-bin/carddisp.pl?gene=MYC
RELA	RELA Proto-Oncogene, NF-KB Subunit	Protein Coding	48	GC11M065653	8.8419	https://www.genecards.org/cgi-bin/carddisp.pl?gene=RELA
MIR122	MicroRNA 122	RNA Gene	21	GC18P058451	8.79327	https://www.genecards.org/cgi-bin/carddisp.pl?gene=MIR122
CXCL12	C-X-C Motif Chemokine Ligand 12	Protein Coding	43	GC10M044294	8.74086	https://www.genecards.org/cgi-bin/carddisp.pl?gene=CXCL12
TCN2	Transcobalamin 2	Protein Coding	42	GC22P031441	8.71402	https://www.genecards.org/cgi-bin/carddisp.pl?gene=TCN2
CPB2	Carboxypeptidase B2	Protein Coding	42	GC13M046053	8.6085	https://www.genecards.org/cgi-bin/carddisp.pl?gene=CPB2
IFNA2	Interferon Alpha 2	Protein Coding	39	GC09M021384	8.55842	https://www.genecards.org/cgi-bin/carddisp.pl?gene=IFNA2
CFHR3	Complement Factor H Related 3	Protein Coding	38	GC01P196774	8.539	https://www.genecards.org/cgi-bin/carddisp.pl?gene=CFHR3
RB1	RB Transcriptional Corepressor 1	Protein Coding	46	GC13P048303	8.51775	https://www.genecards.org/cgi-bin/carddisp.pl?gene=RB1
IL12B	Interleukin 12B	Protein Coding	41	GC05M159314	8.50925	https://www.genecards.org/cgi-bin/carddisp.pl?gene=IL12B
RNASEL	Ribonuclease L	Protein Coding	43	GC01M182573	8.50583	https://www.genecards.org/cgi-bin/carddisp.pl?gene=RNASEL
JUN	Jun Proto-Oncogene, AP-1 Transcription Factor Subunit	Protein Coding	46	GC01M058780	8.40661	https://www.genecards.org/cgi-bin/carddisp.pl?gene=JUN
PRKN	Parkin RBR E3 Ubiquitin Protein Ligase	Protein Coding	37	GC06M161348	8.32763	https://www.genecards.org/cgi-bin/carddisp.pl?gene=PRKN
ENPP1	Ectonucleotide Pyrophosphatase/Phosphodiesterase 1	Protein Coding	45	GC06P131808	8.32189	https://www.genecards.org/cgi-bin/carddisp.pl?gene=ENPP1
RAG1	Recombination Activating 1	Protein Coding	43	GC11P036529	8.26128	https://www.genecards.org/cgi-bin/carddisp.pl?gene=RAG1
EDNRA	Endothelin Receptor Type A	Protein Coding	47	GC04P147480	8.22859	https://www.genecards.org/cgi-bin/carddisp.pl?gene=EDNRA
MAPK1	Mitogen-Activated Protein Kinase 1	Protein Coding	50	GC22M021759	8.22051	https://www.genecards.org/cgi-bin/carddisp.pl?gene=MAPK1
CD34	CD34 Molecule	Protein Coding	40	GC01M207880	8.21161	https://www.genecards.org/cgi-bin/carddisp.pl?gene=CD34
SCN2A	Sodium Voltage-Gated Channel Alpha Subunit 2	Protein Coding	45	GC02P165194	8.0989	https://www.genecards.org/cgi-bin/carddisp.pl?gene=SCN2A
IGF1	Insulin Like Growth Factor 1	Protein Coding	47	GC12M102395	8.05284	https://www.genecards.org/cgi-bin/carddisp.pl?gene=IGF1
NFKB1	Nuclear Factor Kappa B Subunit 1	Protein Coding	50	GC04P102501	7.99714	https://www.genecards.org/cgi-bin/carddisp.pl?gene=NFKB1
TLR9	Toll Like Receptor 9	Protein Coding	43	GC03M052222	7.86616	https://www.genecards.org/cgi-bin/carddisp.pl?gene=TLR9
CYP3A4	Cytochrome P450 Family 3 Subfamily A Member 4	Protein Coding	48	GC07M099759	7.78209	https://www.genecards.org/cgi-bin/carddisp.pl?gene=CYP3A4
ADIPOQ	Adiponectin, C1Q And Collagen Domain Containing	Protein Coding	42	GC03P186842	7.77713	https://www.genecards.org/cgi-bin/carddisp.pl?gene=ADIPOQ
PDGFB	Platelet Derived Growth Factor Subunit B	Protein Coding	47	GC22M053523	7.75102	https://www.genecards.org/cgi-bin/carddisp.pl?gene=PDGFB
CXCL1	C-X-C Motif Chemokine Ligand 1	Protein Coding	40	GC04P073869	7.74545	https://www.genecards.org/cgi-bin/carddisp.pl?gene=CXCL1
EDNRB	Endothelin Receptor Type B	Protein Coding	47	GC13M077895	7.71374	https://www.genecards.org/cgi-bin/carddisp.pl?gene=EDNRB
EIF2S1	Eukaryotic Translation Initiation Factor 2 Subunit Alpha	Protein Coding	42	GC14P067359	7.70431	https://www.genecards.org/cgi-bin/carddisp.pl?gene=EIF2S1
IVNS1ABP	Influenza Virus NS1A Binding Protein	Protein Coding	38	GC01M185304	7.66935	https://www.genecards.org/cgi-bin/carddisp.pl?gene=IVNS1ABP
TNFSF10	TNF Superfamily Member 10	Protein Coding	43	GC03M172505	7.57622	https://www.genecards.org/cgi-bin/carddisp.pl?gene=TNFSF10
HLA-DQA1	Major Histocompatibility Complex, Class II, DQ Alpha 1	Protein Coding	40	GC06P070172	7.51244	https://www.genecards.org/cgi-bin/carddisp.pl?gene=HLA-DQA1
LCN2	Lipocalin 2	Protein Coding	40	GC09P128149	7.49504	https://www.genecards.org/cgi-bin/carddisp.pl?gene=LCN2
XRCC6	X-Ray Repair Cross Complementing 6	Protein Coding	43	GC22P041622	7.46365	https://www.genecards.org/cgi-bin/carddisp.pl?gene=XRCC6
BCL2	BCL2 Apoptosis Regulator	Protein Coding	48	GC18M063123	7.45852	https://www.genecards.org/cgi-bin/carddisp.pl?gene=BCL2
IDH1	Isocitrate Dehydrogenase (NADP(+)) 1	Protein Coding	50	GC02M208236	7.41945	https://www.genecards.org/cgi-bin/carddisp.pl?gene=IDH1
LEP	Leptin	Protein Coding	44	GC07P128241	7.37704	https://www.genecards.org/cgi-bin/carddisp.pl?gene=LEP
SRC	SRC Proto-Oncogene, Non-Receptor Tyrosine Kinase	Protein Coding	49	GC20P037344	7.37541	https://www.genecards.org/cgi-bin/carddisp.pl?gene=SRC
C1S	Complement C1s	Protein Coding	44	GC12P016445	7.3428	https://www.genecards.org/cgi-bin/carddisp.pl?gene=C1S
CFHR2	Complement Factor H Related 2	Protein Coding	36	GC01P196943	7.33318	https://www.genecards.org/cgi-bin/carddisp.pl?gene=CFHR2
SOD1	Superoxide Dismutase 1	Protein Coding	49	GC21P031659	7.32109	https://www.genecards.org/cgi-bin/carddisp.pl?gene=SOD1
MIR21	MicroRNA 21	RNA Gene	23	GC17P059841	7.29285	https://www.genecards.org/cgi-bin/carddisp.pl?gene=MIR21
ACKR1	Atypical Chemokine Receptor 1 (Duffy Blood Group)	Protein Coding	35	GC01P159203	7.27552	https://www.genecards.org/cgi-bin/carddisp.pl?gene=ACKR1
TYR	Tyrosinase	Protein Coding	45	GC11P089177	7.23216	https://www.genecards.org/cgi-bin/carddisp.pl?gene=TYR
IDO1	Indoleamine 2,3-Dioxygenase 1	Protein Coding	42	GC08P039891	7.21308	https://www.genecards.org/cgi-bin/carddisp.pl?gene=IDO1
ACTB	Actin Beta	Protein Coding	47	GC07M005527	7.1971	https://www.genecards.org/cgi-bin/carddisp.pl?gene=ACTB
GSR	Glutathione-Disulfide Reductase	Protein Coding	47	GC08M030678	7.18087	https://www.genecards.org/cgi-bin/carddisp.pl?gene=GSR
MX2	MX Dynamin Like GTPase 2	Protein Coding	36	GC21P041361	7.15166	https://www.genecards.org/cgi-bin/carddisp.pl?gene=MX2
AFP	Alpha Fetoprotein	Protein Coding	43	GC04P073431	7.13582	https://www.genecards.org/cgi-bin/carddisp.pl?gene=AFP
ADCY10	Adenylate Cyclase 10	Protein Coding	43	GC01M167809	7.11591	https://www.genecards.org/cgi-bin/carddisp.pl?gene=ADCY10
CTSB	Cathepsin B	Protein Coding	48	GC08M011842	7.09006	https://www.genecards.org/cgi-bin/carddisp.pl?gene=CTSB
IL6R	Interleukin 6 Receptor	Protein Coding	46	GC01P154405	7.07527	https://www.genecards.org/cgi-bin/carddisp.pl?gene=IL6R
MTM1	Myotubularin 1	Protein Coding	42	GC0XP150562	6.98302	https://www.genecards.org/cgi-bin/carddisp.pl?gene=MTM1
CD28	CD28 Molecule	Protein Coding	44	GC02P203706	6.98117	https://www.genecards.org/cgi-bin/carddisp.pl?gene=CD28
NEAT1	Nuclear Paraspeckle Assembly Transcript 1	RNA Gene	23	GC11P068094	6.96346	https://www.genecards.org/cgi-bin/carddisp.pl?gene=NEAT1
CHEK2	Checkpoint Kinase 2	Protein Coding	51	GC22M028687	6.90816	https://www.genecards.org/cgi-bin/carddisp.pl?gene=CHEK2
ANXA5	Annexin A5	Protein Coding	44	GC04M121667	6.87666	https://www.genecards.org/cgi-bin/carddisp.pl?gene=ANXA5
IFITM3	Interferon Induced Transmembrane Protein 3	Protein Coding	40	GC11M000319	6.86479	https://www.genecards.org/cgi-bin/carddisp.pl?gene=IFITM3
IRF1	Interferon Regulatory Factor 1	Protein Coding	45	GC05M132440	6.84173	https://www.genecards.org/cgi-bin/carddisp.pl?gene=IRF1
AGTR1	Angiotensin II Receptor Type 1	Protein Coding	48	GC03P148697	6.79428	https://www.genecards.org/cgi-bin/carddisp.pl?gene=AGTR1
STIM1	Stromal Interaction Molecule 1	Protein Coding	46	GC11P003855	6.72774	https://www.genecards.org/cgi-bin/carddisp.pl?gene=STIM1
KIR3DL1	Killer Cell Immunoglobulin Like Receptor, Three Ig Domains And Long Cytoplasmic Tail 1	Protein Coding	39	GC19P060549	6.70439	https://www.genecards.org/cgi-bin/carddisp.pl?gene=KIR3DL1
VDR	Vitamin D Receptor	Protein Coding	48	GC12M047841	6.69093	https://www.genecards.org/cgi-bin/carddisp.pl?gene=VDR
PRSS1	Serine Protease 1	Protein Coding	43	GC07P146975	6.68621	https://www.genecards.org/cgi-bin/carddisp.pl?gene=PRSS1
GTF2H1	General Transcription Factor IIH Subunit 1	Protein Coding	41	GC11P018357	6.68485	https://www.genecards.org/cgi-bin/carddisp.pl?gene=GTF2H1
CASR	Calcium Sensing Receptor	Protein Coding	48	GC03P122183	6.67727	https://www.genecards.org/cgi-bin/carddisp.pl?gene=CASR
SLC2A1	Solute Carrier Family 2 Member 1	Protein Coding	50	GC01M042925	6.66639	https://www.genecards.org/cgi-bin/carddisp.pl?gene=SLC2A1
NEU1	Neuraminidase 1	Protein Coding	42	GC06M031857	6.65501	https://www.genecards.org/cgi-bin/carddisp.pl?gene=NEU1
NFKBIA	NFKB Inhibitor Alpha	Protein Coding	48	GC14M035401	6.64774	https://www.genecards.org/cgi-bin/carddisp.pl?gene=NFKBIA
AGT	Angiotensinogen	Protein Coding	47	GC01M230702	6.64703	https://www.genecards.org/cgi-bin/carddisp.pl?gene=AGT
CXCR4	C-X-C Motif Chemokine Receptor 4	Protein Coding	50	GC02M136114	6.63834	https://www.genecards.org/cgi-bin/carddisp.pl?gene=CXCR4
KDR	Kinase Insert Domain Receptor	Protein Coding	50	GC04M055078	6.62064	https://www.genecards.org/cgi-bin/carddisp.pl?gene=KDR
IFITM1	Interferon Induced Transmembrane Protein 1	Protein Coding	39	GC11P000313	6.61495	https://www.genecards.org/cgi-bin/carddisp.pl?gene=IFITM1
APOA1	Apolipoprotein A1	Protein Coding	46	GC11M116835	6.53724	https://www.genecards.org/cgi-bin/carddisp.pl?gene=APOA1
FGF2	Fibroblast Growth Factor 2	Protein Coding	44	GC04P122826	6.51993	https://www.genecards.org/cgi-bin/carddisp.pl?gene=FGF2
MAVS	Mitochondrial Antiviral Signaling Protein	Protein Coding	38	GC20P003850	6.50175	https://www.genecards.org/cgi-bin/carddisp.pl?gene=MAVS
IFITM2	Interferon Induced Transmembrane Protein 2	Protein Coding	36	GC11P000300	6.49319	https://www.genecards.org/cgi-bin/carddisp.pl?gene=IFITM2
DPYD	Dihydropyrimidine Dehydrogenase	Protein Coding	50	GC01M097015	6.36953	https://www.genecards.org/cgi-bin/carddisp.pl?gene=DPYD
GTF2H2	General Transcription Factor IIH Subunit 2	Protein Coding	37	GC05M071032	6.31927	https://www.genecards.org/cgi-bin/carddisp.pl?gene=GTF2H2
IGHE	Immunoglobulin Heavy Constant Epsilon	Protein Coding	26	GC14M111485	6.31404	https://www.genecards.org/cgi-bin/carddisp.pl?gene=IGHE
CYBB	Cytochrome B-245 Beta Chain	Protein Coding	44	GC0XP037780	6.29685	https://www.genecards.org/cgi-bin/carddisp.pl?gene=CYBB
DDX17	DEAD-Box Helicase 17	Protein Coding	39	GC22M038483	6.16023	https://www.genecards.org/cgi-bin/carddisp.pl?gene=DDX17
ITGAV	Integrin Subunit Alpha V	Protein Coding	44	GC02P186589	6.14144	https://www.genecards.org/cgi-bin/carddisp.pl?gene=ITGAV
MAPK14	Mitogen-Activated Protein Kinase 14	Protein Coding	49	GC06P070283	6.11745	https://www.genecards.org/cgi-bin/carddisp.pl?gene=MAPK14
FCGR1A	Fc Gamma Receptor Ia	Protein Coding	39	GC01P149754	6.11111	https://www.genecards.org/cgi-bin/carddisp.pl?gene=FCGR1A
PON1	Paraoxonase 1	Protein Coding	43	GC07M095297	6.10792	https://www.genecards.org/cgi-bin/carddisp.pl?gene=PON1
CDKN2B	Cyclin Dependent Kinase Inhibitor 2B	Protein Coding	46	GC09M022002	6.09492	https://www.genecards.org/cgi-bin/carddisp.pl?gene=CDKN2B
TNFSF13B	TNF Superfamily Member 13b	Protein Coding	42	GC13P108251	6.08256	https://www.genecards.org/cgi-bin/carddisp.pl?gene=TNFSF13B
TF	Transferrin	Protein Coding	46	GC03P133666	6.07121	https://www.genecards.org/cgi-bin/carddisp.pl?gene=TF
CISH	Cytokine Inducible SH2 Containing Protein	Protein Coding	43	GC03M050622	5.95297	https://www.genecards.org/cgi-bin/carddisp.pl?gene=CISH
MASP2	MBL Associated Serine Protease 2	Protein Coding	44	GC01M011026	5.89508	https://www.genecards.org/cgi-bin/carddisp.pl?gene=MASP2
CLU	Clusterin	Protein Coding	43	GC08M027596	5.86491	https://www.genecards.org/cgi-bin/carddisp.pl?gene=CLU
CTSL	Cathepsin L	Protein Coding	44	GC09P087725	5.79621	https://www.genecards.org/cgi-bin/carddisp.pl?gene=CTSL
KPNA5	Karyopherin Subunit Alpha 5	Protein Coding	36	GC06P116681	5.75127	https://www.genecards.org/cgi-bin/carddisp.pl?gene=KPNA5
BDNF	Brain Derived Neurotrophic Factor	Protein Coding	44	GC11M027654	5.7141	https://www.genecards.org/cgi-bin/carddisp.pl?gene=BDNF
SOCS3	Suppressor Of Cytokine Signaling 3	Protein Coding	42	GC17M078356	5.69602	https://www.genecards.org/cgi-bin/carddisp.pl?gene=SOCS3
CD14	CD14 Molecule	Protein Coding	43	GC05M140631	5.67937	https://www.genecards.org/cgi-bin/carddisp.pl?gene=CD14
CFP	Complement Factor Properdin	Protein Coding	41	GC0XM047624	5.66693	https://www.genecards.org/cgi-bin/carddisp.pl?gene=CFP
REN	Renin	Protein Coding	45	GC01M204154	5.65104	https://www.genecards.org/cgi-bin/carddisp.pl?gene=REN
PCCA	Propionyl-CoA Carboxylase Subunit Alpha	Protein Coding	45	GC13P100089	5.65092	https://www.genecards.org/cgi-bin/carddisp.pl?gene=PCCA
PPARG	Peroxisome Proliferator Activated Receptor Gamma	Protein Coding	50	GC03P012287	5.6504	https://www.genecards.org/cgi-bin/carddisp.pl?gene=PPARG
CX3CR1	C-X3-C Motif Chemokine Receptor 1	Protein Coding	43	GC03M039279	5.6467	https://www.genecards.org/cgi-bin/carddisp.pl?gene=CX3CR1
MIR221	MicroRNA 221	RNA Gene	20	GC0XM045746	5.58825	https://www.genecards.org/cgi-bin/carddisp.pl?gene=MIR221
CYP1A2	Cytochrome P450 Family 1 Subfamily A Member 2	Protein Coding	43	GC15P074748	5.5834	https://www.genecards.org/cgi-bin/carddisp.pl?gene=CYP1A2
CCK	Cholecystokinin	Protein Coding	40	GC03M042274	5.57458	https://www.genecards.org/cgi-bin/carddisp.pl?gene=CCK
ESR1	Estrogen Receptor 1	Protein Coding	50	GC06P151656	5.57414	https://www.genecards.org/cgi-bin/carddisp.pl?gene=ESR1
HIF1A	Hypoxia Inducible Factor 1 Subunit Alpha	Protein Coding	45	GC14P061695	5.56545	https://www.genecards.org/cgi-bin/carddisp.pl?gene=HIF1A
FOS	Fos Proto-Oncogene, AP-1 Transcription Factor Subunit	Protein Coding	48	GC14P075278	5.56343	https://www.genecards.org/cgi-bin/carddisp.pl?gene=FOS
PABPC1	Poly(A) Binding Protein Cytoplasmic 1	Protein Coding	40	GC08M100685	5.5609	https://www.genecards.org/cgi-bin/carddisp.pl?gene=PABPC1
LMNA	Lamin A/C	Protein Coding	46	GC01P156082	5.50619	https://www.genecards.org/cgi-bin/carddisp.pl?gene=LMNA
LACTB	Lactamase Beta	Protein Coding	34	GC15P087865	5.48351	https://www.genecards.org/cgi-bin/carddisp.pl?gene=LACTB
SERPING1	Serpin Family G Member 1	Protein Coding	44	GC11P057597	5.45988	https://www.genecards.org/cgi-bin/carddisp.pl?gene=SERPING1
RNASE3	Ribonuclease A Family Member 3	Protein Coding	39	GC14P020891	5.44907	https://www.genecards.org/cgi-bin/carddisp.pl?gene=RNASE3
CDKN2A	Cyclin Dependent Kinase Inhibitor 2A	Protein Coding	48	GC09M021967	5.44468	https://www.genecards.org/cgi-bin/carddisp.pl?gene=CDKN2A
DGKE	Diacylglycerol Kinase Epsilon	Protein Coding	46	GC17P056834	5.4349	https://www.genecards.org/cgi-bin/carddisp.pl?gene=DGKE
GHRL	Ghrelin And Obestatin Prepropeptide	Protein Coding	41	GC03M010285	5.43237	https://www.genecards.org/cgi-bin/carddisp.pl?gene=GHRL
SOCS1	Suppressor Of Cytokine Signaling 1	Protein Coding	42	GC16M011607	5.41294	https://www.genecards.org/cgi-bin/carddisp.pl?gene=SOCS1
TRIM21	Tripartite Motif Containing 21	Protein Coding	40	GC11M004384	5.39892	https://www.genecards.org/cgi-bin/carddisp.pl?gene=TRIM21
MBP	Myelin Basic Protein	Protein Coding	43	GC18M076978	5.38439	https://www.genecards.org/cgi-bin/carddisp.pl?gene=MBP
RNASEK	Ribonuclease K	Protein Coding	32	GC17P007012	5.29037	https://www.genecards.org/cgi-bin/carddisp.pl?gene=RNASEK
MDH2	Malate Dehydrogenase 2	Protein Coding	46	GC07P076048	5.287	https://www.genecards.org/cgi-bin/carddisp.pl?gene=MDH2
NPPA	Natriuretic Peptide A	Protein Coding	44	GC01M011846	5.26144	https://www.genecards.org/cgi-bin/carddisp.pl?gene=NPPA
SNCA	Synuclein Alpha	Protein Coding	47	GC04M089724	5.2357	https://www.genecards.org/cgi-bin/carddisp.pl?gene=SNCA
DDX41	DEAD-Box Helicase 41	Protein Coding	43	GC05M177511	5.22938	https://www.genecards.org/cgi-bin/carddisp.pl?gene=DDX41
FCN1	Ficolin 1	Protein Coding	38	GC09M135078	5.21849	https://www.genecards.org/cgi-bin/carddisp.pl?gene=FCN1
BAP1	BRCA1 Associated Protein 1	Protein Coding	44	GC03M052401	5.2178	https://www.genecards.org/cgi-bin/carddisp.pl?gene=BAP1
MTOR	Mechanistic Target Of Rapamycin Kinase	Protein Coding	51	GC01M011106	5.20405	https://www.genecards.org/cgi-bin/carddisp.pl?gene=MTOR
SFTPD	Surfactant Protein D	Protein Coding	41	GC10M079937	5.18953	https://www.genecards.org/cgi-bin/carddisp.pl?gene=SFTPD
NFE2L2	NFE2 Like BZIP Transcription Factor 2	Protein Coding	46	GC02M177227	5.18117	https://www.genecards.org/cgi-bin/carddisp.pl?gene=NFE2L2
VTN	Vitronectin	Protein Coding	41	GC17M032763	5.17606	https://www.genecards.org/cgi-bin/carddisp.pl?gene=VTN
CFHR5	Complement Factor H Related 5	Protein Coding	38	GC01P196977	5.16067	https://www.genecards.org/cgi-bin/carddisp.pl?gene=CFHR5
GSTP1	Glutathione S-Transferase Pi 1	Protein Coding	48	GC11P067583	5.14524	https://www.genecards.org/cgi-bin/carddisp.pl?gene=GSTP1
HNRNPK	Heterogeneous Nuclear Ribonucleoprotein K	Protein Coding	43	GC09M089389	5.12237	https://www.genecards.org/cgi-bin/carddisp.pl?gene=HNRNPK
CAT	Catalase	Protein Coding	47	GC11P034460	5.09101	https://www.genecards.org/cgi-bin/carddisp.pl?gene=CAT
LPL	Lipoprotein Lipase	Protein Coding	47	GC08P019901	5.08972	https://www.genecards.org/cgi-bin/carddisp.pl?gene=LPL
PPIG	Peptidylprolyl Isomerase G	Protein Coding	39	GC02P169584	5.08749	https://www.genecards.org/cgi-bin/carddisp.pl?gene=PPIG
CFB	Complement Factor B	Protein Coding	43	GC06P031945	5.05972	https://www.genecards.org/cgi-bin/carddisp.pl?gene=CFB
CD83	CD83 Molecule	Protein Coding	37	GC06P014117	5.03838	https://www.genecards.org/cgi-bin/carddisp.pl?gene=CD83
CYP26A1	Cytochrome P450 Family 26 Subfamily A Member 1	Protein Coding	42	GC10P093073	5.03465	https://www.genecards.org/cgi-bin/carddisp.pl?gene=CYP26A1
KRT18	Keratin 18	Protein Coding	46	GC12P052948	5.02934	https://www.genecards.org/cgi-bin/carddisp.pl?gene=KRT18
BCL6	BCL6 Transcription Repressor	Protein Coding	42	GC03M187721	5.00903	https://www.genecards.org/cgi-bin/carddisp.pl?gene=BCL6
LOC113664106	CFTR Intron 2 DNase I Hypersensitive Site	Biological Region	2	GC07P117508	4.99742	https://www.genecards.org/cgi-bin/carddisp.pl?gene=LOC113664106
APOB	Apolipoprotein B	Protein Coding	43	GC02M020956	4.98983	https://www.genecards.org/cgi-bin/carddisp.pl?gene=APOB
VIP	Vasoactive Intestinal Peptide	Protein Coding	43	GC06P152750	4.98003	https://www.genecards.org/cgi-bin/carddisp.pl?gene=VIP
MAPT	Microtubule Associated Protein Tau	Protein Coding	47	GC17P045894	4.97987	https://www.genecards.org/cgi-bin/carddisp.pl?gene=MAPT
VDAC1	Voltage Dependent Anion Channel 1	Protein Coding	43	GC05M133975	4.97865	https://www.genecards.org/cgi-bin/carddisp.pl?gene=VDAC1
ADRB2	Adrenoceptor Beta 2	Protein Coding	47	GC05P148825	4.97063	https://www.genecards.org/cgi-bin/carddisp.pl?gene=ADRB2
OCLN	Occludin	Protein Coding	42	GC05P069492	4.91664	https://www.genecards.org/cgi-bin/carddisp.pl?gene=OCLN
OPRM1	Opioid Receptor Mu 1	Protein Coding	46	GC06P154075	4.89706	https://www.genecards.org/cgi-bin/carddisp.pl?gene=OPRM1
JAK3	Janus Kinase 3	Protein Coding	50	GC19M017824	4.8858	https://www.genecards.org/cgi-bin/carddisp.pl?gene=JAK3
DHFR	Dihydrofolate Reductase	Protein Coding	46	GC05M080626	4.86335	https://www.genecards.org/cgi-bin/carddisp.pl?gene=DHFR
GC	GC Vitamin D Binding Protein	Protein Coding	42	GC04M071741	4.85703	https://www.genecards.org/cgi-bin/carddisp.pl?gene=GC
TFAP2A	Transcription Factor AP-2 Alpha	Protein Coding	46	GC06M010393	4.84432	https://www.genecards.org/cgi-bin/carddisp.pl?gene=TFAP2A
CRH	Corticotropin Releasing Hormone	Protein Coding	42	GC08M066176	4.83947	https://www.genecards.org/cgi-bin/carddisp.pl?gene=CRH
JAK1	Janus Kinase 1	Protein Coding	51	GC01M064833	4.82819	https://www.genecards.org/cgi-bin/carddisp.pl?gene=JAK1
HMGCR	3-Hydroxy-3-Methylglutaryl-CoA Reductase	Protein Coding	44	GC05P075336	4.73895	https://www.genecards.org/cgi-bin/carddisp.pl?gene=HMGCR
MIR181A1	MicroRNA 181a-1	RNA Gene	18	GC01M198860	4.7186	https://www.genecards.org/cgi-bin/carddisp.pl?gene=MIR181A1
ODC1	Ornithine Decarboxylase 1	Protein Coding	46	GC02M010432	4.71449	https://www.genecards.org/cgi-bin/carddisp.pl?gene=ODC1
NAGLU	N-Acetyl-Alpha-Glucosaminidase	Protein Coding	40	GC17P042615	4.69436	https://www.genecards.org/cgi-bin/carddisp.pl?gene=NAGLU
AXL	AXL Receptor Tyrosine Kinase	Protein Coding	49	GC19P041219	4.68495	https://www.genecards.org/cgi-bin/carddisp.pl?gene=AXL
MDM2	MDM2 Proto-Oncogene	Protein Coding	50	GC12P068808	4.6464	https://www.genecards.org/cgi-bin/carddisp.pl?gene=MDM2
OMP	Olfactory Marker Protein	Protein Coding	34	GC11P077102	4.6394	https://www.genecards.org/cgi-bin/carddisp.pl?gene=OMP
IL6-AS1	IL6 Antisense RNA 1	RNA Gene	10	GC07M022728	4.63801	https://www.genecards.org/cgi-bin/carddisp.pl?gene=IL6-AS1
CFHR4	Complement Factor H Related 4	Protein Coding	34	GC01P196888	4.63633	https://www.genecards.org/cgi-bin/carddisp.pl?gene=CFHR4
ACE2	Angiotensin Converting Enzyme 2	Protein Coding	46	GC0XM015494	4.63273	https://www.genecards.org/cgi-bin/carddisp.pl?gene=ACE2
CASP9	Caspase 9	Protein Coding	46	GC01M015491	4.61084	https://www.genecards.org/cgi-bin/carddisp.pl?gene=CASP9
ABCA4	ATP Binding Cassette Subfamily A Member 4	Protein Coding	43	GC01M093992	4.60883	https://www.genecards.org/cgi-bin/carddisp.pl?gene=ABCA4
SLPI	Secretory Leukocyte Peptidase Inhibitor	Protein Coding	38	GC20M045252	4.59468	https://www.genecards.org/cgi-bin/carddisp.pl?gene=SLPI
SAP30	Sin3A Associated Protein 30	Protein Coding	36	GC04P173369	4.5773	https://www.genecards.org/cgi-bin/carddisp.pl?gene=SAP30
HSP90AA1	Heat Shock Protein 90 Alpha Family Class A Member 1	Protein Coding	45	GC14M102080	4.53379	https://www.genecards.org/cgi-bin/carddisp.pl?gene=HSP90AA1
APOL1	Apolipoprotein L1	Protein Coding	42	GC22P036253	4.50857	https://www.genecards.org/cgi-bin/carddisp.pl?gene=APOL1
PICALM	Phosphatidylinositol Binding Clathrin Assembly Protein	Protein Coding	42	GC11M085957	4.47398	https://www.genecards.org/cgi-bin/carddisp.pl?gene=PICALM
HCRT	Hypocretin Neuropeptide Precursor	Protein Coding	39	GC17M042185	4.41899	https://www.genecards.org/cgi-bin/carddisp.pl?gene=HCRT
CXCL2	C-X-C Motif Chemokine Ligand 2	Protein Coding	38	GC04M074097	4.40042	https://www.genecards.org/cgi-bin/carddisp.pl?gene=CXCL2
GSTM1	Glutathione S-Transferase Mu 1	Protein Coding	40	GC01P109687	4.39713	https://www.genecards.org/cgi-bin/carddisp.pl?gene=GSTM1
FBXO3	F-Box Protein 3	Protein Coding	36	GC11M033740	4.38982	https://www.genecards.org/cgi-bin/carddisp.pl?gene=FBXO3
PPARA	Peroxisome Proliferator Activated Receptor Alpha	Protein Coding	44	GC22P046150	4.389	https://www.genecards.org/cgi-bin/carddisp.pl?gene=PPARA
CDKN1A	Cyclin Dependent Kinase Inhibitor 1A	Protein Coding	46	GC06P070291	4.38348	https://www.genecards.org/cgi-bin/carddisp.pl?gene=CDKN1A
PGR	Progesterone Receptor	Protein Coding	47	GC11M101030	4.36406	https://www.genecards.org/cgi-bin/carddisp.pl?gene=PGR
C5	Complement C5	Protein Coding	44	GC09M120952	4.35268	https://www.genecards.org/cgi-bin/carddisp.pl?gene=C5
CFD	Complement Factor D	Protein Coding	42	GC19P000859	4.34477	https://www.genecards.org/cgi-bin/carddisp.pl?gene=CFD
FAH	Fumarylacetoacetate Hydrolase	Protein Coding	44	GC15P080152	4.28456	https://www.genecards.org/cgi-bin/carddisp.pl?gene=FAH
XDH	Xanthine Dehydrogenase	Protein Coding	44	GC02M031334	4.2445	https://www.genecards.org/cgi-bin/carddisp.pl?gene=XDH
PTS	6-Pyruvoyltetrahydropterin Synthase	Protein Coding	44	GC11P112226	4.24334	https://www.genecards.org/cgi-bin/carddisp.pl?gene=PTS
PRKCE	Protein Kinase C Epsilon	Protein Coding	47	GC02P045651	4.24312	https://www.genecards.org/cgi-bin/carddisp.pl?gene=PRKCE
SLC34A1	Solute Carrier Family 34 Member 1	Protein Coding	42	GC05P177412	4.24102	https://www.genecards.org/cgi-bin/carddisp.pl?gene=SLC34A1
KRT8	Keratin 8	Protein Coding	45	GC12M052897	4.23859	https://www.genecards.org/cgi-bin/carddisp.pl?gene=KRT8
MOG	Myelin Oligodendrocyte Glycoprotein	Protein Coding	44	GC06P070085	4.21633	https://www.genecards.org/cgi-bin/carddisp.pl?gene=MOG
UMOD	Uromodulin	Protein Coding	39	GC16M020344	4.21398	https://www.genecards.org/cgi-bin/carddisp.pl?gene=UMOD
GUSB	Glucuronidase Beta	Protein Coding	45	GC07M065960	4.20416	https://www.genecards.org/cgi-bin/carddisp.pl?gene=GUSB
PI3	Peptidase Inhibitor 3	Protein Coding	37	GC20P045174	4.20256	https://www.genecards.org/cgi-bin/carddisp.pl?gene=PI3
C5AR1	Complement C5a Receptor 1	Protein Coding	42	GC19P047290	4.19076	https://www.genecards.org/cgi-bin/carddisp.pl?gene=C5AR1
NPY	Neuropeptide Y	Protein Coding	43	GC07P024290	4.17561	https://www.genecards.org/cgi-bin/carddisp.pl?gene=NPY
AGER	Advanced Glycosylation End-Product Specific Receptor	Protein Coding	42	GC06M032180	4.16162	https://www.genecards.org/cgi-bin/carddisp.pl?gene=AGER
FUT2	Fucosyltransferase 2	Protein Coding	43	GC19P048695	4.15481	https://www.genecards.org/cgi-bin/carddisp.pl?gene=FUT2
MUC5AC	Mucin 5AC, Oligomeric Mucus/Gel-Forming	Protein Coding	36	GC11P001396	4.14084	https://www.genecards.org/cgi-bin/carddisp.pl?gene=MUC5AC
BAAT	Bile Acid-CoA:Amino Acid N-Acyltransferase	Protein Coding	42	GC09M101354	4.12796	https://www.genecards.org/cgi-bin/carddisp.pl?gene=BAAT
RAD51	RAD51 Recombinase	Protein Coding	50	GC15P040694	4.07437	https://www.genecards.org/cgi-bin/carddisp.pl?gene=RAD51
GAPDH	Glyceraldehyde-3-Phosphate Dehydrogenase	Protein Coding	46	GC12P016412	4.07103	https://www.genecards.org/cgi-bin/carddisp.pl?gene=GAPDH
SLCO2A1	Solute Carrier Organic Anion Transporter Family Member 2A1	Protein Coding	41	GC03M133932	4.06564	https://www.genecards.org/cgi-bin/carddisp.pl?gene=SLCO2A1
ABCA1	ATP Binding Cassette Subfamily A Member 1	Protein Coding	45	GC09M104781	4.05074	https://www.genecards.org/cgi-bin/carddisp.pl?gene=ABCA1
LGALS3	Galectin 3	Protein Coding	42	GC14P055124	4.04343	https://www.genecards.org/cgi-bin/carddisp.pl?gene=LGALS3
DHPS	Deoxyhypusine Synthase	Protein Coding	41	GC19M013350	4.04121	https://www.genecards.org/cgi-bin/carddisp.pl?gene=DHPS
MIR181B1	MicroRNA 181b-1	RNA Gene	19	GC01M198858	4.01372	https://www.genecards.org/cgi-bin/carddisp.pl?gene=MIR181B1
WFS1	Wolframin ER Transmembrane Glycoprotein	Protein Coding	43	GC04P006260	4.00333	https://www.genecards.org/cgi-bin/carddisp.pl?gene=WFS1
KIR2DL3	Killer Cell Immunoglobulin Like Receptor, Two Ig Domains And Long Cytoplasmic Tail 3	Protein Coding	35	GC19P060907	3.97521	https://www.genecards.org/cgi-bin/carddisp.pl?gene=KIR2DL3
EZH2	Enhancer Of Zeste 2 Polycomb Repressive Complex 2 Subunit	Protein Coding	51	GC07M148807	3.95125	https://www.genecards.org/cgi-bin/carddisp.pl?gene=EZH2
SLC6A4	Solute Carrier Family 6 Member 4	Protein Coding	46	GC17M030194	3.94501	https://www.genecards.org/cgi-bin/carddisp.pl?gene=SLC6A4
LAMP1	Lysosomal Associated Membrane Protein 1	Protein Coding	40	GC13P113297	3.89129	https://www.genecards.org/cgi-bin/carddisp.pl?gene=LAMP1
FAM13A	Family With Sequence Similarity 13 Member A	Protein Coding	37	GC04M088725	3.87414	https://www.genecards.org/cgi-bin/carddisp.pl?gene=FAM13A
MEG3	Maternally Expressed 3	RNA Gene	29	GC14P108151	3.86274	https://www.genecards.org/cgi-bin/carddisp.pl?gene=MEG3
RETN	Resistin	Protein Coding	41	GC19P007669	3.85716	https://www.genecards.org/cgi-bin/carddisp.pl?gene=RETN
HSPA8	Heat Shock Protein Family A (Hsp70) Member 8	Protein Coding	45	GC11M123057	3.85265	https://www.genecards.org/cgi-bin/carddisp.pl?gene=HSPA8
PRODH	Proline Dehydrogenase 1	Protein Coding	44	GC22M018912	3.83654	https://www.genecards.org/cgi-bin/carddisp.pl?gene=PRODH
CXCR2	C-X-C Motif Chemokine Receptor 2	Protein Coding	47	GC02P218125	3.82802	https://www.genecards.org/cgi-bin/carddisp.pl?gene=CXCR2
TXN	Thioredoxin	Protein Coding	43	GC09M110243	3.80675	https://www.genecards.org/cgi-bin/carddisp.pl?gene=TXN
CYP51A1	Cytochrome P450 Family 51 Subfamily A Member 1	Protein Coding	42	GC07M092112	3.78615	https://www.genecards.org/cgi-bin/carddisp.pl?gene=CYP51A1
PYY	Peptide YY	Protein Coding	41	GC17M043952	3.78435	https://www.genecards.org/cgi-bin/carddisp.pl?gene=PYY
ARMS2	Age-Related Maculopathy Susceptibility 2	Protein Coding	30	GC10P122454	3.77542	https://www.genecards.org/cgi-bin/carddisp.pl?gene=ARMS2
DRD2	Dopamine Receptor D2	Protein Coding	48	GC11M113409	3.76545	https://www.genecards.org/cgi-bin/carddisp.pl?gene=DRD2
ERCC1	ERCC Excision Repair 1, Endonuclease Non-Catalytic Subunit	Protein Coding	43	GC19M057120	3.75422	https://www.genecards.org/cgi-bin/carddisp.pl?gene=ERCC1
IL21R	Interleukin 21 Receptor	Protein Coding	39	GC16P027454	3.73921	https://www.genecards.org/cgi-bin/carddisp.pl?gene=IL21R
LEPR	Leptin Receptor	Protein Coding	47	GC01P065421	3.72912	https://www.genecards.org/cgi-bin/carddisp.pl?gene=LEPR
TGM2	Transglutaminase 2	Protein Coding	45	GC20M038127	3.72239	https://www.genecards.org/cgi-bin/carddisp.pl?gene=TGM2
GNB3	G Protein Subunit Beta 3	Protein Coding	45	GC12P006839	3.6991	https://www.genecards.org/cgi-bin/carddisp.pl?gene=GNB3
LEPQTL1	Leptin, Serum Levels Of	Genetic Locus	2	GC02U903086	3.68651	https://www.genecards.org/cgi-bin/carddisp.pl?gene=LEPQTL1
INF2	Inverted Formin 2	Protein Coding	39	GC14P107939	3.66292	https://www.genecards.org/cgi-bin/carddisp.pl?gene=INF2
ERCC2	ERCC Excision Repair 2, TFIIH Core Complex Helicase Subunit	Protein Coding	46	GC19M045349	3.63698	https://www.genecards.org/cgi-bin/carddisp.pl?gene=ERCC2
LGALS9	Galectin 9	Protein Coding	38	GC17P027629	3.63184	https://www.genecards.org/cgi-bin/carddisp.pl?gene=LGALS9
CXCR3	C-X-C Motif Chemokine Receptor 3	Protein Coding	42	GC0XM071615	3.60439	https://www.genecards.org/cgi-bin/carddisp.pl?gene=CXCR3
PIK3R1	Phosphoinositide-3-Kinase Regulatory Subunit 1	Protein Coding	48	GC05P068215	3.60261	https://www.genecards.org/cgi-bin/carddisp.pl?gene=PIK3R1
IL6ST	Interleukin 6 Cytokine Family Signal Transducer	Protein Coding	44	GC05M055935	3.60021	https://www.genecards.org/cgi-bin/carddisp.pl?gene=IL6ST
PIGA	Phosphatidylinositol Glycan Anchor Biosynthesis Class A	Protein Coding	43	GC0XM015319	3.582	https://www.genecards.org/cgi-bin/carddisp.pl?gene=PIGA
MIR33A	MicroRNA 33a	RNA Gene	19	GC22P041900	3.54064	https://www.genecards.org/cgi-bin/carddisp.pl?gene=MIR33A
EIF2AK3	Eukaryotic Translation Initiation Factor 2 Alpha Kinase 3	Protein Coding	47	GC02M088556	3.49018	https://www.genecards.org/cgi-bin/carddisp.pl?gene=EIF2AK3
HLA-G	Major Histocompatibility Complex, Class I, G	Protein Coding	42	GC06P070094	3.45008	https://www.genecards.org/cgi-bin/carddisp.pl?gene=HLA-G
GCG	Glucagon	Protein Coding	39	GC02M162142	3.43067	https://www.genecards.org/cgi-bin/carddisp.pl?gene=GCG
ITGB1	Integrin Subunit Beta 1	Protein Coding	47	GC10M032916	3.42245	https://www.genecards.org/cgi-bin/carddisp.pl?gene=ITGB1
PRKRA	Protein Activator Of Interferon Induced Protein Kinase EIF2AK2	Protein Coding	40	GC02M178431	3.41116	https://www.genecards.org/cgi-bin/carddisp.pl?gene=PRKRA
PAF1	PAF1 Homolog, Paf1/RNA Polymerase II Complex Component	Protein Coding	35	GC19M039385	3.39924	https://www.genecards.org/cgi-bin/carddisp.pl?gene=PAF1
MAPK8	Mitogen-Activated Protein Kinase 8	Protein Coding	47	GC10P048306	3.39256	https://www.genecards.org/cgi-bin/carddisp.pl?gene=MAPK8
PIK3CG	Phosphatidylinositol-4,5-Bisphosphate 3-Kinase Catalytic Subunit Gamma	Protein Coding	46	GC07P106865	3.35827	https://www.genecards.org/cgi-bin/carddisp.pl?gene=PIK3CG
RECK	Reversion Inducing Cysteine Rich Protein With Kazal Motifs	Protein Coding	39	GC09P036036	3.33017	https://www.genecards.org/cgi-bin/carddisp.pl?gene=RECK
AHSG	Alpha 2-HS Glycoprotein	Protein Coding	42	GC03P186614	3.28906	https://www.genecards.org/cgi-bin/carddisp.pl?gene=AHSG
CCR5AS	CCR5 Antisense RNA	RNA Gene	11	GC03M046365	3.28113	https://www.genecards.org/cgi-bin/carddisp.pl?gene=CCR5AS
NR3C1	Nuclear Receptor Subfamily 3 Group C Member 1	Protein Coding	48	GC05M143277	3.27565	https://www.genecards.org/cgi-bin/carddisp.pl?gene=NR3C1
IFNL3	Interferon Lambda 3	Protein Coding	32	GC19M039243	3.27549	https://www.genecards.org/cgi-bin/carddisp.pl?gene=IFNL3
ABCB7	ATP Binding Cassette Subfamily B Member 7	Protein Coding	42	GC0XM075053	3.26655	https://www.genecards.org/cgi-bin/carddisp.pl?gene=ABCB7
BTD	Biotinidase	Protein Coding	42	GC03P016491	3.24671	https://www.genecards.org/cgi-bin/carddisp.pl?gene=BTD
IL16	Interleukin 16	Protein Coding	40	GC15P081159	3.22341	https://www.genecards.org/cgi-bin/carddisp.pl?gene=IL16
LTF	Lactotransferrin	Protein Coding	42	GC03M046435	3.19815	https://www.genecards.org/cgi-bin/carddisp.pl?gene=LTF
RPA1	Replication Protein A1	Protein Coding	44	GC17P001829	3.19708	https://www.genecards.org/cgi-bin/carddisp.pl?gene=RPA1
BSG	Basigin (Ok Blood Group)	Protein Coding	42	GC19P000571	3.18654	https://www.genecards.org/cgi-bin/carddisp.pl?gene=BSG
CD59	CD59 Molecule (CD59 Blood Group)	Protein Coding	43	GC11M033704	3.1834	https://www.genecards.org/cgi-bin/carddisp.pl?gene=CD59
IL18R1	Interleukin 18 Receptor 1	Protein Coding	40	GC02P102311	3.1782	https://www.genecards.org/cgi-bin/carddisp.pl?gene=IL18R1
LBP	Lipopolysaccharide Binding Protein	Protein Coding	41	GC20P038346	3.17292	https://www.genecards.org/cgi-bin/carddisp.pl?gene=LBP
EGR1	Early Growth Response 1	Protein Coding	41	GC05P138465	3.16523	https://www.genecards.org/cgi-bin/carddisp.pl?gene=EGR1
LIPC	Lipase C, Hepatic Type	Protein Coding	43	GC15P058410	3.15867	https://www.genecards.org/cgi-bin/carddisp.pl?gene=LIPC
CSRP1	Cysteine And Glycine Rich Protein 1	Protein Coding	40	GC01M201484	3.14282	https://www.genecards.org/cgi-bin/carddisp.pl?gene=CSRP1
CCL17	C-C Motif Chemokine Ligand 17	Protein Coding	35	GC16P057409	3.1384	https://www.genecards.org/cgi-bin/carddisp.pl?gene=CCL17
CCL22	C-C Motif Chemokine Ligand 22	Protein Coding	35	GC16P057359	3.10959	https://www.genecards.org/cgi-bin/carddisp.pl?gene=CCL22
CANX	Calnexin	Protein Coding	42	GC05P179678	3.10889	https://www.genecards.org/cgi-bin/carddisp.pl?gene=CANX
TSLP	Thymic Stromal Lymphopoietin	Protein Coding	35	GC05P111070	3.0958	https://www.genecards.org/cgi-bin/carddisp.pl?gene=TSLP
CD3D	CD3d Molecule	Protein Coding	44	GC11M118338	3.07113	https://www.genecards.org/cgi-bin/carddisp.pl?gene=CD3D
TUBB	Tubulin Beta Class I	Protein Coding	47	GC06P070123	3.06941	https://www.genecards.org/cgi-bin/carddisp.pl?gene=TUBB
CCR3	C-C Motif Chemokine Receptor 3	Protein Coding	44	GC03P046163	3.06851	https://www.genecards.org/cgi-bin/carddisp.pl?gene=CCR3
PPIA	Peptidylprolyl Isomerase A	Protein Coding	44	GC07P044807	3.04311	https://www.genecards.org/cgi-bin/carddisp.pl?gene=PPIA
HNF1A	HNF1 Homeobox A	Protein Coding	43	GC12P121036	3.02152	https://www.genecards.org/cgi-bin/carddisp.pl?gene=HNF1A
COX5A	Cytochrome C Oxidase Subunit 5A	Protein Coding	42	GC15M074919	3.01738	https://www.genecards.org/cgi-bin/carddisp.pl?gene=COX5A
C2	Complement C2	Protein Coding	44	GC06P031897	2.98555	https://www.genecards.org/cgi-bin/carddisp.pl?gene=C2
FCER2	Fc Epsilon Receptor II	Protein Coding	42	GC19M007689	2.98122	https://www.genecards.org/cgi-bin/carddisp.pl?gene=FCER2
TMPRSS2	Transmembrane Serine Protease 2	Protein Coding	43	GC21M041464	2.98047	https://www.genecards.org/cgi-bin/carddisp.pl?gene=TMPRSS2
PCNA	Proliferating Cell Nuclear Antigen	Protein Coding	48	GC20M005114	2.96608	https://www.genecards.org/cgi-bin/carddisp.pl?gene=PCNA
NPPC	Natriuretic Peptide C	Protein Coding	39	GC02M231921	2.96255	https://www.genecards.org/cgi-bin/carddisp.pl?gene=NPPC
ST8SIA2	ST8 Alpha-N-Acetyl-Neuraminide Alpha-2,8-Sialyltransferase 2	Protein Coding	40	GC15P092393	2.94939	https://www.genecards.org/cgi-bin/carddisp.pl?gene=ST8SIA2
GPX3	Glutathione Peroxidase 3	Protein Coding	41	GC05P150997	2.93273	https://www.genecards.org/cgi-bin/carddisp.pl?gene=GPX3
CHUK	Component Of Inhibitor Of Nuclear Factor Kappa B Kinase Complex	Protein Coding	50	GC10M100188	2.92406	https://www.genecards.org/cgi-bin/carddisp.pl?gene=CHUK
MINK1	Misshapen Like Kinase 1	Protein Coding	40	GC17P004833	2.91711	https://www.genecards.org/cgi-bin/carddisp.pl?gene=MINK1
SCARB2	Scavenger Receptor Class B Member 2	Protein Coding	42	GC04M076158	2.90809	https://www.genecards.org/cgi-bin/carddisp.pl?gene=SCARB2
SHFL	Shiftless Antiviral Inhibitor Of Ribosomal Frameshifting	Protein Coding	23	GC19P010086	2.9078	https://www.genecards.org/cgi-bin/carddisp.pl?gene=SHFL
TJP1	Tight Junction Protein 1	Protein Coding	42	GC15M029699	2.89714	https://www.genecards.org/cgi-bin/carddisp.pl?gene=TJP1
C1R	Complement C1r	Protein Coding	44	GC12M007459	2.89503	https://www.genecards.org/cgi-bin/carddisp.pl?gene=C1R
NAMPT	Nicotinamide Phosphoribosyltransferase	Protein Coding	45	GC07M106248	2.88729	https://www.genecards.org/cgi-bin/carddisp.pl?gene=NAMPT
PTHLH	Parathyroid Hormone Like Hormone	Protein Coding	43	GC12M027959	2.87204	https://www.genecards.org/cgi-bin/carddisp.pl?gene=PTHLH
CD9	CD9 Molecule	Protein Coding	41	GC12P016357	2.85265	https://www.genecards.org/cgi-bin/carddisp.pl?gene=CD9
SIRT1	Sirtuin 1	Protein Coding	46	GC10P067884	2.84093	https://www.genecards.org/cgi-bin/carddisp.pl?gene=SIRT1
RHOA	Ras Homolog Family Member A	Protein Coding	45	GC03M049359	2.83848	https://www.genecards.org/cgi-bin/carddisp.pl?gene=RHOA
RARB	Retinoic Acid Receptor Beta	Protein Coding	48	GC03P024830	2.82344	https://www.genecards.org/cgi-bin/carddisp.pl?gene=RARB
MIR518D	MicroRNA 518d	RNA Gene	13	GC19P053734	2.80992	https://www.genecards.org/cgi-bin/carddisp.pl?gene=MIR518D
MUC16	Mucin 16, Cell Surface Associated	Protein Coding	36	GC19M008848	2.79561	https://www.genecards.org/cgi-bin/carddisp.pl?gene=MUC16
ESR2	Estrogen Receptor 2	Protein Coding	47	GC14M064084	2.78184	https://www.genecards.org/cgi-bin/carddisp.pl?gene=ESR2
DSG1	Desmoglein 1	Protein Coding	42	GC18P031318	2.77806	https://www.genecards.org/cgi-bin/carddisp.pl?gene=DSG1
ADRB1	Adrenoceptor Beta 1	Protein Coding	46	GC10P114044	2.77455	https://www.genecards.org/cgi-bin/carddisp.pl?gene=ADRB1
NUP98	Nucleoporin 98 And 96 Precursor	Protein Coding	41	GC11M003671	2.77363	https://www.genecards.org/cgi-bin/carddisp.pl?gene=NUP98
CD3E	CD3e Molecule	Protein Coding	44	GC11P118304	2.76234	https://www.genecards.org/cgi-bin/carddisp.pl?gene=CD3E
ACADM	Acyl-CoA Dehydrogenase Medium Chain	Protein Coding	44	GC01P075724	2.74713	https://www.genecards.org/cgi-bin/carddisp.pl?gene=ACADM
CDK6	Cyclin Dependent Kinase 6	Protein Coding	51	GC07M092604	2.71507	https://www.genecards.org/cgi-bin/carddisp.pl?gene=CDK6
TRIM25	Tripartite Motif Containing 25	Protein Coding	42	GC17M056836	2.69348	https://www.genecards.org/cgi-bin/carddisp.pl?gene=TRIM25
SLC6A19	Solute Carrier Family 6 Member 19	Protein Coding	42	GC05P001201	2.66892	https://www.genecards.org/cgi-bin/carddisp.pl?gene=SLC6A19
PTK2	Protein Tyrosine Kinase 2	Protein Coding	45	GC08M140657	2.66534	https://www.genecards.org/cgi-bin/carddisp.pl?gene=PTK2
XPA	XPA, DNA Damage Recognition And Repair Factor	Protein Coding	44	GC09M097654	2.65781	https://www.genecards.org/cgi-bin/carddisp.pl?gene=XPA
FGF23	Fibroblast Growth Factor 23	Protein Coding	43	GC12M004368	2.64855	https://www.genecards.org/cgi-bin/carddisp.pl?gene=FGF23
SFTPA1	Surfactant Protein A1	Protein Coding	39	GC10P089296	2.64338	https://www.genecards.org/cgi-bin/carddisp.pl?gene=SFTPA1
ERCC5	ERCC Excision Repair 5, Endonuclease	Protein Coding	43	GC13P102845	2.64187	https://www.genecards.org/cgi-bin/carddisp.pl?gene=ERCC5
PTGDS	Prostaglandin D2 Synthase	Protein Coding	42	GC09P137026	2.63663	https://www.genecards.org/cgi-bin/carddisp.pl?gene=PTGDS
CEBPB	CCAAT Enhancer Binding Protein Beta	Protein Coding	42	GC20P050190	2.63401	https://www.genecards.org/cgi-bin/carddisp.pl?gene=CEBPB
RPS27A	Ribosomal Protein S27a	Protein Coding	40	GC02P055231	2.63377	https://www.genecards.org/cgi-bin/carddisp.pl?gene=RPS27A
IKBKE	Inhibitor Of Nuclear Factor Kappa B Kinase Subunit Epsilon	Protein Coding	43	GC01P206470	2.62498	https://www.genecards.org/cgi-bin/carddisp.pl?gene=IKBKE
PNMA2	PNMA Family Member 2	Protein Coding	35	GC08M026504	2.62458	https://www.genecards.org/cgi-bin/carddisp.pl?gene=PNMA2
KPNA2	Karyopherin Subunit Alpha 2	Protein Coding	43	GC17P068035	2.60645	https://www.genecards.org/cgi-bin/carddisp.pl?gene=KPNA2
SMPD1	Sphingomyelin Phosphodiesterase 1	Protein Coding	45	GC11P006390	2.59809	https://www.genecards.org/cgi-bin/carddisp.pl?gene=SMPD1
HADHA	Hydroxyacyl-CoA Dehydrogenase Trifunctional Multienzyme Complex Subunit Alpha	Protein Coding	44	GC02M026190	2.59204	https://www.genecards.org/cgi-bin/carddisp.pl?gene=HADHA
GRB2	Growth Factor Receptor Bound Protein 2	Protein Coding	46	GC17M075318	2.55841	https://www.genecards.org/cgi-bin/carddisp.pl?gene=GRB2
PDPN	Podoplanin	Protein Coding	39	GC01P013583	2.53067	https://www.genecards.org/cgi-bin/carddisp.pl?gene=PDPN
PTH	Parathyroid Hormone	Protein Coding	43	GC11M013492	2.53035	https://www.genecards.org/cgi-bin/carddisp.pl?gene=PTH
SREBF1	Sterol Regulatory Element Binding Transcription Factor 1	Protein Coding	44	GC17M017810	2.52933	https://www.genecards.org/cgi-bin/carddisp.pl?gene=SREBF1
IAPP	Islet Amyloid Polypeptide	Protein Coding	39	GC12P021354	2.52578	https://www.genecards.org/cgi-bin/carddisp.pl?gene=IAPP
XPO1	Exportin 1	Protein Coding	44	GC02M061445	2.52131	https://www.genecards.org/cgi-bin/carddisp.pl?gene=XPO1
PAH	Phenylalanine Hydroxylase	Protein Coding	47	GC12M102836	2.5194	https://www.genecards.org/cgi-bin/carddisp.pl?gene=PAH
OTC	Ornithine Transcarbamylase	Protein Coding	44	GC0XP038353	2.51848	https://www.genecards.org/cgi-bin/carddisp.pl?gene=OTC
SERPINB1	Serpin Family B Member 1	Protein Coding	38	GC06M002833	2.50825	https://www.genecards.org/cgi-bin/carddisp.pl?gene=SERPINB1
HCRTR1	Hypocretin Receptor 1	Protein Coding	42	GC01P031587	2.50774	https://www.genecards.org/cgi-bin/carddisp.pl?gene=HCRTR1
DDX3X	DEAD-Box Helicase 3 X-Linked	Protein Coding	45	GC0XP041333	2.49572	https://www.genecards.org/cgi-bin/carddisp.pl?gene=DDX3X
SNORD83B	Small Nucleolar RNA, C/D Box 83B	RNA Gene	16	GC22M053053	2.48765	https://www.genecards.org/cgi-bin/carddisp.pl?gene=SNORD83B
CXCL5	C-X-C Motif Chemokine Ligand 5	Protein Coding	38	GC04M073995	2.48319	https://www.genecards.org/cgi-bin/carddisp.pl?gene=CXCL5
IL21	Interleukin 21	Protein Coding	40	GC04M122612	2.47811	https://www.genecards.org/cgi-bin/carddisp.pl?gene=IL21
TNNT2	Troponin T2, Cardiac Type	Protein Coding	47	GC01M201359	2.45882	https://www.genecards.org/cgi-bin/carddisp.pl?gene=TNNT2
ITIH4	Inter-Alpha-Trypsin Inhibitor Heavy Chain 4	Protein Coding	40	GC03M052812	2.45722	https://www.genecards.org/cgi-bin/carddisp.pl?gene=ITIH4
GAL	Galanin And GMAP Prepropeptide	Protein Coding	42	GC11P068684	2.43643	https://www.genecards.org/cgi-bin/carddisp.pl?gene=GAL
GLO1	Glyoxalase I	Protein Coding	43	GC06M056676	2.42005	https://www.genecards.org/cgi-bin/carddisp.pl?gene=GLO1
APOC3	Apolipoprotein C3	Protein Coding	42	GC11P116829	2.39735	https://www.genecards.org/cgi-bin/carddisp.pl?gene=APOC3
ATP1B1	ATPase Na+/K+ Transporting Subunit Beta 1	Protein Coding	44	GC01P169105	2.39516	https://www.genecards.org/cgi-bin/carddisp.pl?gene=ATP1B1
CETP	Cholesteryl Ester Transfer Protein	Protein Coding	44	GC16P056961	2.385	https://www.genecards.org/cgi-bin/carddisp.pl?gene=CETP
HLA-DRB4	Major Histocompatibility Complex, Class II, DR Beta 4	Protein Coding	28	GC06Mo03851	2.3756	https://www.genecards.org/cgi-bin/carddisp.pl?gene=HLA-DRB4
HTR3A	5-Hydroxytryptamine Receptor 3A	Protein Coding	44	GC11P113974	2.37504	https://www.genecards.org/cgi-bin/carddisp.pl?gene=HTR3A
COLEC11	Collectin Subfamily Member 11	Protein Coding	41	GC02P003594	2.35561	https://www.genecards.org/cgi-bin/carddisp.pl?gene=COLEC11
FOXO1	Forkhead Box O1	Protein Coding	46	GC13M040555	2.3422	https://www.genecards.org/cgi-bin/carddisp.pl?gene=FOXO1
DPP6	Dipeptidyl Peptidase Like 6	Protein Coding	41	GC07P153748	2.34079	https://www.genecards.org/cgi-bin/carddisp.pl?gene=DPP6
FGF1	Fibroblast Growth Factor 1	Protein Coding	45	GC05M142555	2.32869	https://www.genecards.org/cgi-bin/carddisp.pl?gene=FGF1
DPP4	Dipeptidyl Peptidase 4	Protein Coding	47	GC02M161992	2.32676	https://www.genecards.org/cgi-bin/carddisp.pl?gene=DPP4
HTR2A	5-Hydroxytryptamine Receptor 2A	Protein Coding	46	GC13M046831	2.31144	https://www.genecards.org/cgi-bin/carddisp.pl?gene=HTR2A
PTPN3	Protein Tyrosine Phosphatase Non-Receptor Type 3	Protein Coding	43	GC09M109375	2.29536	https://www.genecards.org/cgi-bin/carddisp.pl?gene=PTPN3
IGLON5	IgLON Family Member 5	Protein Coding	31	GC19P051311	2.29265	https://www.genecards.org/cgi-bin/carddisp.pl?gene=IGLON5
IGFBP3	Insulin Like Growth Factor Binding Protein 3	Protein Coding	42	GC07M045912	2.28419	https://www.genecards.org/cgi-bin/carddisp.pl?gene=IGFBP3
INHA	Inhibin Subunit Alpha	Protein Coding	40	GC02P219569	2.27003	https://www.genecards.org/cgi-bin/carddisp.pl?gene=INHA
MAPKAP1	MAPK Associated Protein 1	Protein Coding	41	GC09M125437	2.25967	https://www.genecards.org/cgi-bin/carddisp.pl?gene=MAPKAP1
TGFA	Transforming Growth Factor Alpha	Protein Coding	43	GC02M070447	2.25538	https://www.genecards.org/cgi-bin/carddisp.pl?gene=TGFA
G6PC1	Glucose-6-Phosphatase Catalytic Subunit 1	Protein Coding	34	GC17P048274	2.24383	https://www.genecards.org/cgi-bin/carddisp.pl?gene=G6PC1
RASA2	RAS P21 Protein Activator 2	Protein Coding	38	GC03P141487	2.23536	https://www.genecards.org/cgi-bin/carddisp.pl?gene=RASA2
CLEC12A	C-Type Lectin Domain Family 12 Member A	Protein Coding	36	GC12P009951	2.20141	https://www.genecards.org/cgi-bin/carddisp.pl?gene=CLEC12A
PTH1R	Parathyroid Hormone 1 Receptor	Protein Coding	47	GC03P046877	2.19208	https://www.genecards.org/cgi-bin/carddisp.pl?gene=PTH1R
CXCL13	C-X-C Motif Chemokine Ligand 13	Protein Coding	39	GC04P077511	2.19154	https://www.genecards.org/cgi-bin/carddisp.pl?gene=CXCL13
CTSD	Cathepsin D	Protein Coding	48	GC11M001752	2.18756	https://www.genecards.org/cgi-bin/carddisp.pl?gene=CTSD
CCND3	Cyclin D3	Protein Coding	45	GC06M041934	2.18558	https://www.genecards.org/cgi-bin/carddisp.pl?gene=CCND3
HDAC1	Histone Deacetylase 1	Protein Coding	47	GC01P032292	2.15516	https://www.genecards.org/cgi-bin/carddisp.pl?gene=HDAC1
ENO1	Enolase 1	Protein Coding	45	GC01M008861	2.15509	https://www.genecards.org/cgi-bin/carddisp.pl?gene=ENO1
CGAS	Cyclic GMP-AMP Synthase	Protein Coding	28	GC06M073414	2.15073	https://www.genecards.org/cgi-bin/carddisp.pl?gene=CGAS
FLT4	Fms Related Receptor Tyrosine Kinase 4	Protein Coding	49	GC05M180607	2.13506	https://www.genecards.org/cgi-bin/carddisp.pl?gene=FLT4
HLA-DRB5	Major Histocompatibility Complex, Class II, DR Beta 5	Protein Coding	38	GC06M056553	2.12322	https://www.genecards.org/cgi-bin/carddisp.pl?gene=HLA-DRB5
TPSAB1	Tryptase Alpha/Beta 1	Protein Coding	40	GC16P001240	2.1194	https://www.genecards.org/cgi-bin/carddisp.pl?gene=TPSAB1
IGFBP1	Insulin Like Growth Factor Binding Protein 1	Protein Coding	41	GC07P047280	2.11649	https://www.genecards.org/cgi-bin/carddisp.pl?gene=IGFBP1
OCA2	OCA2 Melanosomal Transmembrane Protein	Protein Coding	41	GC15M027754	2.11223	https://www.genecards.org/cgi-bin/carddisp.pl?gene=OCA2
TRIM5	Tripartite Motif Containing 5	Protein Coding	39	GC11M006074	2.11113	https://www.genecards.org/cgi-bin/carddisp.pl?gene=TRIM5
KCNJ11	Potassium Inwardly Rectifying Channel Subfamily J Member 11	Protein Coding	46	GC11M017437	2.10075	https://www.genecards.org/cgi-bin/carddisp.pl?gene=KCNJ11
RBP4	Retinol Binding Protein 4	Protein Coding	42	GC10M093591	2.09724	https://www.genecards.org/cgi-bin/carddisp.pl?gene=RBP4
GJB2	Gap Junction Protein Beta 2	Protein Coding	45	GC13M020187	2.08774	https://www.genecards.org/cgi-bin/carddisp.pl?gene=GJB2
IL32	Interleukin 32	Protein Coding	37	GC16P008079	2.07661	https://www.genecards.org/cgi-bin/carddisp.pl?gene=IL32
ADORA3	Adenosine A3 Receptor	Protein Coding	44	GC01M111499	2.0393	https://www.genecards.org/cgi-bin/carddisp.pl?gene=ADORA3
IFI16	Interferon Gamma Inducible Protein 16	Protein Coding	40	GC01P158969	2.00244	https://www.genecards.org/cgi-bin/carddisp.pl?gene=IFI16
CTRL	Chymotrypsin Like	Protein Coding	37	GC16M067927	1.98844	https://www.genecards.org/cgi-bin/carddisp.pl?gene=CTRL
HDC	Histidine Decarboxylase	Protein Coding	43	GC15M050241	1.96714	https://www.genecards.org/cgi-bin/carddisp.pl?gene=HDC
CYP27B1	Cytochrome P450 Family 27 Subfamily B Member 1	Protein Coding	45	GC12M057757	1.95323	https://www.genecards.org/cgi-bin/carddisp.pl?gene=CYP27B1
TNFRSF9	TNF Receptor Superfamily Member 9	Protein Coding	42	GC01M007915	1.93813	https://www.genecards.org/cgi-bin/carddisp.pl?gene=TNFRSF9
CCR2	C-C Motif Chemokine Receptor 2	Protein Coding	43	GC03P046356	1.92705	https://www.genecards.org/cgi-bin/carddisp.pl?gene=CCR2
CNR1	Cannabinoid Receptor 1	Protein Coding	44	GC06M088139	1.90063	https://www.genecards.org/cgi-bin/carddisp.pl?gene=CNR1
IL1RAP	Interleukin 1 Receptor Accessory Protein	Protein Coding	41	GC03P190514	1.89716	https://www.genecards.org/cgi-bin/carddisp.pl?gene=IL1RAP
SCGB1A1	Secretoglobin Family 1A Member 1	Protein Coding	38	GC11P062405	1.88737	https://www.genecards.org/cgi-bin/carddisp.pl?gene=SCGB1A1
HLA-DRB3	Major Histocompatibility Complex, Class II, DR Beta 3	Protein Coding	26	GC06Mn03715	1.86436	https://www.genecards.org/cgi-bin/carddisp.pl?gene=HLA-DRB3
ADRB3	Adrenoceptor Beta 3	Protein Coding	43	GC08M037962	1.85669	https://www.genecards.org/cgi-bin/carddisp.pl?gene=ADRB3
SLC25A6	Solute Carrier Family 25 Member 6	Protein Coding	41	GC0XM001386	1.85373	https://www.genecards.org/cgi-bin/carddisp.pl?gene=SLC25A6
CXCL11	C-X-C Motif Chemokine Ligand 11	Protein Coding	39	GC04M076033	1.85259	https://www.genecards.org/cgi-bin/carddisp.pl?gene=CXCL11
GDF15	Growth Differentiation Factor 15	Protein Coding	39	GC19P031561	1.84935	https://www.genecards.org/cgi-bin/carddisp.pl?gene=GDF15
MORC3	MORC Family CW-Type Zinc Finger 3	Protein Coding	35	GC21P036320	1.82727	https://www.genecards.org/cgi-bin/carddisp.pl?gene=MORC3
KIR2DS4	Killer Cell Immunoglobulin Like Receptor, Two Ig Domains And Short Cytoplasmic Tail 4	Protein Coding	31	GC19P060550	1.81837	https://www.genecards.org/cgi-bin/carddisp.pl?gene=KIR2DS4
ETFDH	Electron Transfer Flavoprotein Dehydrogenase	Protein Coding	43	GC04P158672	1.79178	https://www.genecards.org/cgi-bin/carddisp.pl?gene=ETFDH
SHH	Sonic Hedgehog Signaling Molecule	Protein Coding	47	GC07M155799	1.7564	https://www.genecards.org/cgi-bin/carddisp.pl?gene=SHH
DNAJC3	DnaJ Heat Shock Protein Family (Hsp40) Member C3	Protein Coding	39	GC13P095677	1.75586	https://www.genecards.org/cgi-bin/carddisp.pl?gene=DNAJC3
TAT	Tyrosine Aminotransferase	Protein Coding	42	GC16M071565	1.74006	https://www.genecards.org/cgi-bin/carddisp.pl?gene=TAT
CYLD	CYLD Lysine 63 Deubiquitinase	Protein Coding	47	GC16P050742	1.72067	https://www.genecards.org/cgi-bin/carddisp.pl?gene=CYLD
L2HGDH	L-2-Hydroxyglutarate Dehydrogenase	Protein Coding	38	GC14M050237	1.69959	https://www.genecards.org/cgi-bin/carddisp.pl?gene=L2HGDH
ROM1	Retinal Outer Segment Membrane Protein 1	Protein Coding	42	GC11P062611	1.68515	https://www.genecards.org/cgi-bin/carddisp.pl?gene=ROM1
PACRG	Parkin Coregulated	Protein Coding	37	GC06P162727	1.67078	https://www.genecards.org/cgi-bin/carddisp.pl?gene=PACRG
IPO5	Importin 5	Protein Coding	38	GC13P097953	1.67022	https://www.genecards.org/cgi-bin/carddisp.pl?gene=IPO5
BMP7	Bone Morphogenetic Protein 7	Protein Coding	43	GC20M057168	1.66634	https://www.genecards.org/cgi-bin/carddisp.pl?gene=BMP7
CNTF	Ciliary Neurotrophic Factor	Protein Coding	39	GC11P058622	1.64933	https://www.genecards.org/cgi-bin/carddisp.pl?gene=CNTF
SLC6A3	Solute Carrier Family 6 Member 3	Protein Coding	47	GC05M001392	1.63518	https://www.genecards.org/cgi-bin/carddisp.pl?gene=SLC6A3
FABP2	Fatty Acid Binding Protein 2	Protein Coding	40	GC04M119317	1.62153	https://www.genecards.org/cgi-bin/carddisp.pl?gene=FABP2
IKBKB	Inhibitor Of Nuclear Factor Kappa B Kinase Subunit Beta	Protein Coding	50	GC08P042271	1.61336	https://www.genecards.org/cgi-bin/carddisp.pl?gene=IKBKB
TNFRSF4	TNF Receptor Superfamily Member 4	Protein Coding	40	GC01M001211	1.59675	https://www.genecards.org/cgi-bin/carddisp.pl?gene=TNFRSF4
CPSF4	Cleavage And Polyadenylation Specific Factor 4	Protein Coding	37	GC07P099438	1.59122	https://www.genecards.org/cgi-bin/carddisp.pl?gene=CPSF4
ITCH	Itchy E3 Ubiquitin Protein Ligase	Protein Coding	44	GC20P034363	1.5875	https://www.genecards.org/cgi-bin/carddisp.pl?gene=ITCH
THY1	Thy-1 Cell Surface Antigen	Protein Coding	40	GC11M119417	1.57614	https://www.genecards.org/cgi-bin/carddisp.pl?gene=THY1
CBARP	CACN Subunit Beta Associated Regulatory Protein	Protein Coding	25	GC19M001228	1.57246	https://www.genecards.org/cgi-bin/carddisp.pl?gene=CBARP
BMS1P20	BMS1 Pseudogene 20	Pseudogene	13	GC22P022298	1.53935	https://www.genecards.org/cgi-bin/carddisp.pl?gene=BMS1P20
PROX1	Prospero Homeobox 1	Protein Coding	41	GC01P213983	1.52226	https://www.genecards.org/cgi-bin/carddisp.pl?gene=PROX1
MYBPH	Myosin Binding Protein H	Protein Coding	36	GC01M203136	1.49421	https://www.genecards.org/cgi-bin/carddisp.pl?gene=MYBPH
NXF1	Nuclear RNA Export Factor 1	Protein Coding	39	GC11M079888	1.49278	https://www.genecards.org/cgi-bin/carddisp.pl?gene=NXF1
GNPTAB	N-Acetylglucosamine-1-Phosphate Transferase Subunits Alpha And Beta	Protein Coding	39	GC12M101745	1.48175	https://www.genecards.org/cgi-bin/carddisp.pl?gene=GNPTAB
C3AR1	Complement C3a Receptor 1	Protein Coding	42	GC12M008058	1.47726	https://www.genecards.org/cgi-bin/carddisp.pl?gene=C3AR1
CDK9	Cyclin Dependent Kinase 9	Protein Coding	44	GC09P127925	1.47281	https://www.genecards.org/cgi-bin/carddisp.pl?gene=CDK9
AGBL2	AGBL Carboxypeptidase 2	Protein Coding	35	GC11M079665	1.45938	https://www.genecards.org/cgi-bin/carddisp.pl?gene=AGBL2
HTT	Huntingtin	Protein Coding	41	GC04P003041	1.45576	https://www.genecards.org/cgi-bin/carddisp.pl?gene=HTT
MAOA	Monoamine Oxidase A	Protein Coding	47	GC0XP043654	1.42789	https://www.genecards.org/cgi-bin/carddisp.pl?gene=MAOA
SLC6A2	Solute Carrier Family 6 Member 2	Protein Coding	46	GC16P055656	1.3928	https://www.genecards.org/cgi-bin/carddisp.pl?gene=SLC6A2
INSR	Insulin Receptor	Protein Coding	51	GC19M007112	1.38218	https://www.genecards.org/cgi-bin/carddisp.pl?gene=INSR
FYN	FYN Proto-Oncogene, Src Family Tyrosine Kinase	Protein Coding	45	GC06M111660	1.37361	https://www.genecards.org/cgi-bin/carddisp.pl?gene=FYN
PIK3R2	Phosphoinositide-3-Kinase Regulatory Subunit 2	Protein Coding	47	GC19P018153	1.35383	https://www.genecards.org/cgi-bin/carddisp.pl?gene=PIK3R2
SKP2	S-Phase Kinase Associated Protein 2	Protein Coding	42	GC05P036151	1.35147	https://www.genecards.org/cgi-bin/carddisp.pl?gene=SKP2
IL27	Interleukin 27	Protein Coding	36	GC16M028584	1.34499	https://www.genecards.org/cgi-bin/carddisp.pl?gene=IL27
NR1H2	Nuclear Receptor Subfamily 1 Group H Member 2	Protein Coding	46	GC19P050329	1.34226	https://www.genecards.org/cgi-bin/carddisp.pl?gene=NR1H2
PTK2B	Protein Tyrosine Kinase 2 Beta	Protein Coding	47	GC08P027311	1.33967	https://www.genecards.org/cgi-bin/carddisp.pl?gene=PTK2B
IRS1	Insulin Receptor Substrate 1	Protein Coding	45	GC02M226731	1.3125	https://www.genecards.org/cgi-bin/carddisp.pl?gene=IRS1
NR1H4	Nuclear Receptor Subfamily 1 Group H Member 4	Protein Coding	46	GC12P100473	1.30628	https://www.genecards.org/cgi-bin/carddisp.pl?gene=NR1H4
OGG1	8-Oxoguanine DNA Glycosylase	Protein Coding	43	GC03P011602	1.2988	https://www.genecards.org/cgi-bin/carddisp.pl?gene=OGG1
TCL1A	TCL1 Family AKT Coactivator A	Protein Coding	41	GC14M098417	1.29797	https://www.genecards.org/cgi-bin/carddisp.pl?gene=TCL1A
KL	Klotho	Protein Coding	43	GC13P033016	1.27881	https://www.genecards.org/cgi-bin/carddisp.pl?gene=KL
DDB1	Damage Specific DNA Binding Protein 1	Protein Coding	41	GC11M079828	1.22657	https://www.genecards.org/cgi-bin/carddisp.pl?gene=DDB1
CYB5A	Cytochrome B5 Type A	Protein Coding	42	GC18M074250	1.22617	https://www.genecards.org/cgi-bin/carddisp.pl?gene=CYB5A
HSD11B2	Hydroxysteroid 11-Beta Dehydrogenase 2	Protein Coding	44	GC16P067433	1.20189	https://www.genecards.org/cgi-bin/carddisp.pl?gene=HSD11B2
FKBP1A	FKBP Prolyl Isomerase 1A	Protein Coding	44	GC20M001369	1.19668	https://www.genecards.org/cgi-bin/carddisp.pl?gene=FKBP1A
PLIN1	Perilipin 1	Protein Coding	43	GC15M089664	1.18755	https://www.genecards.org/cgi-bin/carddisp.pl?gene=PLIN1
FABP12	Fatty Acid Binding Protein 12	Protein Coding	30	GC08M081524	1.15404	https://www.genecards.org/cgi-bin/carddisp.pl?gene=FABP12
CES1	Carboxylesterase 1	Protein Coding	44	GC16M055836	1.15142	https://www.genecards.org/cgi-bin/carddisp.pl?gene=CES1
NCOA3	Nuclear Receptor Coactivator 3	Protein Coding	44	GC20P047501	1.15051	https://www.genecards.org/cgi-bin/carddisp.pl?gene=NCOA3
TRIB3	Tribbles Pseudokinase 3	Protein Coding	40	GC20P000361	1.15051	https://www.genecards.org/cgi-bin/carddisp.pl?gene=TRIB3
SON	SON DNA And RNA Binding Protein	Protein Coding	38	GC21P033542	1.14721	https://www.genecards.org/cgi-bin/carddisp.pl?gene=SON
SLC5A2	Solute Carrier Family 5 Member 2	Protein Coding	45	GC16P037866	1.11465	https://www.genecards.org/cgi-bin/carddisp.pl?gene=SLC5A2
RBMS1	RNA Binding Motif Single Stranded Interacting Protein 1	Protein Coding	38	GC02M160272	1.11401	https://www.genecards.org/cgi-bin/carddisp.pl?gene=RBMS1
PTPN1	Protein Tyrosine Phosphatase Non-Receptor Type 1	Protein Coding	48	GC20P050510	1.11255	https://www.genecards.org/cgi-bin/carddisp.pl?gene=PTPN1
RBX1	Ring-Box 1	Protein Coding	40	GC22P040951	1.10204	https://www.genecards.org/cgi-bin/carddisp.pl?gene=RBX1
FABP1	Fatty Acid Binding Protein 1	Protein Coding	40	GC02M088122	1.09887	https://www.genecards.org/cgi-bin/carddisp.pl?gene=FABP1
POLR2B	RNA Polymerase II Subunit B	Protein Coding	40	GC04P056977	1.09111	https://www.genecards.org/cgi-bin/carddisp.pl?gene=POLR2B
PLCL1	Phospholipase C Like 1 (Inactive)	Protein Coding	36	GC02P197804	1.08718	https://www.genecards.org/cgi-bin/carddisp.pl?gene=PLCL1
AGBL4	AGBL Carboxypeptidase 4	Protein Coding	32	GC01M048532	1.07674	https://www.genecards.org/cgi-bin/carddisp.pl?gene=AGBL4
UCP1	Uncoupling Protein 1	Protein Coding	42	GC04M140559	1.07134	https://www.genecards.org/cgi-bin/carddisp.pl?gene=UCP1
CLDN5	Claudin 5	Protein Coding	40	GC22M019523	1.04379	https://www.genecards.org/cgi-bin/carddisp.pl?gene=CLDN5
VRK1	VRK Serine/Threonine Kinase 1	Protein Coding	47	GC14P096797	1.0326	https://www.genecards.org/cgi-bin/carddisp.pl?gene=VRK1
GPBAR1	G Protein-Coupled Bile Acid Receptor 1	Protein Coding	37	GC02P218259	1.02171	https://www.genecards.org/cgi-bin/carddisp.pl?gene=GPBAR1
RAB11A	RAB11A, Member RAS Oncogene Family	Protein Coding	45	GC15P087009	1.00471	https://www.genecards.org/cgi-bin/carddisp.pl?gene=RAB11A
UCP2	Uncoupling Protein 2	Protein Coding	44	GC11M073974	0.991466	https://www.genecards.org/cgi-bin/carddisp.pl?gene=UCP2
FASN	Fatty Acid Synthase	Protein Coding	47	GC17M082078	0.98796	https://www.genecards.org/cgi-bin/carddisp.pl?gene=FASN
HTR2C	5-Hydroxytryptamine Receptor 2C	Protein Coding	46	GC0XP114584	0.98327	https://www.genecards.org/cgi-bin/carddisp.pl?gene=HTR2C
HGD	Homogentisate 1,2-Dioxygenase	Protein Coding	42	GC03M120628	0.981789	https://www.genecards.org/cgi-bin/carddisp.pl?gene=HGD
PNPLA3	Patatin Like Phospholipase Domain Containing 3	Protein Coding	38	GC22P043923	0.977929	https://www.genecards.org/cgi-bin/carddisp.pl?gene=PNPLA3
CD3G	CD3g Molecule	Protein Coding	44	GC11P118344	0.971272	https://www.genecards.org/cgi-bin/carddisp.pl?gene=CD3G
SLC7A11	Solute Carrier Family 7 Member 11	Protein Coding	42	GC04M138164	0.968896	https://www.genecards.org/cgi-bin/carddisp.pl?gene=SLC7A11
STMN2	Stathmin 2	Protein Coding	38	GC08P079610	0.968896	https://www.genecards.org/cgi-bin/carddisp.pl?gene=STMN2
GLP1R	Glucagon Like Peptide 1 Receptor	Protein Coding	44	GC06P039048	0.967293	https://www.genecards.org/cgi-bin/carddisp.pl?gene=GLP1R
TRIM6	Tripartite Motif Containing 6	Protein Coding	34	GC11P005596	0.966448	https://www.genecards.org/cgi-bin/carddisp.pl?gene=TRIM6
ERBB4	Erb-B2 Receptor Tyrosine Kinase 4	Protein Coding	52	GC02M211375	0.93127	https://www.genecards.org/cgi-bin/carddisp.pl?gene=ERBB4
PPIB	Peptidylprolyl Isomerase B	Protein Coding	47	GC15M064155	0.93127	https://www.genecards.org/cgi-bin/carddisp.pl?gene=PPIB
ORM1	Orosomucoid 1	Protein Coding	38	GC09P114323	0.87829	https://www.genecards.org/cgi-bin/carddisp.pl?gene=ORM1
PPARGC1A	PPARG Coactivator 1 Alpha	Protein Coding	44	GC04M023755	0.870758	https://www.genecards.org/cgi-bin/carddisp.pl?gene=PPARGC1A
SRPK1	SRSF Protein Kinase 1	Protein Coding	43	GC06M056660	0.8666	https://www.genecards.org/cgi-bin/carddisp.pl?gene=SRPK1
AKT2	AKT Serine/Threonine Kinase 2	Protein Coding	51	GC19M040230	0.864599	https://www.genecards.org/cgi-bin/carddisp.pl?gene=AKT2
HDAC4	Histone Deacetylase 4	Protein Coding	49	GC02M239048	0.835486	https://www.genecards.org/cgi-bin/carddisp.pl?gene=HDAC4
CNDP2	Carnosine Dipeptidase 2	Protein Coding	41	GC18P074495	0.835486	https://www.genecards.org/cgi-bin/carddisp.pl?gene=CNDP2
RBMS2	RNA Binding Motif Single Stranded Interacting Protein 2	Protein Coding	35	GC12P056899	0.808386	https://www.genecards.org/cgi-bin/carddisp.pl?gene=RBMS2
TERF1	Telomeric Repeat Binding Factor 1	Protein Coding	40	GC08P073003	0.80253	https://www.genecards.org/cgi-bin/carddisp.pl?gene=TERF1
VLDLR	Very Low Density Lipoprotein Receptor	Protein Coding	47	GC09P002611	0.794837	https://www.genecards.org/cgi-bin/carddisp.pl?gene=VLDLR
CRBN	Cereblon	Protein Coding	41	GC03M003144	0.786418	https://www.genecards.org/cgi-bin/carddisp.pl?gene=CRBN
IGF2BP2	Insulin Like Growth Factor 2 MRNA Binding Protein 2	Protein Coding	42	GC03M185643	0.764087	https://www.genecards.org/cgi-bin/carddisp.pl?gene=IGF2BP2
TOPBP1	DNA Topoisomerase II Binding Protein 1	Protein Coding	40	GC03M133600	0.658916	https://www.genecards.org/cgi-bin/carddisp.pl?gene=TOPBP1
YWHAE	Tyrosine 3-Monooxygenase/Tryptophan 5-Monooxygenase Activation Protein Epsilon	Protein Coding	47	GC17M001357	0.658794	https://www.genecards.org/cgi-bin/carddisp.pl?gene=YWHAE
PRKAA2	Protein Kinase AMP-Activated Catalytic Subunit Alpha 2	Protein Coding	48	GC01P056645	0.656244	https://www.genecards.org/cgi-bin/carddisp.pl?gene=PRKAA2
PSD3	Pleckstrin And Sec7 Domain Containing 3	Protein Coding	37	GC08M018527	0.656244	https://www.genecards.org/cgi-bin/carddisp.pl?gene=PSD3
CHP2	Calcineurin Like EF-Hand Protein 2	Protein Coding	31	GC16P024070	0.656244	https://www.genecards.org/cgi-bin/carddisp.pl?gene=CHP2
ERN1	Endoplasmic Reticulum To Nucleus Signaling 1	Protein Coding	43	GC17M064039	0.604244	https://www.genecards.org/cgi-bin/carddisp.pl?gene=ERN1
NPHP3	Nephrocystin 3	Protein Coding	37	GC03M132683	0.604244	https://www.genecards.org/cgi-bin/carddisp.pl?gene=NPHP3
DIAPH1	Diaphanous Related Formin 1	Protein Coding	46	GC05M141516	0.552412	https://www.genecards.org/cgi-bin/carddisp.pl?gene=DIAPH1
ALDH9A1	Aldehyde Dehydrogenase 9 Family Member A1	Protein Coding	39	GC01M165674	0.552412	https://www.genecards.org/cgi-bin/carddisp.pl?gene=ALDH9A1
SRD5A1	Steroid 5 Alpha-Reductase 1	Protein Coding	43	GC05P006633	0.534177	https://www.genecards.org/cgi-bin/carddisp.pl?gene=SRD5A1
NDUFA10	NADH:Ubiquinone Oxidoreductase Subunit A10	Protein Coding	42	GC02M239893	0.443734	https://www.genecards.org/cgi-bin/carddisp.pl?gene=NDUFA10

## Sheet: OMIM
Cytogenetic location	Genomic coordinates (From NCBI/GRCh38)	Gene/Locus	Gene/Locus name	Gene/Locus MIM number	Approved Symbol	Entrez Gene ID	Ensembl Gene ID	Comments	Phenotype	Phenotype MIM number	Inheritance	Pheno map key	Mouse Gene (from MGI)
1p36.33	1:2019344-2030757	GABRD, GEFSP5, EIG10, EJM7	Gamma-aminobutyric acid (GABA) A receptor, delta	137163	GABRD	2563	ENSG00000187730,ENST00000378585.7		{Epilepsy, idiopathic generalized, 10}	613060	Autosomal dominant	3	Gabrd
1p36.33	1:2019344-2030757	GABRD, GEFSP5, EIG10, EJM7	Gamma-aminobutyric acid (GABA) A receptor, delta	137163	GABRD	2563	ENSG00000187730,ENST00000378585.7		{Epilepsy, juvenile myoclonic, susceptibility to}	613060	Autosomal dominant	3	Gabrd
1p36.33	1:2019344-2030757	GABRD, GEFSP5, EIG10, EJM7	Gamma-aminobutyric acid (GABA) A receptor, delta	137163	GABRD	2563	ENSG00000187730,ENST00000378585.7		{Generalized epilepsy with febrile seizures plus, type 5, susceptibility to}	613060	Autosomal dominant	3	Gabrd
2p24	2:19000000-23800000	GEFSP4	Generalized epilepsy with febrile seizures plus, type 4	609800		100188796		max lod at D2S305	Generalized epilepsy with febrile seizures plus, type 4	609800	Autosomal dominant	2
2q23-q24	2:149600000-168900000	GEFSP7, FEB3B	Generalized epilepsy with febrile seizures plus, type 7	613863		120325367		max lod at D2S2330	Generalized epilepsy with febrile seizures plus, type 7	613863	Autosomal dominant	2
2q24.3	2:165984640-166149160	SCN1A, GEFSP2, SMEI, FEB3A, DEE6A, DRVT, FHM3, DEE6B	Sodium voltage-gated channel, alpha subunit 1	182389	SCN1A	6323	ENSG00000144285,ENST00000674923.1		Developmental and epileptic encephalopathy 6B, non-Dravet	619317	Autosomal dominant	3	Scn1a
2q24.3	2:165984640-166149160	SCN1A, GEFSP2, SMEI, FEB3A, DEE6A, DRVT, FHM3, DEE6B	Sodium voltage-gated channel, alpha subunit 1	182389	SCN1A	6323	ENSG00000144285,ENST00000674923.1		Dravet syndrome	607208	Autosomal dominant	3	Scn1a
2q24.3	2:165984640-166149160	SCN1A, GEFSP2, SMEI, FEB3A, DEE6A, DRVT, FHM3, DEE6B	Sodium voltage-gated channel, alpha subunit 1	182389	SCN1A	6323	ENSG00000144285,ENST00000674923.1		Febrile seizures, familial, 3A	604403	Autosomal dominant	3	Scn1a
2q24.3	2:165984640-166149160	SCN1A, GEFSP2, SMEI, FEB3A, DEE6A, DRVT, FHM3, DEE6B	Sodium voltage-gated channel, alpha subunit 1	182389	SCN1A	6323	ENSG00000144285,ENST00000674923.1		Generalized epilepsy with febrile seizures plus, type 2	604403	Autosomal dominant	3	Scn1a
2q24.3	2:165984640-166149160	SCN1A, GEFSP2, SMEI, FEB3A, DEE6A, DRVT, FHM3, DEE6B	Sodium voltage-gated channel, alpha subunit 1	182389	SCN1A	6323	ENSG00000144285,ENST00000674923.1		Migraine, familial hemiplegic, 3	609634	Autosomal dominant	3	Scn1a
3p26.2	3:3126936-3153434	TRNT1, SIFD, RPEM	tRNA nucleotidyltransferase, CCA-adding, 1	612907	TRNT1	51095	ENSG00000072756,ENST00000280591.10	pseudogenes on chromosomes 1 and 22	Retinitis pigmentosa and erythrocytic microcytosis	616959	Autosomal recessive	3	Trnt1
3p26.2	3:3126936-3153434	TRNT1, SIFD, RPEM	tRNA nucleotidyltransferase, CCA-adding, 1	612907	TRNT1	51095	ENSG00000072756,ENST00000280591.10	pseudogenes on chromosomes 1 and 22	Sideroblastic anemia with B-cell immunodeficiency, periodic fevers, and developmental delay	616084	Autosomal recessive	3	Trnt1
3p24.2-p23	3:23800000-32000000	FEB9	Febrile seizures, familial, 9	611634		100188849		between D3S3727 and D3S3567	Febrile seizures, familial, 9	611634	Autosomal dominant	2
3q26.2-q26.33	3:167900000-183000000	FEB10	Febrile seizures, familial, 10	612637		100271923		between D3S3656 and D3S1232	Febrile seizures, familial, 10	612637		2
4p16.1	4:10074338-10116859	WDR1, PFITS	WD repeat-containing protein 1	604734	WDR1	9948	ENSG00000071127,ENST00000502702.5		Periodic fever, immunodeficiency, and thrombocytopenia syndrome	150550	Autosomal recessive	3	Wdr1
5p12	5:45254947-45696379	HCN1, BCNG1, DEE24, GEFSP10	Hyperpolarization-activated cyclic nucleotide-gated potassium channel 1	602780	HCN1	348980	ENSG00000164588,ENST00000303230.6		Developmental and epileptic encephalopathy 24	615871	Autosomal dominant	3	Hcn1
5p12	5:45254947-45696379	HCN1, BCNG1, DEE24, GEFSP10	Hyperpolarization-activated cyclic nucleotide-gated potassium channel 1	602780	HCN1	348980	ENSG00000164588,ENST00000303230.6		Generalized epilepsy with febrile seizures plus, type 10	618482	Autosomal dominant	3	Hcn1
5q12.3	5:63957873-63962444	HTR1A, ADRB2RL1, PFMCD	5-hydroxytryptamine (serotonin) receptor-1A	109760	HTR1A	3350	ENSG00000178394,ENST00000323865.5		Periodic fever, menstrual cycle dependent	614674	Autosomal dominant	3	Htr1a
5q14.3	5:90558795-91164436	ADGRV1, GPR98, MASS1, VLGR1, KIAA0686, FEB4, USH2C	Adhesion G protein-coupled receptor V1	602851	ADGRV1	84059	ENSG00000164199,ENST00000405460.9	mutation identified in 1 FEB4 family	?Febrile seizures, familial, 4	604352	Autosomal dominant	3	Adgrv1
5q14.3	5:90558795-91164436	ADGRV1, GPR98, MASS1, VLGR1, KIAA0686, FEB4, USH2C	Adhesion G protein-coupled receptor V1	602851	ADGRV1	84059	ENSG00000164199,ENST00000405460.9	mutation identified in 1 FEB4 family	Usher syndrome, type 2C	605472	Autosomal recessive; Digenic dominant	3	Adgrv1
5q14.3	5:90558795-91164436	ADGRV1, GPR98, MASS1, VLGR1, KIAA0686, FEB4, USH2C	Adhesion G protein-coupled receptor V1	602851	ADGRV1	84059	ENSG00000164199,ENST00000405460.9	mutation identified in 1 FEB4 family	Usher syndrome, type 2C, GPR98/PDZD7 digenic	605472	Autosomal recessive; Digenic dominant	3	Adgrv1
5q31.3-q32	5:140100000-150400000	HHT3, ORW3	Hereditary hemorrhagic telangiectasia, type 3	601101		780903			Telangiectasia, hereditary hemorrhagic, type 3	601101		2
5q34	5:162067464-162155538	GABRG2, DEE74, FEB8, ECA2, GEFSP3	Gamma-aminobutyric acid (GABA) A receptor, gamma-2	137164	GABRG2	2566	ENSG00000113327,ENST00000639111.2	in alpha/beta/gamma cluster	Developmental and epileptic encephalopathy 74	618396	Autosomal dominant	3	Gabrg2
5q34	5:162067464-162155538	GABRG2, DEE74, FEB8, ECA2, GEFSP3	Gamma-aminobutyric acid (GABA) A receptor, gamma-2	137164	GABRG2	2566	ENSG00000113327,ENST00000639111.2	in alpha/beta/gamma cluster	Febrile seizures, familial, 8	607681	Autosomal dominant	3	Gabrg2
5q34	5:162067464-162155538	GABRG2, DEE74, FEB8, ECA2, GEFSP3	Gamma-aminobutyric acid (GABA) A receptor, gamma-2	137164	GABRG2	2566	ENSG00000113327,ENST00000639111.2	in alpha/beta/gamma cluster	Generalized epilepsy with febrile seizures plus, type 3	607681	Autosomal dominant	3	Gabrg2
6p25.2	6:3063966-3115186	RIPK1, RIP1, RIP, IMD57, AIEFL	Receptor-interacting serine/threonine kinase 1	603453	RIPK1	8737	ENSG00000137275,ENST00000259808.9		Autoinflammation with episodic fever and lymphadenopathy	618852	Autosomal dominant	3	Ripk1
6p25.2	6:3063966-3115186	RIPK1, RIP1, RIP, IMD57, AIEFL	Receptor-interacting serine/threonine kinase 1	603453	RIPK1	8737	ENSG00000137275,ENST00000259808.9		Immunodeficiency 57 with autoinflammation	618108	Autosomal recessive	3	Ripk1
6q16.3-q22.31	6:100000000-125800000	GEFSP8	Generalized epilepsy with febrile seizures plus, type 8	613828		100653381		between D6S962 and D6S287	Generalized epilepsy with febrile seizures plus, type 8	613828		2
6q22-q24	6:126800000-148500000	FEB5	Febrile seizures, familial, 5	609255		619398		between D6S1572 and D6S472	Febrile seizures, familial, 5	609255	Autosomal dominant	2
7p14	7:37100000-43300000	HHT4	Telangiectasia, hereditary hemorrhagic, type 4	610655		791087		between D7S2252 and D7S510	Telangiectasia, hereditary hemorrhagic, type 4	610655	Autosomal dominant	2
8p23-p21	8:6300000-29000000	GEFSP6	Generalized epilepsy with febrile seizures plus, type 6	612279		100190787		between D8S1706 and D8S549	Generalized epilepsy with febrile seizures plus, type 6	612279		2
8q13.2	8:67422037-67747113	CPA6, CPAH, ETL5, FEB11	Carboxypeptidase A6	609562	CPA6	57094	ENSG00000165078,ENST00000297770.10		Epilepsy, familial temporal lobe, 5	614417	Autosomal dominant; Autosomal recessive	3	Cpa6
8q13.2	8:67422037-67747113	CPA6, CPAH, ETL5, FEB11	Carboxypeptidase A6	609562	CPA6	57094	ENSG00000165078,ENST00000297770.10		Febrile seizures, familial, 11	614418	Autosomal recessive	3	Cpa6
8q13-q21	8:69600000-92300000	FEB1	Febrile seizures, familial, 1	121210		2233			Febrile seizures, familial, 1	121210	Autosomal dominant	2
9q34.11	9:127815011-127854772	ENG, END, HHT1, ORW	Endoglin	131195	ENG	2022	ENSG00000106991,ENST00000344849.4		Telangiectasia, hereditary hemorrhagic, type 1	187300	Autosomal dominant	3	Eng
10p15	10:3800000-6600000	PFFE1	Plasmodium falciparum fever episodes QTL1	611384		101910199			{Plasmodium falciparum fever episodes QTL1}	611384		2
10q11.22	10:47322453-47327587	GDF2, BMP9, HHT5	Growth differentiation factor 2 (bone morphogenetic protein 9)	605120	GDF2	2658	ENSG00000263761,ENST00000581492.3		Telangiectasia, hereditary hemorrhagic, type 5	615506	Autosomal dominant	3	Gdf2
11q25	11:134069071-134152000	JAM3	Junctional adhesion molecule 3	606871	JAM3	83700	ENSG00000166086,ENST00000441717.3		Hemorrhagic destruction of the brain, subependymal calcification, and cataracts	613730	Autosomal recessive	3	Jam3
12p13.31	12:6328770-6342075	TNFRSF1A, TNFR1, TNFAR, FPF, MS5	Tumor necrosis factor receptor superfamily, member 1A	191190	TNFRSF1A	7132	ENSG00000067182,ENST00000162749.7		Periodic fever, familial	142680	Autosomal dominant	3	Tnfrsf1a
12p13.31	12:6328770-6342075	TNFRSF1A, TNFR1, TNFAR, FPF, MS5	Tumor necrosis factor receptor superfamily, member 1A	191190	TNFRSF1A	7132	ENSG00000067182,ENST00000162749.7		{Multiple sclerosis, susceptibility to, 5}	614810		3	Tnfrsf1a
12q13.13	12:51906912-51923360	ACVRL1, ACVRLK1, ALK1, HHT2	Activin A receptor, type II-like kinase 1	601284	ACVRL1	94	ENSG00000139567,ENST00000388922.9		Telangiectasia, hereditary hemorrhagic, type 2	600376	Autosomal dominant	3	Acvrl1
14q32.13	14:94376746-94390653	SERPINA1, PI, AAT	Alpha-1-antitrypsin (serpin peptidase inhibitor, clade A, member 1)	107400	SERPINA1	5265	ENSG00000197249,ENST00000393087.9		Emphysema due to AAT deficiency	613490	Autosomal recessive	3	Serpina1b,Serpina1c,Serpina1d,Serpina1e
14q32.13	14:94376746-94390653	SERPINA1, PI, AAT	Alpha-1-antitrypsin (serpin peptidase inhibitor, clade A, member 1)	107400	SERPINA1	5265	ENSG00000197249,ENST00000393087.9		Emphysema-cirrhosis, due to AAT deficiency	613490	Autosomal recessive	3	Serpina1b,Serpina1c,Serpina1d,Serpina1e
14q32.13	14:94376746-94390653	SERPINA1, PI, AAT	Alpha-1-antitrypsin (serpin peptidase inhibitor, clade A, member 1)	107400	SERPINA1	5265	ENSG00000197249,ENST00000393087.9		Hemorrhagic diathesis due to antithrombin Pittsburgh	613490	Autosomal recessive	3	Serpina1b,Serpina1c,Serpina1d,Serpina1e
16p13.3	16:3242026-3256775	MEFV, MEF, FMF, PAAND	MEFV innate immunity regulator, pyrin	608107	MEFV	4210	ENSG00000103313,ENST00000219596.6	between D16S80 and D16S283	Familial Mediterranean fever, AD	134610	Autosomal dominant	3	Mefv
16p13.3	16:3242026-3256775	MEFV, MEF, FMF, PAAND	MEFV innate immunity regulator, pyrin	608107	MEFV	4210	ENSG00000103313,ENST00000219596.6	between D16S80 and D16S283	Familial Mediterranean fever, AR	249100	Autosomal recessive	3	Mefv
16p13.3	16:3242026-3256775	MEFV, MEF, FMF, PAAND	MEFV innate immunity regulator, pyrin	608107	MEFV	4210	ENSG00000103313,ENST00000219596.6	between D16S80 and D16S283	Neutrophilic dermatosis, acute febrile	608068	Autosomal dominant	3	Mefv
16p11.2	16:30989255-31010637	STX1B, GEFSP9	Syntaxin 1B	601485	STX1B	112755	ENSG00000099365,ENST00000215095.11		Generalized epilepsy with febrile seizures plus, type 9	616172	Autosomal dominant	3	Stx1b
17q23.3	17:63477060-63498372	ACE, DCP1, ACE1, MVCD3, ICH	Angiotensin I converting enzyme (dipeptidyl carboxypeptidase-1)	106180	ACE	1636	ENSG00000159640,ENST00000290866.10		Renal tubular dysgenesis	267430	Autosomal recessive	3	Ace
17q23.3	17:63477060-63498372	ACE, DCP1, ACE1, MVCD3, ICH	Angiotensin I converting enzyme (dipeptidyl carboxypeptidase-1)	106180	ACE	1636	ENSG00000159640,ENST00000290866.10		[Angiotensin I-converting enzyme, benign serum increase]			3	Ace
17q23.3	17:63477060-63498372	ACE, DCP1, ACE1, MVCD3, ICH	Angiotensin I converting enzyme (dipeptidyl carboxypeptidase-1)	106180	ACE	1636	ENSG00000159640,ENST00000290866.10		{Microvascular complications of diabetes 3}	612624		3	Ace
17q23.3	17:63477060-63498372	ACE, DCP1, ACE1, MVCD3, ICH	Angiotensin I converting enzyme (dipeptidyl carboxypeptidase-1)	106180	ACE	1636	ENSG00000159640,ENST00000290866.10		{Myocardial infarction, susceptibility to}			3	Ace
17q23.3	17:63477060-63498372	ACE, DCP1, ACE1, MVCD3, ICH	Angiotensin I converting enzyme (dipeptidyl carboxypeptidase-1)	106180	ACE	1636	ENSG00000159640,ENST00000290866.10		{SARS, progression of}			3	Ace
17q23.3	17:63477060-63498372	ACE, DCP1, ACE1, MVCD3, ICH	Angiotensin I converting enzyme (dipeptidyl carboxypeptidase-1)	106180	ACE	1636	ENSG00000159640,ENST00000290866.10		{Stroke, hemorrhagic}	614519		3	Ace
18p11.2	18:10900000-15400000	FEB6	Febrile seizures, familial, 6	609253		619397		max lod at D18S1158	Febrile seizures, familial, 6	609253	Autosomal dominant	2
18q21.2	18:51030212-51085041	SMAD4, MADH4, DPC4, JIP, MYHRS	SMAD family member 4	600993	SMAD4	4089	ENSG00000141646,ENST00000342988.8		Juvenile polyposis/hereditary hemorrhagic telangiectasia syndrome	175050	Autosomal dominant	3	Smad4
18q21.2	18:51030212-51085041	SMAD4, MADH4, DPC4, JIP, MYHRS	SMAD family member 4	600993	SMAD4	4089	ENSG00000141646,ENST00000342988.8		Myhre syndrome	139210	Autosomal dominant	3	Smad4
18q21.2	18:51030212-51085041	SMAD4, MADH4, DPC4, JIP, MYHRS	SMAD family member 4	600993	SMAD4	4089	ENSG00000141646,ENST00000342988.8		Pancreatic cancer, somatic	260350		3	Smad4
18q21.2	18:51030212-51085041	SMAD4, MADH4, DPC4, JIP, MYHRS	SMAD family member 4	600993	SMAD4	4089	ENSG00000141646,ENST00000342988.8		Polyposis, juvenile intestinal	174900	Autosomal dominant	3	Smad4
19p13.3		FEB2	Febrile seizures, familial, 2	602477					Febrile seizures, familial, 2	602477	Autosomal dominant	2
19p13.3	19:589880-617158	HCN2, BCNG2, GEFSP11, FEB2, EIG17	Hyperpolarization-activated cyclic nucleotide-gated potassium channel 2	602781	HCN2	610	ENSG00000099822,ENST00000251287.3		Febrile seizures, familial, 2	602477	Autosomal dominant	3	Hcn2
19p13.3	19:589880-617158	HCN2, BCNG2, GEFSP11, FEB2, EIG17	Hyperpolarization-activated cyclic nucleotide-gated potassium channel 2	602781	HCN2	610	ENSG00000099822,ENST00000251287.3		Generalized epilepsy with febrile seizures plus, type 11	602477	Autosomal dominant	3	Hcn2
19p13.3	19:589880-617158	HCN2, BCNG2, GEFSP11, FEB2, EIG17	Hyperpolarization-activated cyclic nucleotide-gated potassium channel 2	602781	HCN2	610	ENSG00000099822,ENST00000251287.3		{Epilepsy, idiopathic generalized, susceptibility to, 17}	602477	Autosomal dominant	3	Hcn2
19p13.2	19:7739992-7747533	CD209, CDSIGN	CD209 antigen	604672	CD209	30835	ENSG00000090659,ENST00000593821.5		{Dengue fever, protection against}	614371		3	Cd209a,Cd209b,Cd209c,Cd209d,Cd209e
19p13.2	19:7739992-7747533	CD209, CDSIGN	CD209 antigen	604672	CD209	30835	ENSG00000090659,ENST00000593821.5		{HIV type 1, susceptibility to}	609423		3	Cd209a,Cd209b,Cd209c,Cd209d,Cd209e
19p13.2	19:7739992-7747533	CD209, CDSIGN	CD209 antigen	604672	CD209	30835	ENSG00000090659,ENST00000593821.5		{Mycobacterium tuberculosis, susceptibility to}	607948		3	Cd209a,Cd209b,Cd209c,Cd209d,Cd209e
19q13.11	19:35030469-35040448	SCN1B, GEFSP1, BRGDA5, ATFB13, DEE52	Sodium voltage-gated channel, beta subunit 1	600235	SCN1B	6324	ENSG00000105711,ENST00000262631.11		Atrial fibrillation, familial, 13	615377	Autosomal dominant	3	Scn1b
19q13.11	19:35030469-35040448	SCN1B, GEFSP1, BRGDA5, ATFB13, DEE52	Sodium voltage-gated channel, beta subunit 1	600235	SCN1B	6324	ENSG00000105711,ENST00000262631.11		Brugada syndrome 5	612838		3	Scn1b
19q13.11	19:35030469-35040448	SCN1B, GEFSP1, BRGDA5, ATFB13, DEE52	Sodium voltage-gated channel, beta subunit 1	600235	SCN1B	6324	ENSG00000105711,ENST00000262631.11		Cardiac conduction defect, nonspecific	612838		3	Scn1b
19q13.11	19:35030469-35040448	SCN1B, GEFSP1, BRGDA5, ATFB13, DEE52	Sodium voltage-gated channel, beta subunit 1	600235	SCN1B	6324	ENSG00000105711,ENST00000262631.11		Developmental and epileptic encephalopathy 52	617350	Autosomal recessive	3	Scn1b
19q13.11	19:35030469-35040448	SCN1B, GEFSP1, BRGDA5, ATFB13, DEE52	Sodium voltage-gated channel, beta subunit 1	600235	SCN1B	6324	ENSG00000105711,ENST00000262631.11		Generalized epilepsy with febrile seizures plus, type 1	604233	Autosomal dominant	3	Scn1b
21q22	21:41200000-46709983	FEB7	Febrile seizures, familial, 7	611515		100049160		max lod at D21S1910	Febrile seizures, familial, 7	611515		2
