# Supplementary material for: Puerarin: A Potential Therapeutic for SARS-CoV-2 and Hantavirus Co-Infection
Source: Front Immunol. 2022 May 19;13:892350. doi: 10.3389/fimmu.2022.892350 (PMC9161725; doi:10.3389/fimmu.2022.892350)
Supplement: Supplementary Table 4 — Common gene of COVID-19, EHF, puerarin. [file Table_4.xlsx]

## Sheet: COVID-19
ACE2
ACTB
ADAMTS13
ADIPOQ
AGER
AGT
AGTR1
AKT1
ALB
ALDH1B1
ANGPT1
ANGPTL6
ANKRD45
ANPEP
ANXA5
APOA1
APOB
APOE
APOL1
APOL2
APOL3
APP
ART3
AXL
B2M
BATF2
BCL2
BDNF
BSG
BST2
C1R
C1S
C2
C3
C4A
C4B
C5
C5AR1
CALCA
CALR
CANX
CASP1
CASP3
CASP9
CAT
CCL11
CCL17
CCL2
CCL20
CCL3
CCL4
CCL5
CCL8
CCR3
CCR5
CCR6
CD14
CD163
CD209
CD36
CD38
CD3E
CD4
CD40LG
CD59
CD68
CD79A
CD8A
CD9
CDK6
CDKN1A
CEBPB
CEBPD
CFB
CFD
CFI
CFTR
CHUK
CLEC4M
CLU
CMPK2
CPB2
CRP
CS
CSF1
CSF2
CSF3
CTSB
CTSL
CXCL1
CXCL10
CXCL11
CXCL2
CXCL3
CXCL5
CXCL8
CXCL9
CXCR3
CXCR4
CYBB
CYP11B2
CYP1A2
CYP3A4
DDX58
DDX60
DDX60L
DHX58
EDNRA
EDNRB
EEF1A1
EGFR
EGR1
EIF2AK2
EIF2AK3
EIF2S1
ELANE
EPSTI1
ERCC1
ERVW-1
ESR1
F10
F13A1
F3
F8
FASLG
FBLN5
FCGR1A
FCGR2A
FGA
FGB
FOS
FURIN
G6PD
GABRE
GBP1
GBP4
GBP5
GC
GCG
GPT
GSR
GSTM1
GZMA
GZMB
H2AC18
HAVCR2
HERC5
HERC6
HIF1A
HLA-A
HLA-B
HLA-C
HLA-DRA
HLA-DRB1
HLA-G
HMGB1
HMGCR
HP
HSP90AA1
ICAM1
IDO1
IFI27
IFI44
IFI44L
IFI6
IFIH1
IFIT1
IFIT2
IFIT3
IFIT5
IFITM1
IFITM3
IFNA1
IFNA2
IFNAR1
IFNB1
IFNG
IGF1
IGHE
IKBKE
IL10
IL12A
IL12B
IL13
IL17A
IL18
IL1A
IL1B
IL2
IL23A
IL2RA
IL33
IL4
IL5
IL6
IL6R
IL6ST
INS
IRF1
IRF3
IRF7
ISG15
ISG20
ITGA2B
ITGAV
ITGB3
JAK1
JAK2
JAK3
JCHAIN
JUN
KDR
KLF4
KNG1
KPNA2
KRT18
LAMP3
LBP
LCN2
LEP
LGALS3
LGALS9
LMNA
LTF
LY6E
MAPK1
MAPK14
MAPK8
MAPT
MASP2
MAVS
MB
MBL2
MBP
MDM2
MEFV
MMP9
MOG
MPO
MRC1
MTHFR
MTM1
MTOR
MUC5AC
MX1
MX2
MYC
MYH10
NAAA
NEU1
NFE2L2
NFKB1
NFKBIA
NLRP3
NOS2
NOS3
NPPB
NPPC
NR3C1
NUP210
OAS1
OAS2
OAS3
OASL
OCLN
OPRM1
OXT
PARP10
PARP14
PARP9
PCNA
PDGFB
PIK3C2A
PIK3CG
PIK3R1
PLAAT2
PLAAT4
PLAT
PLG
POMC
PON1
POSTN
PPARA
PPARG
PPIA
PPIG
PPP1R14A
PRKN
PTGS1
PTGS2
PTK2
PTX3
RAD51
RB1
RELA
REN
RHOA
RIPK1
RNF213
RPS27A
RSAD2
SAA1
SAMD9
SAMD9L
SBK1
SECTM1
SELE
SELP
SEMA4B
SERPINA1
SERPINA3
SERPINC1
SERPINE1
SERPING1
SFTPD
SIRT1
SLC15A3
SLC1A3
SLC6A19
SLC6A4
SMPD1
SMTNL1
SOCS1
SOCS3
SOD1
SOD2
SRC
SREBF1
STAT1
STAT2
STAT3
SYT1
TBK1
TF
TGFB1
TGM2
THBD
TJP1
TLR2
TLR3
TLR4
TLR7
TLR8
TLR9
TM7SF2
TMPRSS2
TNF
TNFAIP3
TNFAIP6
TNFRSF1A
TNFSF13B
TNNT2
TP53
TRAF3
TRIM21
TRIM22
TTR
TUBB
TXN
UBE2L6
UMOD
UROD
USP18
VDAC1
VDR
VEGFA
VKORC1
VWF
WFS1
WNK1
XAF1
XDH
YPEL1
A1BG
AAK1
AANAT2
AATF
AATK
ABCA13
ABCB1
ABCB11
ABCB1A
ABCB1B
ABCB4
ABCB6
ABCC1
ABCC2
ABCC4
ABCE1
ABCF2
ABCG2
ABL2
ABO
AC007325.2
AC009299.1
AC011295.1
AC134669.1
AC139495.2
ACACA
ACACB
ACAD9
ACADL
ACADS
ACCS
ACER2
ACOD1
ACR
ACSL1
ACSS2
ACTA1
ACTA2
ACTR1B
AD5
ADAM17
ADAMTS2
ADAP2
ADAR
ADGRE1
ADIRF
ADM
ADRA1A
ADRA2B
AFAP1L1
AGPAT2
AGTR2
AGXT
AHCY
AHI1
AHR
AHSA1
AIFM1
AK1
AKAP8
AKAP8L
AKR1B1
AKT1S1
AL022578.1
AL356432.3
AL928654.3
ALDH1L2
ALDH3A1
ALG11
ALG5
ALOX15P1
ALOX5
ALPI
AMBP
AMH
ANAPC11
ANG
ANGPT2
ANKRD22
ANKRD65
ANLN
ANO1
ANO6
ANO7
ANXA1
ANXA13
ANXA2
AOC1
AOPEP
AP1G1
AP2A2
AP2M1
AP3B1
APAF1
APC
APEX1
APOA2
APOBR
APRT
AQP1
AQP4
AR
ARF5
ARHGAP11B
ARHGAP42
ARHGAP42A
ARID3A
ARIH1
ARL3
ARL4C
ARNTL
ARPC5L
ARSL
ASAH2B
ASIP
ASL
ASPM
ASZ1
ATAD3A
ATF2
ATF4
ATF6
ATG10
ATG101
ATG12
ATG13
ATG14
ATG16L1
ATG16L2
ATG3
ATG4A
ATG5
ATG7
ATN1
ATP13A3
ATP1A1
ATP1A3
ATP2C1
ATP5F1E
ATP5IF1
ATP5ME
ATP5MG
ATP6AP1
ATP6AP2
ATP6V0A2
ATP6V1C1
ATR
AURKAIP1
AURKB
AVP
AVPR1A
B3GALNT1
BACH1
BAD
BAG6
BAIAP2
BAK1
BAX
BAZ1B
BBC3
BBS9
BCAR3
BCHE
BCKDK
BCL2L1
BCL2L11
BCR
BCS1L
BDKRB1
BDKRB2
BECN1
BEST1
BGLAP
BHLHA15
BHLHE41
BID
BIRC5
BLOC1S1
BLVRA
BLVRB
BMERB1
BMP2
BNIP3
BOLA2
BORCS7
BPI
BRAF
BRCA1
BRD1
BRD2
BRD4
BRD8
BRMS1
BRS3
BTK
BUB1
BUB1B
C11orf88
C11orf97
C12orf57
C19orf53
C1orf146
C1QA
C1QB
C1QC
C20orf85
C22orf15
C3AR1
C6
C6orf223
C7
C8A
C8B
C8G
C9
C9orf116
C9orf135
C9orf24
C9orf72
CA12
CA2
CABIN1
CAD
CADM1
CADPS
CALCRL
CAMK2A
CAMP
CAMSAP2
CAND1
CAPN1
CAPS
CARD11
CARD16
CASP12
CASP17P
CASP7
CASP8
CATSPERD
CAV1
CBFB
CBR1
CBX7
CCDC124
CCDC13
CCDC153
CCDC74B
CCDC78
CCDC86
CCDC88A
CCDC96
CCHCR1
CCL25
CCL7
CCL9
CCN1
CCN5
CCNA1
CCNA2
CCNB1
CCNB2
CCND1
CCND2
CCNE1
CCNE2
CCR1
CCR2
CCR9
CCT6B
CCT7
CD151
CD164L2
CD177
CD19
CD2
CD247
CD274
CD2AP
CD300E
CD3G
CD48
CD74
CD80
CD81
CD84
CD8B
CD99
CDA
CDC20
CDC25A
CDC25C
CDC45
CDC6
CDCA2
CDCA3
CDCA5
CDCA7L
CDF-1
CDH1
CDH6
CDK1
CDK2
CDKN1B
CDKN3
CDSN
CEACAM3
CEACAM5
CEACAM6
CEACAM8
CEBPA
CEBPE
CEBPG
CEBPZ
CECR
CEL
CELSR3
CENPA
CENPE
CENPF
CENPI
CENPJ
CEP128
CEP55
CES1
CFAP73
CFAP97D1
CGAS
CHAT
CHCHD2
CHEK1
CHKB
CHMP2A
CHMP2B
CHMP4A
CHMP4B
CHMP4C
CHMP6
CHMP7
CHRFAM7A
CIB1
CIITA
CISD1
CIT
CITED2
CKAP2L
CKB
CLCC1
CLCN6
CLDN3
CLDN4
CLDN7
CLEC12A
CLNS1A
CLSTN1
CMA1
CMKLR1
CNBP
CNR2
COG1
COL11A2
COL1A1
COL1A2
COL3A1
COL4A4
COLEC12
COMMD6
COMMD8
COMT
COPD
COPE
COPG1
COPS2
COPS5
COPS6
COPS7A
COPS8
COX2
COX5B
COX6A2
COX8A
CPA3
CPB1
CPE
CPOX
CPQ
CPS1
CPT1A
CREB1
CRELD2
CRIP1
CRX
CRYGC
CRYGD
CRYGEP
CSE1L
CSNK1D
CSNK2B
CST3
CTLA4
CTNNB1
CTPP
CTPS1
CTRL
CTSC
CTSD
CTSG
CTSH
CTSK
CTSZ
CUL2
CXCL13
CXCR2P1
CXCR6
CYB5A
CYB5R3
CYCS
CYP1A1
CYP1B1
CYP27A1
CYP2B10
CYP2C9
CYP2D6
CYP2E1
CYP2G2P
CYP3A11
CYP3A23-3A1
CYP3A5
CYP4A10
CYP7A1
CYP8B1
DAB1
DAD1
DAP3
DAPK3
DBH
DCAF7
DCTN1
DDA1
DDIT3
DDOST
DDX1
DDX10
DDX5
DDX6
DEF6
DEFA1
DEFA1B
DEFA3
DEFA4
DEFB1
DEGS2
DELEC1
DEPDC1
DEPDC1B
DERL3
DGCR6
DGKA
DHCR7
DHODH
DHX37
DIAPH3
DIO3
DLGAP5
DLL1
DMTN
DNAH8
DNAJC11
DNASE1
DNER
DNM2
DNMT1
DNPH1
DOC2B
DOCK6
DPP4
DPYSL3
DRD4
DSCC1
DTL
DYNC1H1
DYNLRB2
E
E2F1
E2F7
E2F8
ECHDC3
ECI1
ECRG4
EDEM2
EDF1
EDN1
EEF1A1P5
EEF1A2
EEF1D
EEF2
EFNA1
EGF
EHD1
EHD3
EHHADH
EIF1
EIF1AX
EIF2A
EIF2AK1
EIF2B1
EIF2S2
EIF2S3
EIF3A
EIF3B
EIF3C
EIF3CL
EIF3D
EIF3E
EIF3F
EIF3G
EIF3H
EIF3I
EIF3K
EIF3L
EIF3M
EIF4E
EIF4EBP1
EIF4G2
EIF4G3
EIF4H
ELAVL2
ELK1
ELMO3
ELN
ELOB
ELOC
EME1
EMSLR
ENKD1
ENO2
ENPEP
ENPP2
EPB41L3
EPCAM
EPHA2
EPHA3
EPHA7
EPHB2
EPN2
EPO
ERBB2
ERG
ERGIC1
ERGIC3
ERICD
ERN1
ERVFRD-1
ESCO2
ESM1
ESPL1
ETF1
EVI2A
EXO1
EXOSC2
EXOSC3
EXOSC5
EXOSC8
EYA1
F11
F13B
F2
F7
FABP2
FABP5
FADD
FAM111B
FAM166A
FAM166B
FAM174A
FAM180B
FAM183A
FAM187A
FAM3B
FAM47E
FAM47E-STBD1
FAP
FAS
FASN
FASTK
FAT1
FAU
FBL
FBXL12
FBXO16
FBXO32
FBXO39
FBXW9
FCER1G
FCGR2B
FCGR2C
FCGR3A
FCGR3B
FDXR
FECH
FEV
FGF1
FGFR3
FGG
FIS1
FKBP3
FKRP
FLOT2
FLT1
FLT4
FLVCR1
FN1
FNDC5
FOCAD
FOLH1
FOXC1
FOXM1
FOXO1
FOXO4
FPR1
FPR3
FTH1
FTL
FUT1
FUT3
FUT8
FUZ
FYCO1
FYN
G3BP1
G3BP2
GAD2
GADD45A
GADD45B
GADD45G
GADD45GIP1
GAK
GALNS
GALNT1
GANAB
GAST
GATA4
GATAD2A
GBP1P1
GBP7
GCLM
GCNT1
GCNT3
GDF15
GEM
GFAP
GFER
GGT1
GGT2
GGTLC1
GGTLC3
GGTLC4P
GGTLC5P
GH1
GIGYF2
GIMAP7
GINS1
GINS2
GIPC1
GJA1
GJB3
GLB1
GLDC
GLG1
GLP1R
GLUL
GNG2
GOLGA2P11
GOLGA3
GOLGB1
GOT1
GP1BA
GP9
GPHN
GPR42
GPR84
GPRC5D
GPX1
GPX2
GPX4
GREB1
GRIA1
GRIA4
GRIN1
GRIN2B
GRIN3B
GRM7
GRM8
GSDME
GSK3A
GSK3B
GSTA2
GSTM3
GSTT1
GTF2B
GTF2F2
GTPBP6
GTSE1
GUK1
GZMH
H1-4
H1-6
H2AC19
H2AJ
H2AX
H2BC15
H2BC17
H2BC7
H3C8
H4C8
HAGHL
HAMP
HASPIN
HAUS4
HAVCR1
HBA1
HBB
HBEGF
HBG2
HCK
HDAC1
HELLS
HESX1
HGF
HGS
HJURP
HK1
HK2
HLA-DRB4
HLA-DRB5
HLA-E
HLX
HMMR
HMOX1
HNF1BB
HNRNPA1
HOXB5
HPN
HRH4
HSD17B4
HSF1
HSP70
HSP90AB1
HSPA1B
HSPA1L
HSPA5
HSPBP1
HTN3
ICOSLG
ID1
IDE
IER3
IFNA10
IFNA13
IFNA14
IFNA16
IFNA17
IFNA21
IFNA4
IFNA5
IFNA6
IFNA7
IFNA8
IFNAR2
IFNL1
IFNL2
IFNL4
IFT43
IGF1R
IGF2
IGFBP2
IGFBP7
IGH
IGHA1
IGHA2
IGHD
IGHG1
IGHG2
IGHG3
IGHG4
IGHM
IGHMBP2
IGKC
IGKV1-5
IGKV2D-29
IGKV7-3
IGLC1
IGLC2
IGLC3
IGLC7
IGLL1
IGLL5
IGSF11
IKBKB
IKBKG
IL10RB
IL12RB2
IL17F
IL17RA
IL17RC
IL1F10
IL1R1
IL1RN
IL22
IL37
IL4R
IL7
ILVBL
IMD74
IMPA1
IMPA2
IMPDH2
INAVA
INHBA
INHBB
INPP5E
INS1
INSRR
INTS3
INTS6
IQGAP3
IRAK1
IRAK4
IRF2
IRF4
IRF5
IRF9
IRS1
ITGAL
ITGAM
ITGAX
ITGB2
ITGB4
ITK
ITM2C
ITPR1
ITSN1
IVD
JUNB
KCNH3
KCNN3
KCNQ2
KDELR1
KDM4B
KEAP1
KIF11
KIF14
KIF15
KIF18A
KIF1A
KIF20A
KIF2C
KIF4A
KIFC1
KISS1R
KLF2
KLHL14
KLK3
KLK4
KLKB1
KLRC1
KLRC2
KLRD1
KNL1
KRT10
KRT12
KRT15
KRT17
KRT19
KRT20
KRT5
LAG3
LAMA4
LAMB1
LAMB2
LAMC2
LAMP2
LAMTOR4
LARP4B
LARP7
LCK
LCT
LDHA
LDLRAD4
LIAS
LIFR
LILRB1
LILRB4
LINC01672
LMNB1
LMNB2
LOC102723407
LOC102724197
LOC102724971
LOC106699567
LOC111832671
LOC112590816
LOC112590817
LOC112679198
LOC116158494
LOC116158495
LOC116183086
LOC116183087
LOC117134593
LOC117134604
LOC117134605
LOC117134606
LOC117134607
LOC117134608
LOC117134611
LOC117135104
LOC117135105
LOC117135106
LOC117152610
LOC117152611
LOC117204000
LOC117204001
LOC117600004
LOC117693187
LOC118966792
LOC119086083
LOC119230225
LOC119266102
LOC389831
LONP1
LOXL1
LPA
LPAR2
LPO
LRCH4
LRP1
LRP2
LRRC10B
LRRFIP2
LSAMP
LUC7L
LYAR
LZTFL1
M
MADCAM1
MAF
MAFB
MAGED2
MAGI2
MAGT1
MAL
MAN1B1
MAN2A1
MAOA
MAP1LC3A
MAP1LC3B
MAP2
MAP2K1
MAP2K2
MAP2K4
MAP2K6
MAP2K7
MAP3K4
MAP3K7
MAPK10
MAPK11
MAPK12
MAPK13
MAPK3
MAPK9
MARCHF1
MARCKS
MAS1
MASP1
MAT1A
MAT2A
MAT2B
MATN2
MAX
MBOAT7
MBTPS1
MBTPS2
MCF2L
MCL1
MCM10
MCM2
MCOLN1
MCUB
ME2
MED12L
MELK
MEPCE
MET
METRN
MFF
MGAM2
MGAT1
MGAT2
MGAT4A
MGAT4B
MGAT4C
MGAT5
MIB1
MICA
MICAL1
MICB
MIF
MIR10B
MIR1207
MIR126
MIR146A
MIR151
MIR155
MIR29A
MIR29C
MIR31
MIR320A
MIR320B1
MIR320C1
MIR34A
MIR379
MIR451A
MIXL1
MKI67
MLEC
MME
MMP1
MMP12
MMP13
MMP2
MMP25
MMP3
MMP5
MMP8
MND1
MNT
MOGS
MOK
MON2
MOXD1
MPHOSPH10
MPST
MRE11
MRGPRD
MRPL14
MRPS17P1
MRPS2
MS2
MS4A1
MS4A2
MS4A3
MS4A6A
MS4A7
MSR1
MT1
MT1M
MT2A
MTCO2P12
MTCYBP23
MTF1
MTMR6
MTND4P26
MTND5P32
MTND6P4
MTNR1A
MTTP
MTX1
MUC1
MUC3A
MYBL2
MYCBP2
MYD88
MYEF2
MYH11
MYH6
MYH7
MYLK
MYO1B
MYO1E
MZB1
N
NAE1
NAIPP1
NAPSA
NARS2
NAT8
NBL1
NCAM1
NCAPG
NCAPH
NCAPH2
NCF1
NCF2
NCKIPSD
NCOA4
NCOR2
NDC1
NDRG1
NDUFA13
NDUFA2
NDUFA4
NDUFAB1
NDUFB10
NDUFB7
NDUFC1
NDUFC2-KCTD14
NDUFV1
NECTIN1
NEDD1
NEDD4
NEFL
NEIL3
NEK2
NEK6
NEK7
NEK9
NELFCD
NEMF
NENF
NFATC1
NFKBIB
NGDN
NHP2
NHSL2
NKRF
NLRP1
NME1
NNMT
NOB1
NOL10
NOTCH1
NOX2
NOX4
NPC1
NPR3
NPS
NQO2
NR0B1
NR0B2
NR1H3
NR1H4
NR1I2
NR3C2
NR4A2
NRG1
NRP1
NRP2
NT5E
NTRK3
NUF2
NUP153
NUP214
NUP54
NUP58
NUP62
NUP88
NUSAP1
OAZ1
OCA2
OLR1
OMA1
OPN1MW
OPN1SW
OPRD1
OPTN
OR2B2
OR51E2
OR6K3
ORC1
ORF10
ORF1ab
ORF3a
ORF3b
ORF6
ORF7a
ORF7b
ORF8
ORF8a
OSMR
OSR1
OTOF
OTOR
P2RX7
P2RY14
PA2G4
PADI4
PAEP
PAFAH1B1
PAGR1
PAK6
PALM
PALM2AKAP2
PALS1
PAPPA
PARM1
PARP1
PARP16
PARP4
PARP6
PARP8
PBK
PBX1
PCLAF
PCOS1
PCSK1N
PCSK5
PCSK9
PDB1
PDCD1
PDCD1LG2
PDCD4
PDE4A
PDGFRB
PDHX
PDIA4
PDIA6
PDK4
PDP1
PDS5A
PDX1
PEA15
PEG10
PENK
PER3
PF4
PFKFB2
PGD
PGF
PGR-AS1
PHB
PHB2
PIK3C3
PIK3CA
PIK3CB
PIK3CD
PIK3R2
PIK3R3
PIK3R4
PIKFYVE
PINK1
PIP
PITRM1
PKD2L1
PKIA
PKIG
PKM
PKNOX2
PLA2G15
PLA2G2A
PLA2G4A
PLA2G7
PLAU
PLAUR
PLCG1
PLCG2
PLIN2
PLK4
PLPBP
PMEPA1
PMS2
PNPLA3
POLD3
POLE2
POLQ
POLR2A
POLR2B
POLR2E
POLR2G
POLR2I
POLR2J
POR
POU2AF1
PPARGC1A
PPM1A
PPM1B
PPP1CA
PPP1CB
PPP1CC
PPP1R10
PPP1R11
PPP1R12A
PPP1R12B
PPP1R12C
PPP1R13B
PPP1R14B
PPP1R14C
PPP1R14D
PPP1R15A
PPP1R15B
PPP1R16A
PPP1R16B
PPP1R1A
PPP1R1B
PPP1R1C
PPP1R2
PPP1R3A
PPP1R3B
PPP1R3C
PPP1R3D
PPP1R3E
PPP1R3F
PPP1R3G
PPP1R7
PPP1R8
PPP1R9A
PPP1R9B
PPP2R1B
PPP4C
PPT1
PRAME
PRDX1
PRDX2
PRDX3
PRDX5
PRDX6
PRF1
PRG3
PRH1
PRH2
PRKAA1
PRKAA2
PRKAB1
PRKCA
PRKCB
PRKCG
PRKCSH
PRL
PRLR
PRMT5
PROC
PROS1
PRPSAP2
PRR29
PRR7
PRRT4
PSG2
PSMA6
PSMD1
PSMD11
PSMD3
PSME3
PSMG3
PSS
PSTPIP1
PTBP1
PTCH1
PTEN
PTGDR2
PTGES2
PTK2B
PTPRC
PTPRD
PTPRF
PTPRN
PTPRN2
PTPRS
PTRHD1
PWWP2B
PYCARD
PYCR1
PZP
QTRT1
RAB14
RAB1A
RAB7A
RAB8A
RABEP2
RAC1
RACK1
RAD50
RAD51AP1
RAD54L
RAE1
RAF1
RALA
RAP1GDS1
RAPGEF5
RB1CC1
RBM15
RBM41
RBMX
RBX1
RCN2
REEP5
REL
RFC1
RFPL4AL1
RGL2
RGS13
RGS18
RGS19
RHCE
RHEB
RHOB
RHOD
RIOX2
RIPK4
RMND1
RNA5S1
RNA5S10
RNA5S11
RNA5S12
RNA5S13
RNA5S14
RNA5S15
RNA5S16
RNA5S17
RNA5S2
RNA5S3
RNA5S4
RNA5S5
RNA5S6
RNA5S7
RNA5S8
RNF103-CHMP3
RNMT
RNY3
RNY4
RNY5
RO60
ROBO1
ROCK1P1
ROMO1
RPGR
RPH3A
RPL10
RPL10A
RPL10L
RPL11
RPL12
RPL13
RPL13A
RPL14
RPL15
RPL17
RPL17-C18orf32
RPL18
RPL18A
RPL19
RPL21
RPL22
RPL22L1
RPL23
RPL23A
RPL24
RPL26
RPL26L1
RPL27
RPL27A
RPL28
RPL29
RPL3
RPL30
RPL31
RPL32
RPL34
RPL35
RPL35A
RPL36
RPL36A
RPL36A-HNRNPH2
RPL36AL
RPL37
RPL37A
RPL38
RPL39
RPL3L
RPL4
RPL41
RPL5
RPL6
RPL7
RPL7A
RPL8
RPL9
RPLP0
RPLP1
RPLP2
RPN1
RPN2
RPS10
RPS10-NUDT3
RPS11
RPS12
RPS13
RPS14
RPS15
RPS15A
RPS16
RPS17
RPS18
RPS19
RPS2
RPS20
RPS21
RPS23
RPS24
RPS25
RPS26
RPS27
RPS27L
RPS28
RPS29
RPS3
RPS3A
RPS4X
RPS4Y1
RPS4Y2
RPS5
RPS6
RPS6KA1
RPS6KA2
RPS6KA3
RPS6KB1
RPS7
RPS8
RPS9
RPSA
RRAD
RRM2
RSL24D1
RTN1
RTN2
RTN4
RUNX2
RUVBL2
S
S100A12
S100A13
S100A2
S100A4
S100A6
S100A7
S100A8
S100A9
S100G
S1PR1
S1PR2
S1PR3
S1PR4
S1PR5
SAGE1
SALL1
SAR1A
sars9b
SBNO1
SCAI
SCARB1
SCCPDH
SCD
SCD1
SCFD2
SCGB1A1
SCGB3A1
SCHIP1
SCN5A
SCPEP1
SCRN2
SDC1
SDCBP
SDS
SEC23B
SEC31B
SELENOH
SELENOP
SELL
SEMA6D
SEPSECS
SEPTIN4
SERPINA13P
SERPINA5
SERPINF2
SERTAD1
SESN2
SETD2
SF3A2
SFN
SFTPB
SFTPC
SGCE
SGO1
SGTA
SH2D3A
SH2D3C
SHCBP1
SIGLEC1
SIGLEC14
SIGMAR1
SIN3A
SIRT3
SIRT5
SIVA1
SKA3
SKAP2
SLAMF7
SLAMF8
SLC11A2
SLC12A5
SLC16A14
SLC18A2
SLC19A1
SLC25A10
SLC25A25
SLC25A3
SLC25A6
SLC26A5
SLC27A5
SLC2A2
SLC2A5
SLC30A2
SLC33A1
SLC35F1
SLC39A10
SLC3A2
SLC40A1
SLC5A2
SLC6A1
SLC6A15
SLC6A20
SLC7A7
SLC8A1
SLCO4C1
SLTM
SMAD2
SMAD3
SMARCA4
SMARCB1
SMDT1
[truncated: 259 more rows]

## Sheet: Puerarin
CYP3A4
CYP51A1
MPO
SLC6A4
OPRM1
XDH
ALB
CHRM4
SLC7A2
CACNA1A
PPIG
TNF
PPARG
MMP9
NOS2
NR3C1
IFNG
PRODH
ACE
PPIA
NOS3
NFE2L2
CASP3
BCL2
RELA
CAT
ESR2
MAPK8
MTOR
NFKB1
PGR
PPARA
PTGS2
TGFB1
AKT1
FASLG
GSR
ICAM1
IGF1
IL6
MAPK1
PML
ACADM
ESR1
FOS
GPT
HMGCR
IL1A
IL1B
INSR
MYC
NFKBIA
PTGER1
SIRT1
SLC2A1
SREBF1
TLR4
TXN
VEGFA
CD40LG
TRIM21
RPS27A
F10
PRKCE
F9
TP53
IL2
EGFR
TYR
PTGS1
SELP
HIF1A
PON1
STAT3
CASP9
TNFAIP6
JUN
SOD1
VCAM1
PLAT
GSTP1
CHEK2
SELPLG
AGTR1
IFNB1
ACE2
JAK3
IFNA1
LEPR
CHRM3
CHRM1
CHRNA10
CHRM2
CHRNA2
SLC6A3
SLC25A20
SLC47A1
CACNA1I
GRIN2A
SLC25A29
OPRK1
SLC22A4
CPT2
CHRM5
KCNH2
GRIN2C
GRIN2B
CES1
CPT1A
HTR3A
MLNR
SLCO1B3
GRIN2D
CROT
SLC22A5
CRAT
ABCB1
SLC6A2
GRIN1
SLCO1B1
SCN11A
CACNA2D1
KCNMB1
KCNN1
OAZ3
ABAT
AZIN2
SV2A
NTSR2
P3H3
IARS2
ASL
BCAT1
PADI3
VARS
OPRD1
SLC25A15
KCNN2
TARS
KCNK9
NFKB2
GRIN3B
CACNA2D2
LCMT1
THNSL1
SCN5A
DGKG
SCN10A
PADI2
MAOB
PPIC
PTDSS1
AR
GATM
CHRNA3
CACNA1B
PYCR1
MAOA
PRKCA
LARS
PARS2
ARG1
HRH1
DDAH1
OAT
KCNK3
OAZ2
SLC25A2
PTDSS2
HMOX1
GCLC
FYN
BAX
PARP1
RARA
RPS6KB1
ACTA2
BIRC5
CASP8
CCN2
COL1A1
COX1
CYP2E1
EIF4EBP1
GDNF
GPER1
GSK3B
MAPK3
NQO1
PRKCD
SLC25A4
SLC25A5
ACACA
ACACB
ACHE
ACLY
ACOX1
ALDH1A2
AQP1
AQP3
BMP2B
CDH1
COL3A1
COX2
COX3
CREB1
CYGB
CYP7A1
DSG3
EGF
FASN
FBN1
FBN2
FGF1
GPI
HAS1
HK1
HSPB1
KL
LDHA
LDLR
LIF
MAPK9
MC1R
MMP2
NOS1
PFKP
PGAM1
PLOD3
PPARGC1A
SOD3
SQSTM1
SRD5A2
TBX1
TERT
TIMP1
TPT1
TYRP1
UCP2
UGT1A1
UGT1A10
UGT1A3
UGT1A6
UGT1A7
UGT1A8
UGT1A9
XIAP
Cdh2
ERCC4
argF
MERTK
CPSF3
BRO1
Entpd2
TOP1
RPA3
KPNB1
HI_1161
dhp1
yesE
guaC
dtdA
ANXA1
gfcB
rib4
cpcA1
MID1
nthA
Sds
BACE2
pyrC
pyrH
GADD45A
qdpr-1
RHOQ
hemL
UAP1
FBP1
YOL057W
FAS2
puhA
GALM
Flot2
glmU
metE
thrB
IMPDH
mdh
SMARCA4
HE
tetX
Hsd17b4
PPP1CB
Pcsk1
PDI1
ruvB
CAPN9
ZNF692
SYNCRIP
ahpF
botA
Iscu
Dab2
hemB
FUM1
dnaA
DDX50
pac
ureA
FES
upp
ACR
PPDK1
aceE
VRK2
SEC23
LYZ
pfdB
RNR2
dacB
avrPph3
katA
rbgA
Lyn
ppa
hisC
SPEN
UBA52
UBB
UBC
pta
for
yibA
blaFEZ-1
NSMCE2
POLR2H
uxaC
recC
BT_4395
VTC2
AMY1.1
metXA
CA2
F2
ITGAV ITGB3
PRKCG
PRKCB
PRKCZ
PRKCH
ITGAV ITGB6
PRKACA
F7
SQLE
SLC5A2
NQO2
EGLN1
KISS1R
ADRA2C
IKBKB
ITGA2B ITGB3
ITGB1 ITGA5
BACE1
MCL1
BAD
VCP
TNNC1 TNNT2 TNNI3
CA6
PIK3CA
PLAU
PTGES
ALDH2
DUSP3
CALM1
LTB4R
ALOX12
TBXAS1
MGAM
HTR2A
HTR2C
ADORA2A
HSD17B1
ESRRA
ESRRB
ABCG2
ADORA1
MIF
PFKFB3
HSD17B2
CBR1
PTPRS
ALOX15
ALOX5
SELL
CDK9 CCNT1
CCNA2 CDK2
PDE4D
CA4
PTPN1
CYP19A1
NOX4
CDK5R1 CDK5
SLC29A1
AKR1B1
CA7
CA12
CAMSAP2
TIMP2
FAS
PDGFA
PGP
CDKN1B
CDKN2AIP
ITGB5
PLIN2
F2R

## Sheet: EHF
CSAG1
AC015849.1
CX3CL1
RTP4
TNFAIP6
CXCL9
IFI27
LTB
HERC5
IFI6
PARP9
CTSS
AC007991.3
AC018616.1
MX2
CCL8
CMPK2
STC2
IFIT5
BST2
LY6E
CXCL2
U62317.1
HIST2H2BE
ISG20
VCAM1
DDX58
HES4
DDX60
TNFSF13B
HIST2H2AA4
BIRC3
IFIH1
IFI44L
TAP2
DTX3L
TRAF1
SIX1
SOD2
PPM1K
C11orf96
PLAAT2
RSAD2
TNFAIP3
SLC15A3
IFI44
GBP3
AC083837.1
SAMHD1
RFLNB
GBP1
EPSTI1
AL356534.1
CFB
CXCR4
TNFSF10
LGALS3BP
APOBEC3G
C1R
XAF1
CSAG3
APOL3
FMR1-AS1
SEMA3A
NRCAM
IL1A
GGT6
LAMP3
ZNFX1
MEX3B
ARHGAP18
ICAM1
CXCL8
OGFR
TFEC
PLAAT4
GBP5
IFNB1
IL15
PNPT1
CXCL1
VNN1
AC004551.1
CEBPD
PLEKHA4
H1F0
APOL1
TGM1
ARL9
GCH1
IFI35
PCDH17
IFITM2
PHF11
NFKBIZ
CSF2
DRAXIN
DDX60L
IRF7
IL6
SAMD9
TNFRSF9
KLRG1
NEURL3
ISG15
CXCL3
JAK2
LINC01597
EEF1A1
CXCL6
HLA-G
STAT2
SLC41A2
SP110
TMSB15A
CXCL10
GMPR
BLZF1
ATP10A
SGK1
PARP14
ACBD7
PLSCR1
TTC39A
APOBEC3B-AS1
TNFSF15
APOBEC3A
RHBDF2
POSTN
HPSE
HMGB3
SLC25A28
HLA-F
AC092941.2
SDC4
PANX1
HLA-H
PLAC8
FGF5
RASGRF1
HLA-A
TRIM21
CLEC4G
CEP44
KLF4
CYP2J2
CHRM4
RGCC
PTGS2
OTUD7A
NMI
RNF114
MLKL
GBP4
APOL2
PATL2
AGBL2
AC068888.1
RNF19B
AP000787.1
C1S
EDIL3
BEST3
LGMN
PCLO
UNC93B1
MIEF1
FILIP1
UBE2L6
SELE
DENND2D
THEMIS2
PCDH10
PDGFRL
CCL2
SORT1
DDO
KYNU
NUAK2
EFNB2
OR52K3P
GABRE
CXADR
VSIG10L
PCDHA2
TLR3
SECTM1
FST
CASP1
CH25H
ANKRD30B
MYH10
PLEK2
ANGPTL4
CNP
IL7R
YPEL1
INSR
ARHGEF26
DCLK1
PTGER1
AFAP1L2
AREG
NOG
APOL6
LIPA
CD200
DEFB110
OASL
SLC37A2
KMO
AC005070.3
CDH12
BTC
SNAI2
SLFN5
AC145207.6
CELSR1
PMAIP1
PXT1
GABRR3
OAS2
CXCR5
RALGPS2
TLR2
KIT
LAMA1
TAP1
HERC6
EEFSEC
AC008957.1
CD38
GCM1
BTN3A3
CLGN
CD68
CSF1
ECEL1
NUPR1
IL33
GPRIN3
PYGB
PCDHGA2
COL21A1
AC113554.1
BOLL
ALDH1B1
ALKAL2
MT1B
ART3
NIPSNAP3B
C3orf70
MST1R
LINC00906
COL12A1
ETV7
SETBP1
RHEBL1
TMEM63A
CYP2B7P
FBLN5
F3
SLFN13
TRIB1
FBXO6
SAMD9L
USP41
SAA1
SLC38A5
SMCO3
Z84488.2
PCDHGA7
TNIP3
CR1L
C6orf58
PCDHGB1
FGF20
HSD11B1-AS1
SLC22A16
SBK1
FSTL3
MX1
WDR64
S100A3
CACNA1A
ZBBX
SERPING1
AC010969.3
FCHO1
NLRP14
SYT17
SPARCL1
CALHM4
SEMA4B
RHOV
SLC26A4
PCDH19
SLC7A2
TYMP
AL445490.1
TNFAIP2
C3
MEOX1
CCL20
OR2B6
OR2S1P
RPS6KA6
CD79B
MMP17
HORMAD1
PNPLA7
FGL1
GZMA
CD69
PTPRZ1
CYP26A1
ANKRD45
SPDEF
PRRG4
BTN3A1
CXCL11
USP18
BATF2
HELZ2
TLDC2
IFIT1
IFIT2
IFIT3
PARP10
LGALS9
TRANK1
RNF213
DHX58
STAT1
HLA-C
CCL5
IDO1
TDRD7
IFI30
IFITM1
FAM46A
C19orf66
EIF2AK2
TRIM22
OAS1
OAS3
TRIM14
IFITM3
LAP3
B2M
NLRC5
HLA-B
UBA7
ANGPTL6
PSMB8
PLA1A
TNFRSF10D
BTN3A2
RARRES3
ANGPTL1
MAL2
PSMB9
HLA-DOB
ACSL5
WNT9A
CXCL5
CCL4L2
SMTNL1
CEACAM1
IL23A
CCDC178
CLDN23
UBD
NUP210
PLEK
GCNT4
NOD2
SYNPO2
JCHAIN
HSH2D
CALML3
TMC8
LSP1
HLA-DRA
TMEM229B
LIPC
RBMXL2
SCNN1A
SLC1A3
SLC9C1
IL16
ACTL8
CSF3
ODF3B
SELPLG
CD4
PRND
FAT3
DCDC2
ADAM28
RET
ST14
HAS2
HLA-DRB1
TNF
RBM45
ERVK-6
VEGFA
SERPINE1
RELA
PLG
FOXP3
HMGB1
MRC1
MPO
GORASP1
WNK1
ADIPOQ
CD163
TAM
CALCA
UROD
TYRO3
TM7SF2
THBS1
SYT1
LAIR2
ITGB3
GAS6
ELANE
DMP1
IL34
C20orf181
ERVK-32
NRIR
NAAA
ANGPT1
ANPEP
ITGA2B
IL2RA
IFNG
ICAM2
ERVW-1
GZMB
ERVK-20
TNFRSF1A
IL10
VWF
CD209
CRP
NLRP3
APP
IL1B
TP53
F8
ACE
TLR4
FGA
F9
GPT
ALB
SERPINA1
CFH
F10
IFNA1
RUNX1
CCR5
HTR1A
ADAMTS13
APOE
KRAS
CD8A
ADA2
NLRP12
IL13
CFI
IRF3
THBD
CD46
FCGR2A
IL4
RANBP2
SERPINC1
PIK3C2A
STAT3
FLI1
IL2
CALR
F13A1
PLAT
TGFB1
IL18
NOS2
FGB
CD40LG
MYH9
NOS3
C4A
SERPINA3
HP
MBL2
FURIN
HTRA1
G6PD
HSPD1
CS
IL17A
IFNAR1
CP
CCL3
NPM1
PML
HLA-DQB1
CFTR
PTPN11
CCL4
WAS
CASP3
FGFR1
VKORC1
SLC11A1
SDHB
CD79A
OXT
PDGFRA
PRNP
MMP9
MTHFR
SARS1
TRAF3
CD36
NPPB
HLA-DPA1
CCR6
TBK1
IL5
MB
SLC17A5
CYP11B2
COL4A5
TLR8
IL12A
PPP1R14A
SLC4A1
SELP
TLR7
AKT1
GYPC
ADA
SST
PKD1
CD55
PTGS1
C4B
MMACHC
BMP6
CBL
PECAM1
POMC
TTR
CFHR1
CR1
CLEC4M
FASLG
H2AC18
CCL11
KNG1
EGFR
HAVCR2
INS
ERCC6
PSEN2
PTX3
MYC
MIR122
CXCL12
TCN2
CPB2
IFNA2
CFHR3
RB1
IL12B
RNASEL
JUN
PRKN
ENPP1
RAG1
EDNRA
MAPK1
CD34
SCN2A
IGF1
NFKB1
TLR9
CYP3A4
PDGFB
EDNRB
EIF2S1
IVNS1ABP
HLA-DQA1
LCN2
XRCC6
BCL2
IDH1
LEP
SRC
CFHR2
SOD1
MIR21
ACKR1
TYR
ACTB
GSR
AFP
ADCY10
CTSB
IL6R
MTM1
CD28
NEAT1
CHEK2
ANXA5
IRF1
AGTR1
STIM1
KIR3DL1
VDR
PRSS1
GTF2H1
CASR
SLC2A1
NEU1
NFKBIA
AGT
KDR
APOA1
FGF2
MAVS
DPYD
GTF2H2
IGHE
CYBB
DDX17
ITGAV
MAPK14
FCGR1A
PON1
CDKN2B
TF
CISH
MASP2
CLU
CTSL
KPNA5
BDNF
SOCS3
CD14
CFP
REN
PCCA
PPARG
CX3CR1
MIR221
CYP1A2
CCK
ESR1
HIF1A
FOS
PABPC1
LMNA
LACTB
RNASE3
CDKN2A
DGKE
GHRL
SOCS1
MBP
RNASEK
MDH2
NPPA
SNCA
DDX41
FCN1
BAP1
MTOR
SFTPD
NFE2L2
VTN
CFHR5
GSTP1
HNRNPK
CAT
LPL
PPIG
CD83
KRT18
BCL6
LOC113664106
APOB
VIP
MAPT
VDAC1
ADRB2
OCLN
OPRM1
JAK3
DHFR
GC
TFAP2A
CRH
JAK1
HMGCR
MIR181A1
ODC1
NAGLU
AXL
MDM2
OMP
IL6-AS1
CFHR4
ACE2
CASP9
ABCA4
SLPI
SAP30
HSP90AA1
PICALM
HCRT
GSTM1
FBXO3
PPARA
CDKN1A
PGR
C5
CFD
FAH
XDH
PTS
PRKCE
SLC34A1
KRT8
MOG
UMOD
GUSB
PI3
C5AR1
NPY
AGER
FUT2
MUC5AC
BAAT
RAD51
GAPDH
SLCO2A1
ABCA1
LGALS3
DHPS
MIR181B1
WFS1
KIR2DL3
EZH2
SLC6A4
LAMP1
FAM13A
MEG3
RETN
HSPA8
PRODH
CXCR2
TXN
CYP51A1
PYY
ARMS2
DRD2
ERCC1
IL21R
LEPR
TGM2
GNB3
LEPQTL1
INF2
ERCC2
CXCR3
PIK3R1
IL6ST
PIGA
MIR33A
EIF2AK3
GCG
ITGB1
PRKRA
PAF1
MAPK8
PIK3CG
RECK
AHSG
CCR5AS
NR3C1
IFNL3
ABCB7
BTD
LTF
RPA1
BSG
CD59
IL18R1
LBP
EGR1
CSRP1
CCL17
CCL22
CANX
TSLP
CD3D
TUBB
CCR3
PPIA
HNF1A
COX5A
C2
FCER2
TMPRSS2
PCNA
NPPC
ST8SIA2
GPX3
CHUK
MINK1
SCARB2
SHFL
TJP1
NAMPT
PTHLH
CD9
SIRT1
RHOA
RARB
MIR518D
MUC16
ESR2
DSG1
ADRB1
NUP98
CD3E
ACADM
CDK6
TRIM25
SLC6A19
PTK2
XPA
FGF23
SFTPA1
ERCC5
PTGDS
CEBPB
RPS27A
IKBKE
PNMA2
KPNA2
SMPD1
HADHA
GRB2
PDPN
PTH
SREBF1
IAPP
XPO1
PAH
OTC
SERPINB1
HCRTR1
DDX3X
SNORD83B
IL21
TNNT2
ITIH4
GAL
GLO1
SCN1A
GABRD
GEFSP4
GEFSP7
TRNT1
2022-02-09
2022-02-10
WDR1
HCN1
ADGRV1
HHT3
GABRG2
RIPK1
GEFSP8
2022-02-05
HHT4
GEFSP6
CPA6
2022-02-01
ENG
PFFE1
GDF2
JAM3
ACVRL1
MEFV
STX1B
2022-02-06
SMAD4
2022-02-02
HCN2
SCN1B
2022-02-07
DEE52
DEE6A
AIEFL
EIG17
GEFSP3
ICH
KIAA0686
MS5
MYHRS
DRVT
FEB4
FHM3
USH2C
DEE6B
ACE1
ALK1
AAT
BRGDA5
DEE24
DPC4
EIG10
ETL5
FEB8
FMF
GEFSP11
HHT1
HHT5
MASS1
PFMCD
RIP
RPEM
SMEI
TNFAR
ECA2
EJM7
ATFB13
FEB11
FEB2
FEB3A
FPF
GEFSP10
HHT2
IMD57
JIP
MVCD3
ORW
PAAND
VLGR1
BCNG2
BMP9
CDSIGN
ACVRLK1
ADRB2RL1
BCNG1
CPAH
DCP1
DEE74
END
FEB3B
GEFSP1
GEFSP2
GEFSP5
GEFSP9
GPR98
MADH4
MEF
ORW3
PFITS
PI
RIP1
SIFD
TNFR1

## Sheet: common genes
ACE
ACE2
AGTR1
AKT1
ALB
BCL2
CASP3
CASP9
CAT
CD40LG
CYP3A4
EGFR
ESR1
F10
FASLG
FOS
GPT
GSR
HIF1A
HMGCR
ICAM1
IFNA1
IFNB1
IFNG
IGF1
IL1A
IL1B
IL2
IL6
JAK3
JUN
MAPK1
MAPK8
MMP9
MPO
MTOR
MYC
NFE2L2
NFKB1
NFKBIA
NOS2
NOS3
NR3C1
OPRM1
PLAT
PON1
PPARA
PPARG
PPIA
PPIG
PTGS1
PTGS2
RELA
RPS27A
SELP
SIRT1
SLC6A4
SOD1
SREBF1
STAT3
TGFB1
TLR4
TNF
TNFAIP6
TP53
TRIM21
TXN
VEGFA
XDH
