# Supplementary material for: Puerarin: A Potential Therapeutic for SARS-CoV-2 and Hantavirus Co-Infection
Source: Front Immunol. 2022 May 19;13:892350. doi: 10.3389/fimmu.2022.892350 (PMC9161725; doi:10.3389/fimmu.2022.892350)
Supplement: Supplementary Table 5 — PPI network of common genes. [file Table_5.xlsx]

## Sheet: Sheet1
Entity 1	Entity 2	Weight	Network group	Network
TNFAIP6	IL1A	0.0153353	Co-expression	Boldrick-Relman-2002
IGF1	MPO	0.0081365	Co-expression	Boldrick-Relman-2002
PTGS2	MPO	0.0114502	Co-expression	Boldrick-Relman-2002
MAPK8	XDH	0.0116998	Co-expression	Boldrick-Relman-2002
MMP9	SELP	0.00712654	Co-expression	Boldrick-Relman-2002
IL1B	IL1A	0.0146815	Co-expression	Boldrick-Relman-2002
IL1B	TNFAIP6	0.0132955	Co-expression	Boldrick-Relman-2002
ICAM1	CASP9	0.0156695	Co-expression	Boldrick-Relman-2002
IL6	IL1A	0.0191134	Co-expression	Boldrick-Relman-2002
IL6	TNFAIP6	0.0153464	Co-expression	Boldrick-Relman-2002
IL6	IL1B	0.0141423	Co-expression	Boldrick-Relman-2002
NFKBIA	IL1A	0.0127534	Co-expression	Boldrick-Relman-2002
NFKBIA	TNFAIP6	0.0112668	Co-expression	Boldrick-Relman-2002
NFKBIA	IL1B	0.0129097	Co-expression	Boldrick-Relman-2002
NFKBIA	IL6	0.0136934	Co-expression	Boldrick-Relman-2002
FOS	TGFB1	0.0209861	Co-expression	Boldrick-Relman-2002
TNF	IL1A	0.015532	Co-expression	Boldrick-Relman-2002
TNF	IL1B	0.0130644	Co-expression	Boldrick-Relman-2002
TNF	IL6	0.0136462	Co-expression	Boldrick-Relman-2002
TNF	NFKBIA	0.0152386	Co-expression	Boldrick-Relman-2002
NR3C1	IL6	0.0109741	Co-expression	Boldrick-Relman-2002
RELA	IL1B	0.0135531	Co-expression	Boldrick-Relman-2002
RELA	NFKBIA	0.0174435	Co-expression	Boldrick-Relman-2002
RELA	NR3C1	0.0139299	Co-expression	Boldrick-Relman-2002
JUN	PTGS1	0.0123607	Co-expression	Boldrick-Relman-2002
JUN	ICAM1	0.0140515	Co-expression	Boldrick-Relman-2002
JUN	FOS	0.0184764	Co-expression	Boldrick-Relman-2002
JUN	TNF	0.0154518	Co-expression	Boldrick-Relman-2002
JUN	ESR1	0.0150134	Co-expression	Boldrick-Relman-2002
NFKB1	PTGS2	0.0252958	Co-expression	Boldrick-Relman-2002
NFKB1	NR3C1	0.0110392	Co-expression	Boldrick-Relman-2002
NFKB1	RELA	0.0240577	Co-expression	Boldrick-Relman-2002
HIF1A	TNFAIP6	0.0126866	Co-expression	Boldrick-Relman-2002
EGFR	STAT3	0.0143428	Co-expression	Boldrick-Relman-2002
MYC	PPIA	0.00780034	Co-expression	Boldrick-Relman-2002
ATF3	CASP3	0.0232264	Co-expression	Boldrick-Relman-2002
REL	MYC	0.00864128	Co-expression	Boldrick-Relman-2002
JUNB	ICAM1	0.0133629	Co-expression	Boldrick-Relman-2002
JUNB	TNF	0.0149111	Co-expression	Boldrick-Relman-2002
JUNB	ESR1	0.0134888	Co-expression	Boldrick-Relman-2002
JUNB	JUN	0.0196254	Co-expression	Boldrick-Relman-2002
NFKB2	TNFAIP6	0.0107174	Co-expression	Boldrick-Relman-2002
NFKB2	PTGS2	0.0110125	Co-expression	Boldrick-Relman-2002
NFKB2	IL1B	0.0108099	Co-expression	Boldrick-Relman-2002
NFKB2	IL6	0.0102918	Co-expression	Boldrick-Relman-2002
NFKB2	NFKBIA	0.00990967	Co-expression	Boldrick-Relman-2002
NFKB2	TNF	0.0115314	Co-expression	Boldrick-Relman-2002
NFKB2	RELA	0.0152999	Co-expression	Boldrick-Relman-2002
NFKB2	NFKB1	0.012422	Co-expression	Boldrick-Relman-2002
STAT1	NR3C1	0.00997417	Co-expression	Boldrick-Relman-2002
NCOA2	SELP	0.00517435	Co-expression	Boldrick-Relman-2002
RELB	TNFAIP6	0.0126781	Co-expression	Boldrick-Relman-2002
RELB	IL1B	0.0110902	Co-expression	Boldrick-Relman-2002
RELB	IL6	0.0113277	Co-expression	Boldrick-Relman-2002
RELB	NFKBIA	0.0100756	Co-expression	Boldrick-Relman-2002
RELB	RELA	0.0123051	Co-expression	Boldrick-Relman-2002
RELB	NFKB2	0.0118468	Co-expression	Boldrick-Relman-2002
CFLAR	TNFAIP6	0.0132878	Co-expression	Boldrick-Relman-2002
CFLAR	PTGS2	0.0162193	Co-expression	Boldrick-Relman-2002
CFLAR	IL1B	0.0107169	Co-expression	Boldrick-Relman-2002
CFLAR	IL6	0.0122745	Co-expression	Boldrick-Relman-2002
CFLAR	NR3C1	0.0102317	Co-expression	Boldrick-Relman-2002
CFLAR	RELA	0.0176606	Co-expression	Boldrick-Relman-2002
CFLAR	HIF1A	0.0206996	Co-expression	Boldrick-Relman-2002
CFLAR	NFKB2	0.0107822	Co-expression	Boldrick-Relman-2002
CFLAR	RELB	0.0103612	Co-expression	Boldrick-Relman-2002
TNFAIP3	IL1A	0.0160126	Co-expression	Boldrick-Relman-2002
TNFAIP3	TNFAIP6	0.0123288	Co-expression	Boldrick-Relman-2002
TNFAIP3	PTGS2	0.0128634	Co-expression	Boldrick-Relman-2002
TNFAIP3	IL1B	0.0141645	Co-expression	Boldrick-Relman-2002
TNFAIP3	IL6	0.0139002	Co-expression	Boldrick-Relman-2002
TNFAIP3	NFKBIA	0.0158546	Co-expression	Boldrick-Relman-2002
TNFAIP3	TNF	0.0161114	Co-expression	Boldrick-Relman-2002
TNFAIP3	RELA	0.0179445	Co-expression	Boldrick-Relman-2002
TNFAIP3	JUNB	0.0109447	Co-expression	Boldrick-Relman-2002
TNFAIP3	NFKB2	0.0115611	Co-expression	Boldrick-Relman-2002
TNFAIP3	RELB	0.0102423	Co-expression	Boldrick-Relman-2002
TNFAIP3	CFLAR	0.0129697	Co-expression	Boldrick-Relman-2002
PTGS1	TRIM21	0.00536369	Co-expression	Ramaswamy-Golub-2001
PPIA	RPS27A	0.0025984	Co-expression	Ramaswamy-Golub-2001
PPIA	HMGCR	0.00572666	Co-expression	Ramaswamy-Golub-2001
MPO	CAT	0.0178659	Co-expression	Ramaswamy-Golub-2001
CASP9	TRIM21	0.0080686	Co-expression	Ramaswamy-Golub-2001
PTGS2	TNFAIP6	0.0155655	Co-expression	Ramaswamy-Golub-2001
MMP9	IFNG	0.0162593	Co-expression	Ramaswamy-Golub-2001
IL1B	TLR4	0.0169401	Co-expression	Ramaswamy-Golub-2001
IL1B	TNFAIP6	0.0169903	Co-expression	Ramaswamy-Golub-2001
IL1B	PTGS2	0.0126676	Co-expression	Ramaswamy-Golub-2001
ICAM1	TLR4	0.0192565	Co-expression	Ramaswamy-Golub-2001
ICAM1	IFNG	0.0136792	Co-expression	Ramaswamy-Golub-2001
ICAM1	TNFAIP6	0.0144522	Co-expression	Ramaswamy-Golub-2001
ICAM1	IL1B	0.01571	Co-expression	Ramaswamy-Golub-2001
IL6	TLR4	0.018388	Co-expression	Ramaswamy-Golub-2001
IL6	IFNB1	0.0183473	Co-expression	Ramaswamy-Golub-2001
IL6	TNFAIP6	0.0188683	Co-expression	Ramaswamy-Golub-2001
IL6	IL1B	0.0201998	Co-expression	Ramaswamy-Golub-2001
IL6	ICAM1	0.017715	Co-expression	Ramaswamy-Golub-2001
TXN	PPIA	0.00512553	Co-expression	Ramaswamy-Golub-2001
SOD1	RPS27A	0.007585	Co-expression	Ramaswamy-Golub-2001
NFKBIA	TNFAIP6	0.00888494	Co-expression	Ramaswamy-Golub-2001
NFKBIA	PTGS2	0.00956047	Co-expression	Ramaswamy-Golub-2001
NFKBIA	IL1B	0.00839624	Co-expression	Ramaswamy-Golub-2001
NFKBIA	ICAM1	0.0089829	Co-expression	Ramaswamy-Golub-2001
NFKBIA	IL6	0.00814905	Co-expression	Ramaswamy-Golub-2001
FOS	RPS27A	0.00591086	Co-expression	Ramaswamy-Golub-2001
FOS	PTGS2	0.0139077	Co-expression	Ramaswamy-Golub-2001
TNF	IL1B	0.0151391	Co-expression	Ramaswamy-Golub-2001
TNF	ICAM1	0.0146599	Co-expression	Ramaswamy-Golub-2001
TNF	IL6	0.0174981	Co-expression	Ramaswamy-Golub-2001
ESR1	PTGS1	0.0231696	Co-expression	Ramaswamy-Golub-2001
STAT3	TNFAIP6	0.00945366	Co-expression	Ramaswamy-Golub-2001
STAT3	PTGS2	0.00846939	Co-expression	Ramaswamy-Golub-2001
STAT3	NFKBIA	0.0063143	Co-expression	Ramaswamy-Golub-2001
JUN	FOS	0.0167299	Co-expression	Ramaswamy-Golub-2001
NFKB1	PTGS2	0.00802796	Co-expression	Ramaswamy-Golub-2001
NFKB1	NFKBIA	0.00616795	Co-expression	Ramaswamy-Golub-2001
NFKB1	STAT3	0.00608179	Co-expression	Ramaswamy-Golub-2001
HIF1A	SREBF1	0.0126575	Co-expression	Ramaswamy-Golub-2001
AKT1	NFKBIA	0.00591514	Co-expression	Ramaswamy-Golub-2001
AKT1	STAT3	0.00623483	Co-expression	Ramaswamy-Golub-2001
AKT1	RELA	0.0134746	Co-expression	Ramaswamy-Golub-2001
EGFR	PTGS1	0.0162888	Co-expression	Ramaswamy-Golub-2001
MYC	TP53	0.0125627	Co-expression	Ramaswamy-Golub-2001
ATF3	PTGS2	0.0168551	Co-expression	Ramaswamy-Golub-2001
ATF3	FOS	0.0145883	Co-expression	Ramaswamy-Golub-2001
ATF3	JUN	0.0214012	Co-expression	Ramaswamy-Golub-2001
REL	NFKBIA	0.00795092	Co-expression	Ramaswamy-Golub-2001
REL	STAT3	0.00744035	Co-expression	Ramaswamy-Golub-2001
REL	NFKB1	0.00800192	Co-expression	Ramaswamy-Golub-2001
JUNB	PTGS2	0.0173545	Co-expression	Ramaswamy-Golub-2001
JUNB	NFKBIA	0.0104839	Co-expression	Ramaswamy-Golub-2001
JUNB	FOS	0.0145352	Co-expression	Ramaswamy-Golub-2001
JUNB	AKT1	0.00811714	Co-expression	Ramaswamy-Golub-2001
JUNB	ATF3	0.0161005	Co-expression	Ramaswamy-Golub-2001
JUNB	REL	0.0105496	Co-expression	Ramaswamy-Golub-2001
NFKBIZ	CAT	0.0127384	Co-expression	Ramaswamy-Golub-2001
NFKBIZ	TNFAIP6	0.0145035	Co-expression	Ramaswamy-Golub-2001
NFKBIZ	PTGS2	0.0150195	Co-expression	Ramaswamy-Golub-2001
NFKBIZ	IL1B	0.0123453	Co-expression	Ramaswamy-Golub-2001
NFKBIZ	IL6	0.01241	Co-expression	Ramaswamy-Golub-2001
NFKBIZ	NFKBIA	0.0105001	Co-expression	Ramaswamy-Golub-2001
NFKBIZ	FOS	0.012614	Co-expression	Ramaswamy-Golub-2001
NFKBIZ	AKT1	0.00787391	Co-expression	Ramaswamy-Golub-2001
NFKBIZ	JUNB	0.0149893	Co-expression	Ramaswamy-Golub-2001
S100A8	TLR4	0.0133956	Co-expression	Ramaswamy-Golub-2001
S100A8	TNFAIP6	0.0123912	Co-expression	Ramaswamy-Golub-2001
S100A8	IL1B	0.0147713	Co-expression	Ramaswamy-Golub-2001
S100A8	ICAM1	0.0135471	Co-expression	Ramaswamy-Golub-2001
S100A8	IL6	0.0147537	Co-expression	Ramaswamy-Golub-2001
S100A8	NFKBIA	0.00800398	Co-expression	Ramaswamy-Golub-2001
S100A8	TNF	0.0126321	Co-expression	Ramaswamy-Golub-2001
S100A8	NFKBIZ	0.0109464	Co-expression	Ramaswamy-Golub-2001
NFKB2	IL1B	0.0173235	Co-expression	Ramaswamy-Golub-2001
NFKB2	ICAM1	0.0179545	Co-expression	Ramaswamy-Golub-2001
NFKB2	IL6	0.0179592	Co-expression	Ramaswamy-Golub-2001
NFKB2	NFKBIA	0.0104128	Co-expression	Ramaswamy-Golub-2001
NFKB2	STAT3	0.00994563	Co-expression	Ramaswamy-Golub-2001
NFKB2	NFKB1	0.0105371	Co-expression	Ramaswamy-Golub-2001
STAT1	IFNG	0.0223624	Co-expression	Ramaswamy-Golub-2001
STAT1	MMP9	0.0183062	Co-expression	Ramaswamy-Golub-2001
NCOA2	CYP3A4	0.00733414	Co-expression	Ramaswamy-Golub-2001
NCOA2	TRIM21	0.00223258	Co-expression	Ramaswamy-Golub-2001
NCOA2	EGFR	0.00515184	Co-expression	Ramaswamy-Golub-2001
RELB	PTGS2	0.00806454	Co-expression	Ramaswamy-Golub-2001
RELB	IL1B	0.00869727	Co-expression	Ramaswamy-Golub-2001
RELB	ICAM1	0.00968239	Co-expression	Ramaswamy-Golub-2001
RELB	IL6	0.00851605	Co-expression	Ramaswamy-Golub-2001
RELB	NFKBIA	0.00713225	Co-expression	Ramaswamy-Golub-2001
RELB	STAT3	0.00655991	Co-expression	Ramaswamy-Golub-2001
RELB	NFKB1	0.00696057	Co-expression	Ramaswamy-Golub-2001
RELB	AKT1	0.00599733	Co-expression	Ramaswamy-Golub-2001
RELB	REL	0.00884553	Co-expression	Ramaswamy-Golub-2001
RELB	JUNB	0.00919299	Co-expression	Ramaswamy-Golub-2001
RELB	NFKBIZ	0.00883127	Co-expression	Ramaswamy-Golub-2001
RELB	S100A8	0.00823839	Co-expression	Ramaswamy-Golub-2001
RELB	NFKB2	0.0111679	Co-expression	Ramaswamy-Golub-2001
EPX	CYP3A4	0.0177131	Co-expression	Ramaswamy-Golub-2001
EPX	PON1	0.0125736	Co-expression	Ramaswamy-Golub-2001
EPX	IL2	0.0152647	Co-expression	Ramaswamy-Golub-2001
CFLAR	TNFAIP6	0.0191844	Co-expression	Ramaswamy-Golub-2001
CFLAR	STAT3	0.0113228	Co-expression	Ramaswamy-Golub-2001
CFLAR	AKT1	0.010596	Co-expression	Ramaswamy-Golub-2001
CFLAR	RELB	0.0117474	Co-expression	Ramaswamy-Golub-2001
CEBPB	PTGS2	0.0136858	Co-expression	Ramaswamy-Golub-2001
CEBPB	NFKBIA	0.00845735	Co-expression	Ramaswamy-Golub-2001
CEBPB	STAT3	0.00738324	Co-expression	Ramaswamy-Golub-2001
CEBPB	NFKB1	0.00901327	Co-expression	Ramaswamy-Golub-2001
CEBPB	ATF3	0.011704	Co-expression	Ramaswamy-Golub-2001
CEBPB	REL	0.0110145	Co-expression	Ramaswamy-Golub-2001
CEBPB	JUNB	0.013079	Co-expression	Ramaswamy-Golub-2001
CEBPB	NFKB2	0.0140605	Co-expression	Ramaswamy-Golub-2001
CEBPB	RELB	0.00881706	Co-expression	Ramaswamy-Golub-2001
TNFAIP3	IL1B	0.0120622	Co-expression	Ramaswamy-Golub-2001
TNFAIP3	IL6	0.012132	Co-expression	Ramaswamy-Golub-2001
TNFAIP3	NFKBIA	0.0088186	Co-expression	Ramaswamy-Golub-2001
TNFAIP3	TNF	0.0156493	Co-expression	Ramaswamy-Golub-2001
TNFAIP3	REL	0.0108226	Co-expression	Ramaswamy-Golub-2001
TNFAIP3	JUNB	0.0124812	Co-expression	Ramaswamy-Golub-2001
TNFAIP3	S100A8	0.0108575	Co-expression	Ramaswamy-Golub-2001
TNFAIP3	RELB	0.0095356	Co-expression	Ramaswamy-Golub-2001
IGF1	MPO	0.0183108	Co-expression	Alizadeh-Staudt-2000
MMP9	TNFAIP6	0.00698671	Co-expression	Alizadeh-Staudt-2000
MMP9	IGF1	0.00777592	Co-expression	Alizadeh-Staudt-2000
IL1B	PTGS1	0.0197923	Co-expression	Alizadeh-Staudt-2000
ICAM1	IL1A	0.0126206	Co-expression	Alizadeh-Staudt-2000
IL6	ICAM1	0.0116931	Co-expression	Alizadeh-Staudt-2000
TXN	XDH	0.00723708	Co-expression	Alizadeh-Staudt-2000
NFKBIA	TNFAIP6	0.0118446	Co-expression	Alizadeh-Staudt-2000
NFKBIA	IL1B	0.0162784	Co-expression	Alizadeh-Staudt-2000
NFKBIA	IL6	0.0179644	Co-expression	Alizadeh-Staudt-2000
FOS	IL1B	0.0195035	Co-expression	Alizadeh-Staudt-2000
FOS	NFKBIA	0.0183464	Co-expression	Alizadeh-Staudt-2000
TNF	IL1B	0.0192002	Co-expression	Alizadeh-Staudt-2000
TNF	NFKBIA	0.0166285	Co-expression	Alizadeh-Staudt-2000
TNF	FOS	0.0195939	Co-expression	Alizadeh-Staudt-2000
NR3C1	PPIG	0.0138244	Co-expression	Alizadeh-Staudt-2000
STAT3	CASP3	0.012277	Co-expression	Alizadeh-Staudt-2000
RELA	NFKBIA	0.0175255	Co-expression	Alizadeh-Staudt-2000
MAPK1	VEGFA	0.0126024	Co-expression	Alizadeh-Staudt-2000
MAPK1	BCL2	0.0107879	Co-expression	Alizadeh-Staudt-2000
MAPK1	NR3C1	0.00858762	Co-expression	Alizadeh-Staudt-2000
JUN	FOS	0.0191362	Co-expression	Alizadeh-Staudt-2000
NFKB1	TNFAIP6	0.0155206	Co-expression	Alizadeh-Staudt-2000
NFKB1	MMP9	0.00815889	Co-expression	Alizadeh-Staudt-2000
NFKB1	IL1B	0.0195705	Co-expression	Alizadeh-Staudt-2000
HIF1A	NFKBIA	0.0148692	Co-expression	Alizadeh-Staudt-2000
HIF1A	FOS	0.0246871	Co-expression	Alizadeh-Staudt-2000
HIF1A	TNF	0.0224448	Co-expression	Alizadeh-Staudt-2000
AKT1	CASP9	0.0214325	Co-expression	Alizadeh-Staudt-2000
EGFR	CASP3	0.0161725	Co-expression	Alizadeh-Staudt-2000
TP53	PTGS2	0.00986512	Co-expression	Alizadeh-Staudt-2000
ATF3	SELP	0.0170026	Co-expression	Alizadeh-Staudt-2000
REL	VEGFA	0.020182	Co-expression	Alizadeh-Staudt-2000
JUNB	IL1B	0.0174064	Co-expression	Alizadeh-Staudt-2000
JUNB	IL6	0.0155968	Co-expression	Alizadeh-Staudt-2000
JUNB	NFKBIA	0.0255011	Co-expression	Alizadeh-Staudt-2000
JUNB	FOS	0.0236126	Co-expression	Alizadeh-Staudt-2000
JUNB	RELA	0.0198427	Co-expression	Alizadeh-Staudt-2000
JUNB	JUN	0.0209501	Co-expression	Alizadeh-Staudt-2000
NFKB2	IL1B	0.01551	Co-expression	Alizadeh-Staudt-2000
NFKB2	NFKBIA	0.0205427	Co-expression	Alizadeh-Staudt-2000
NFKB2	TNF	0.0130697	Co-expression	Alizadeh-Staudt-2000
NFKB2	RELA	0.0180775	Co-expression	Alizadeh-Staudt-2000
NFKB2	NFKB1	0.0157206	Co-expression	Alizadeh-Staudt-2000
NFKB2	JUNB	0.0182882	Co-expression	Alizadeh-Staudt-2000
NCOA1	TGFB1	0.012979	Co-expression	Alizadeh-Staudt-2000
NCOA1	NR3C1	0.0135141	Co-expression	Alizadeh-Staudt-2000
STAT1	MMP9	0.00868722	Co-expression	Alizadeh-Staudt-2000
RELB	NFKBIA	0.0207692	Co-expression	Alizadeh-Staudt-2000
RELB	RELA	0.0184226	Co-expression	Alizadeh-Staudt-2000
RELB	NFKB2	0.0244478	Co-expression	Alizadeh-Staudt-2000
CFLAR	IL6	0.0141716	Co-expression	Alizadeh-Staudt-2000
CFLAR	TXN	0.00935075	Co-expression	Alizadeh-Staudt-2000
CFLAR	NFKBIA	0.0150482	Co-expression	Alizadeh-Staudt-2000
CFLAR	RELB	0.0173302	Co-expression	Alizadeh-Staudt-2000
IL1R2	PTGS2	0.0138842	Co-expression	Alizadeh-Staudt-2000
IL1R2	STAT3	0.0143172	Co-expression	Alizadeh-Staudt-2000
TNFAIP3	IL1B	0.0147853	Co-expression	Alizadeh-Staudt-2000
TNFAIP3	IL6	0.0159824	Co-expression	Alizadeh-Staudt-2000
TNFAIP3	NFKBIA	0.0220443	Co-expression	Alizadeh-Staudt-2000
TNFAIP3	FOS	0.0135455	Co-expression	Alizadeh-Staudt-2000
TNFAIP3	TNF	0.0128641	Co-expression	Alizadeh-Staudt-2000
TNFAIP3	NFKB1	0.0142488	Co-expression	Alizadeh-Staudt-2000
TNFAIP3	HIF1A	0.0139574	Co-expression	Alizadeh-Staudt-2000
TNFAIP3	JUNB	0.0163645	Co-expression	Alizadeh-Staudt-2000
TNFAIP3	NFKB2	0.0158884	Co-expression	Alizadeh-Staudt-2000
TNFAIP3	RELB	0.013615	Co-expression	Alizadeh-Staudt-2000
TNFAIP3	CFLAR	0.0148787	Co-expression	Alizadeh-Staudt-2000
CYP3A4	ACE2	0.00696158	Co-expression	Arijs-Rutgeerts-2009
ACE	ACE2	0.00291168	Co-expression	Arijs-Rutgeerts-2009
SLC6A4	ACE2	0.0024396	Co-expression	Arijs-Rutgeerts-2009
SLC6A4	ACE	0.00621337	Co-expression	Arijs-Rutgeerts-2009
SIRT1	PPIG	0.0146474	Co-expression	Arijs-Rutgeerts-2009
F10	SLC6A4	0.00752453	Co-expression	Arijs-Rutgeerts-2009
TNFAIP6	IFNG	0.0116539	Co-expression	Arijs-Rutgeerts-2009
PPARG	HMGCR	0.0049259	Co-expression	Arijs-Rutgeerts-2009
XDH	TRIM21	0.0150896	Co-expression	Arijs-Rutgeerts-2009
PTGS2	TLR4	0.00936695	Co-expression	Arijs-Rutgeerts-2009
PTGS2	IL1A	0.0132188	Co-expression	Arijs-Rutgeerts-2009
IL1B	TLR4	0.00746074	Co-expression	Arijs-Rutgeerts-2009
IL1B	IL1A	0.0111985	Co-expression	Arijs-Rutgeerts-2009
IL1B	TNFAIP6	0.00658794	Co-expression	Arijs-Rutgeerts-2009
IL1B	PTGS2	0.00678753	Co-expression	Arijs-Rutgeerts-2009
ICAM1	TLR4	0.0142966	Co-expression	Arijs-Rutgeerts-2009
ICAM1	PTGS2	0.0114379	Co-expression	Arijs-Rutgeerts-2009
ICAM1	IL1B	0.00864179	Co-expression	Arijs-Rutgeerts-2009
IL6	IL1A	0.0187628	Co-expression	Arijs-Rutgeerts-2009
IL6	TNFAIP6	0.0120179	Co-expression	Arijs-Rutgeerts-2009
IL6	PTGS2	0.0119898	Co-expression	Arijs-Rutgeerts-2009
IL6	MMP9	0.013209	Co-expression	Arijs-Rutgeerts-2009
IL6	IL1B	0.00871166	Co-expression	Arijs-Rutgeerts-2009
IL6	ICAM1	0.0156702	Co-expression	Arijs-Rutgeerts-2009
NOS2	TRIM21	0.0103565	Co-expression	Arijs-Rutgeerts-2009
NOS2	XDH	0.0122535	Co-expression	Arijs-Rutgeerts-2009
SOD1	XDH	0.0147345	Co-expression	Arijs-Rutgeerts-2009
NFKBIA	PTGS2	0.0147459	Co-expression	Arijs-Rutgeerts-2009
NFKBIA	IL1B	0.0112298	Co-expression	Arijs-Rutgeerts-2009
NFKBIA	IL6	0.0198683	Co-expression	Arijs-Rutgeerts-2009
TNF	IL1A	0.0237524	Co-expression	Arijs-Rutgeerts-2009
TNF	PTGS2	0.0130503	Co-expression	Arijs-Rutgeerts-2009
TNF	IL1B	0.0103534	Co-expression	Arijs-Rutgeerts-2009
TNF	IL6	0.0203847	Co-expression	Arijs-Rutgeerts-2009
TNF	NFKBIA	0.0228584	Co-expression	Arijs-Rutgeerts-2009
STAT3	TRIM21	0.0183633	Co-expression	Arijs-Rutgeerts-2009
STAT3	XDH	0.0183162	Co-expression	Arijs-Rutgeerts-2009
STAT3	NOS2	0.0144712	Co-expression	Arijs-Rutgeerts-2009
JUN	FOS	0.0333087	Co-expression	Arijs-Rutgeerts-2009
NFKB1	IL1B	0.00607176	Co-expression	Arijs-Rutgeerts-2009
HIF1A	NOS2	0.00511297	Co-expression	Arijs-Rutgeerts-2009
HIF1A	STAT3	0.00769678	Co-expression	Arijs-Rutgeerts-2009
MYC	FOS	0.00834483	Co-expression	Arijs-Rutgeerts-2009
ATF3	FOS	0.0250116	Co-expression	Arijs-Rutgeerts-2009
ATF3	JUN	0.02547	Co-expression	Arijs-Rutgeerts-2009
REL	HIF1A	0.0102668	Co-expression	Arijs-Rutgeerts-2009
JUNB	FOS	0.0174555	Co-expression	Arijs-Rutgeerts-2009
JUNB	MYC	0.0070509	Co-expression	Arijs-Rutgeerts-2009
JUNB	ATF3	0.0134963	Co-expression	Arijs-Rutgeerts-2009
NFKBIZ	NOS2	0.0075349	Co-expression	Arijs-Rutgeerts-2009
NFKBIZ	STAT3	0.0107848	Co-expression	Arijs-Rutgeerts-2009
NFKBIZ	HIF1A	0.00681312	Co-expression	Arijs-Rutgeerts-2009
SOD3	RELA	0.00833163	Co-expression	Arijs-Rutgeerts-2009
S100A8	TLR4	0.00779602	Co-expression	Arijs-Rutgeerts-2009
S100A8	IL1A	0.0107067	Co-expression	Arijs-Rutgeerts-2009
S100A8	IFNG	0.0082256	Co-expression	Arijs-Rutgeerts-2009
S100A8	TNFAIP6	0.00721191	Co-expression	Arijs-Rutgeerts-2009
S100A8	IL1B	0.00525238	Co-expression	Arijs-Rutgeerts-2009
S100A8	NFKBIA	0.0105426	Co-expression	Arijs-Rutgeerts-2009
STAT1	TRIM21	0.0105372	Co-expression	Arijs-Rutgeerts-2009
STAT1	IFNG	0.0115658	Co-expression	Arijs-Rutgeerts-2009
RELB	FASLG	0.0138276	Co-expression	Arijs-Rutgeerts-2009
CFLAR	HIF1A	0.0113502	Co-expression	Arijs-Rutgeerts-2009
CFLAR	S100A8	0.0111982	Co-expression	Arijs-Rutgeerts-2009
CEBPB	TLR4	0.00453074	Co-expression	Arijs-Rutgeerts-2009
CEBPB	IL1A	0.00606116	Co-expression	Arijs-Rutgeerts-2009
CEBPB	PTGS1	0.00453642	Co-expression	Arijs-Rutgeerts-2009
CEBPB	TNFAIP6	0.00432678	Co-expression	Arijs-Rutgeerts-2009
CEBPB	PTGS2	0.00410829	Co-expression	Arijs-Rutgeerts-2009
CEBPB	IL1B	0.0031419	Co-expression	Arijs-Rutgeerts-2009
CEBPB	ICAM1	0.00552341	Co-expression	Arijs-Rutgeerts-2009
CEBPB	IL6	0.00579335	Co-expression	Arijs-Rutgeerts-2009
CEBPB	NFKBIA	0.00678411	Co-expression	Arijs-Rutgeerts-2009
CEBPB	TNF	0.0059709	Co-expression	Arijs-Rutgeerts-2009
CEBPB	HIF1A	0.00242624	Co-expression	Arijs-Rutgeerts-2009
CEBPB	S100A8	0.00346174	Co-expression	Arijs-Rutgeerts-2009
CEBPB	CFLAR	0.00695248	Co-expression	Arijs-Rutgeerts-2009
BID	NFKB1	0.0177619	Co-expression	Arijs-Rutgeerts-2009
BID	HIF1A	0.0089942	Co-expression	Arijs-Rutgeerts-2009
TNFAIP3	IL1A	0.0201175	Co-expression	Arijs-Rutgeerts-2009
TNFAIP3	PTGS2	0.0123313	Co-expression	Arijs-Rutgeerts-2009
TNFAIP3	IL1B	0.00931943	Co-expression	Arijs-Rutgeerts-2009
TNFAIP3	ICAM1	0.0174021	Co-expression	Arijs-Rutgeerts-2009
TNFAIP3	IL6	0.016203	Co-expression	Arijs-Rutgeerts-2009
TNFAIP3	NFKBIA	0.0289652	Co-expression	Arijs-Rutgeerts-2009
TNFAIP3	TNF	0.0186583	Co-expression	Arijs-Rutgeerts-2009
TNFAIP3	S100A8	0.00924139	Co-expression	Arijs-Rutgeerts-2009
TNFAIP3	CFLAR	0.021443	Co-expression	Arijs-Rutgeerts-2009
TNFAIP3	CEBPB	0.00579762	Co-expression	Arijs-Rutgeerts-2009
TNFAIP6	IL1A	0.0115219	Co-expression	Rosenwald-Staudt-2001
IGF1	MPO	0.0122685	Co-expression	Rosenwald-Staudt-2001
XDH	VEGFA	0.0107382	Co-expression	Rosenwald-Staudt-2001
MMP9	TNFAIP6	0.00505975	Co-expression	Rosenwald-Staudt-2001
MMP9	IGF1	0.005252	Co-expression	Rosenwald-Staudt-2001
IL1B	CASP9	0.0174815	Co-expression	Rosenwald-Staudt-2001
ICAM1	IL1A	0.00812083	Co-expression	Rosenwald-Staudt-2001
CASP3	ICAM1	0.00723354	Co-expression	Rosenwald-Staudt-2001
IL6	TNFAIP6	0.0089715	Co-expression	Rosenwald-Staudt-2001
IL6	ICAM1	0.00723547	Co-expression	Rosenwald-Staudt-2001
TXN	PPIA	0.00872965	Co-expression	Rosenwald-Staudt-2001
TXN	XDH	0.00585378	Co-expression	Rosenwald-Staudt-2001
TXN	IL6	0.00648945	Co-expression	Rosenwald-Staudt-2001
NFKBIA	TNFAIP6	0.00847015	Co-expression	Rosenwald-Staudt-2001
NFKBIA	IL1B	0.0136389	Co-expression	Rosenwald-Staudt-2001
NFKBIA	IL6	0.0124972	Co-expression	Rosenwald-Staudt-2001
FOS	NFKBIA	0.014209	Co-expression	Rosenwald-Staudt-2001
TNF	IL1B	0.0144636	Co-expression	Rosenwald-Staudt-2001
TNF	NFKBIA	0.0111441	Co-expression	Rosenwald-Staudt-2001
TNF	FOS	0.0149611	Co-expression	Rosenwald-Staudt-2001
RELA	NFKBIA	0.0124995	Co-expression	Rosenwald-Staudt-2001
RELA	FOS	0.0155911	Co-expression	Rosenwald-Staudt-2001
RELA	TNF	0.0123856	Co-expression	Rosenwald-Staudt-2001
MAPK1	VEGFA	0.0084743	Co-expression	Rosenwald-Staudt-2001
MAPK1	NR3C1	0.00784739	Co-expression	Rosenwald-Staudt-2001
JUN	PPIG	0.0140039	Co-expression	Rosenwald-Staudt-2001
NFKB1	IL1B	0.017912	Co-expression	Rosenwald-Staudt-2001
HIF1A	FOS	0.0168651	Co-expression	Rosenwald-Staudt-2001
AKT1	CASP9	0.0212125	Co-expression	Rosenwald-Staudt-2001
MYC	IL1B	0.011337	Co-expression	Rosenwald-Staudt-2001
MYC	IL6	0.00920881	Co-expression	Rosenwald-Staudt-2001
MYC	NFKBIA	0.00835225	Co-expression	Rosenwald-Staudt-2001
MYC	TNF	0.00905683	Co-expression	Rosenwald-Staudt-2001
ATF3	ICAM1	0.00855066	Co-expression	Rosenwald-Staudt-2001
ATF3	CASP3	0.0195032	Co-expression	Rosenwald-Staudt-2001
REL	MAPK8	0.0182383	Co-expression	Rosenwald-Staudt-2001
JUNB	TGFB1	0.0121877	Co-expression	Rosenwald-Staudt-2001
JUNB	NFKBIA	0.0176345	Co-expression	Rosenwald-Staudt-2001
JUNB	FOS	0.0215257	Co-expression	Rosenwald-Staudt-2001
JUNB	RELA	0.015732	Co-expression	Rosenwald-Staudt-2001
JUNB	JUN	0.0145684	Co-expression	Rosenwald-Staudt-2001
NFKB2	IL1B	0.0142096	Co-expression	Rosenwald-Staudt-2001
NFKB2	NFKBIA	0.0144724	Co-expression	Rosenwald-Staudt-2001
NFKB2	RELA	0.0126953	Co-expression	Rosenwald-Staudt-2001
NFKB2	NFKB1	0.0127544	Co-expression	Rosenwald-Staudt-2001
NFKB2	JUNB	0.0142836	Co-expression	Rosenwald-Staudt-2001
STAT1	MMP9	0.00772092	Co-expression	Rosenwald-Staudt-2001
NCOA2	SELP	0.0101344	Co-expression	Rosenwald-Staudt-2001
RELB	NFKBIA	0.0151814	Co-expression	Rosenwald-Staudt-2001
RELB	RELA	0.0138004	Co-expression	Rosenwald-Staudt-2001
RELB	NFKB1	0.0136882	Co-expression	Rosenwald-Staudt-2001
RELB	JUNB	0.0141195	Co-expression	Rosenwald-Staudt-2001
RELB	NFKB2	0.0190382	Co-expression	Rosenwald-Staudt-2001
TNFAIP3	IL1B	0.0103055	Co-expression	Rosenwald-Staudt-2001
TNFAIP3	IL6	0.00890041	Co-expression	Rosenwald-Staudt-2001
TNFAIP3	NFKBIA	0.0112697	Co-expression	Rosenwald-Staudt-2001
TNFAIP3	FOS	0.00931406	Co-expression	Rosenwald-Staudt-2001
TNFAIP3	TNF	0.00769855	Co-expression	Rosenwald-Staudt-2001
TNFAIP3	RELA	0.00880242	Co-expression	Rosenwald-Staudt-2001
TNFAIP3	NFKB1	0.00905476	Co-expression	Rosenwald-Staudt-2001
TNFAIP3	HIF1A	0.0100163	Co-expression	Rosenwald-Staudt-2001
TNFAIP3	NFKB2	0.00952558	Co-expression	Rosenwald-Staudt-2001
TNFAIP3	RELB	0.00913732	Co-expression	Rosenwald-Staudt-2001
ALB	PON1	0.00860415	Co-expression	Roth-Zlotnik-2006
CD40LG	FASLG	0.0172853	Co-expression	Roth-Zlotnik-2006
CD40LG	JAK3	0.0202944	Co-expression	Roth-Zlotnik-2006
SREBF1	PON1	0.00785648	Co-expression	Roth-Zlotnik-2006
IFNG	CD40LG	0.016519	Co-expression	Roth-Zlotnik-2006
XDH	PON1	0.0101244	Co-expression	Roth-Zlotnik-2006
MMP9	MPO	0.00889623	Co-expression	Roth-Zlotnik-2006
ICAM1	SLC6A4	0.0145632	Co-expression	Roth-Zlotnik-2006
ICAM1	PTGS2	0.0141107	Co-expression	Roth-Zlotnik-2006
ICAM1	IL1B	0.0114475	Co-expression	Roth-Zlotnik-2006
IL6	PTGS2	0.0320864	Co-expression	Roth-Zlotnik-2006
IL6	IL1B	0.0259487	Co-expression	Roth-Zlotnik-2006
IL6	ICAM1	0.0168819	Co-expression	Roth-Zlotnik-2006
NFKBIA	ICAM1	0.0154304	Co-expression	Roth-Zlotnik-2006
FOS	PTGS2	0.0163683	Co-expression	Roth-Zlotnik-2006
TNF	CD40LG	0.0185293	Co-expression	Roth-Zlotnik-2006
TNF	IFNG	0.0351315	Co-expression	Roth-Zlotnik-2006
TNF	IL1B	0.0275778	Co-expression	Roth-Zlotnik-2006
STAT3	FOS	0.0232561	Co-expression	Roth-Zlotnik-2006
JUN	PTGS2	0.0156016	Co-expression	Roth-Zlotnik-2006
JUN	FOS	0.019065	Co-expression	Roth-Zlotnik-2006
NFKB1	SELP	0.0102674	Co-expression	Roth-Zlotnik-2006
NFKB1	STAT3	0.0149334	Co-expression	Roth-Zlotnik-2006
NFKB1	RELA	0.0106081	Co-expression	Roth-Zlotnik-2006
HIF1A	TNFAIP6	0.0207576	Co-expression	Roth-Zlotnik-2006
TP53	RELA	0.0152703	Co-expression	Roth-Zlotnik-2006
TP53	NFKB1	0.0103981	Co-expression	Roth-Zlotnik-2006
MYC	FOS	0.0146618	Co-expression	Roth-Zlotnik-2006
MYC	JUN	0.011072	Co-expression	Roth-Zlotnik-2006
MYC	NFKB1	0.00863523	Co-expression	Roth-Zlotnik-2006
ATF3	PTGS2	0.0214745	Co-expression	Roth-Zlotnik-2006
ATF3	FOS	0.0242104	Co-expression	Roth-Zlotnik-2006
ATF3	JUN	0.0184416	Co-expression	Roth-Zlotnik-2006
ATF3	MYC	0.0140911	Co-expression	Roth-Zlotnik-2006
JUNB	PTGS2	0.0140271	Co-expression	Roth-Zlotnik-2006
JUNB	IL6	0.0122403	Co-expression	Roth-Zlotnik-2006
JUNB	NFKBIA	0.014404	Co-expression	Roth-Zlotnik-2006
JUNB	FOS	0.0151518	Co-expression	Roth-Zlotnik-2006
JUNB	STAT3	0.015117	Co-expression	Roth-Zlotnik-2006
JUNB	JUN	0.0127342	Co-expression	Roth-Zlotnik-2006
JUNB	MYC	0.0104359	Co-expression	Roth-Zlotnik-2006
JUNB	ATF3	0.0135185	Co-expression	Roth-Zlotnik-2006
NFKBIZ	PTGS2	0.0150967	Co-expression	Roth-Zlotnik-2006
NFKBIZ	IL6	0.0151335	Co-expression	Roth-Zlotnik-2006
NFKBIZ	NFKBIA	0.0158694	Co-expression	Roth-Zlotnik-2006
NFKBIZ	FOS	0.0150558	Co-expression	Roth-Zlotnik-2006
NFKBIZ	JUN	0.0129784	Co-expression	Roth-Zlotnik-2006
NFKBIZ	MYC	0.0101155	Co-expression	Roth-Zlotnik-2006
NFKBIZ	ATF3	0.0155042	Co-expression	Roth-Zlotnik-2006
NFKBIZ	JUNB	0.0106676	Co-expression	Roth-Zlotnik-2006
SERPINE1	PTGS2	0.0178085	Co-expression	Roth-Zlotnik-2006
RELB	IFNG	0.0134894	Co-expression	Roth-Zlotnik-2006
RELB	TGFB1	0.0156969	Co-expression	Roth-Zlotnik-2006
RELB	NFKB2	0.0156536	Co-expression	Roth-Zlotnik-2006
AIFM1	PPARA	0.015937	Co-expression	Roth-Zlotnik-2006
EPX	MPO	0.005378	Co-expression	Roth-Zlotnik-2006
CFLAR	TRIM21	0.0110227	Co-expression	Roth-Zlotnik-2006
IL1R2	S100A8	0.0168578	Co-expression	Roth-Zlotnik-2006
CEBPB	IL6	0.0116025	Co-expression	Roth-Zlotnik-2006
CEBPB	NFKBIA	0.0165848	Co-expression	Roth-Zlotnik-2006
CEBPB	MYC	0.0115852	Co-expression	Roth-Zlotnik-2006
CEBPB	JUNB	0.00956008	Co-expression	Roth-Zlotnik-2006
CEBPB	NFKBIZ	0.0103495	Co-expression	Roth-Zlotnik-2006
TNFAIP3	PTGS2	0.018279	Co-expression	Roth-Zlotnik-2006
TNFAIP3	ICAM1	0.0101274	Co-expression	Roth-Zlotnik-2006
TNFAIP3	IL6	0.0183416	Co-expression	Roth-Zlotnik-2006
TNFAIP3	NFKBIA	0.0170236	Co-expression	Roth-Zlotnik-2006
TNFAIP3	ATF3	0.01448	Co-expression	Roth-Zlotnik-2006
TNFAIP3	JUNB	0.0105421	Co-expression	Roth-Zlotnik-2006
TNFAIP3	NFKBIZ	0.0133084	Co-expression	Roth-Zlotnik-2006
TNFAIP3	CEBPB	0.010715	Co-expression	Roth-Zlotnik-2006
PON1	ACE2	0.0223568	Co-expression	Jiang-de Kok-2017
SLC6A4	ACE2	0.0101071	Co-expression	Jiang-de Kok-2017
SREBF1	HMGCR	0.0176167	Co-expression	Jiang-de Kok-2017
PLAT	NFE2L2	0.0237186	Co-expression	Jiang-de Kok-2017
XDH	AGTR1	0.0221414	Co-expression	Jiang-de Kok-2017
ICAM1	TRIM21	0.00244753	Co-expression	Jiang-de Kok-2017
NOS2	TRIM21	0.00362584	Co-expression	Jiang-de Kok-2017
NOS2	IL1B	0.0119198	Co-expression	Jiang-de Kok-2017
NOS2	ICAM1	0.00402414	Co-expression	Jiang-de Kok-2017
NFKBIA	TRIM21	0.00370185	Co-expression	Jiang-de Kok-2017
NFKBIA	ICAM1	0.0043016	Co-expression	Jiang-de Kok-2017
FOS	VEGFA	0.0154167	Co-expression	Jiang-de Kok-2017
TNF	TRIM21	0.00596837	Co-expression	Jiang-de Kok-2017
TNF	ICAM1	0.00668284	Co-expression	Jiang-de Kok-2017
TNF	NOS2	0.0109953	Co-expression	Jiang-de Kok-2017
TNF	NFKBIA	0.0109016	Co-expression	Jiang-de Kok-2017
STAT3	TRIM21	0.00774914	Co-expression	Jiang-de Kok-2017
STAT3	ICAM1	0.00890051	Co-expression	Jiang-de Kok-2017
RELA	IL1B	0.0201259	Co-expression	Jiang-de Kok-2017
RELA	TNF	0.0218947	Co-expression	Jiang-de Kok-2017
JUN	FOS	0.0134737	Co-expression	Jiang-de Kok-2017
NFKB1	IL1B	0.0100823	Co-expression	Jiang-de Kok-2017
NFKB1	ICAM1	0.00381314	Co-expression	Jiang-de Kok-2017
NFKB1	CASP3	0.00902685	Co-expression	Jiang-de Kok-2017
NFKB1	NOS2	0.00625443	Co-expression	Jiang-de Kok-2017
NFKB1	NFKBIA	0.00610446	Co-expression	Jiang-de Kok-2017
NFKB1	TNF	0.0103646	Co-expression	Jiang-de Kok-2017
NFKB1	STAT3	0.0129755	Co-expression	Jiang-de Kok-2017
NFKB1	RELA	0.0106118	Co-expression	Jiang-de Kok-2017
HIF1A	ICAM1	0.00334458	Co-expression	Jiang-de Kok-2017
HIF1A	NFKBIA	0.00504305	Co-expression	Jiang-de Kok-2017
HIF1A	NFKB1	0.00473906	Co-expression	Jiang-de Kok-2017
ATF3	NFKBIA	0.00528144	Co-expression	Jiang-de Kok-2017
ATF3	JUN	0.00668092	Co-expression	Jiang-de Kok-2017
REL	NR3C1	0.00783766	Co-expression	Jiang-de Kok-2017
CLTRN	ACE2	0.0194514	Co-expression	Jiang-de Kok-2017
CLTRN	PLAT	0.0225339	Co-expression	Jiang-de Kok-2017
CLTRN	EGFR	0.0157218	Co-expression	Jiang-de Kok-2017
JUNB	NFKBIA	0.00670747	Co-expression	Jiang-de Kok-2017
JUNB	FOS	0.0103713	Co-expression	Jiang-de Kok-2017
JUNB	JUN	0.00943678	Co-expression	Jiang-de Kok-2017
JUNB	ATF3	0.00610449	Co-expression	Jiang-de Kok-2017
JUNB	REL	0.00928347	Co-expression	Jiang-de Kok-2017
NFKBIZ	ICAM1	0.00504128	Co-expression	Jiang-de Kok-2017
NFKBIZ	NOS2	0.00757593	Co-expression	Jiang-de Kok-2017
NFKBIZ	NFKBIA	0.0082174	Co-expression	Jiang-de Kok-2017
NFKBIZ	TNF	0.0130335	Co-expression	Jiang-de Kok-2017
NFKBIZ	STAT3	0.016158	Co-expression	Jiang-de Kok-2017
NFKBIZ	NFKB1	0.00712861	Co-expression	Jiang-de Kok-2017
NFKB2	JAK3	0.0129934	Co-expression	Jiang-de Kok-2017
NFKB2	TRIM21	0.00410617	Co-expression	Jiang-de Kok-2017
NFKB2	ICAM1	0.0046124	Co-expression	Jiang-de Kok-2017
NFKB2	NOS2	0.00713127	Co-expression	Jiang-de Kok-2017
NFKB2	NFKBIA	0.00709707	Co-expression	Jiang-de Kok-2017
NFKB2	TNF	0.0125812	Co-expression	Jiang-de Kok-2017
NFKB2	RELA	0.0123371	Co-expression	Jiang-de Kok-2017
NFKB2	NFKB1	0.00650636	Co-expression	Jiang-de Kok-2017
NFKB2	NFKBIZ	0.00850769	Co-expression	Jiang-de Kok-2017
SERPINE1	ICAM1	0.00712461	Co-expression	Jiang-de Kok-2017
STAT1	TRIM21	0.00240051	Co-expression	Jiang-de Kok-2017
STAT1	NFKBIZ	0.00452983	Co-expression	Jiang-de Kok-2017
NCOA2	PPARA	0.0102181	Co-expression	Jiang-de Kok-2017
RELB	TRIM21	0.00329239	Co-expression	Jiang-de Kok-2017
RELB	ICAM1	0.00405263	Co-expression	Jiang-de Kok-2017
RELB	NFKBIA	0.00645031	Co-expression	Jiang-de Kok-2017
RELB	NFKB1	0.00543676	Co-expression	Jiang-de Kok-2017
RELB	HIF1A	0.00483799	Co-expression	Jiang-de Kok-2017
RELB	ATF3	0.00510979	Co-expression	Jiang-de Kok-2017
RELB	JUNB	0.00632321	Co-expression	Jiang-de Kok-2017
RELB	NFKBIZ	0.00702768	Co-expression	Jiang-de Kok-2017
RELB	NFKB2	0.00671459	Co-expression	Jiang-de Kok-2017
RELB	SERPINE1	0.0111551	Co-expression	Jiang-de Kok-2017
CEBPB	ATF3	0.0112023	Co-expression	Jiang-de Kok-2017
CEBPB	JUNB	0.0149822	Co-expression	Jiang-de Kok-2017
BID	TRIM21	0.0079101	Co-expression	Jiang-de Kok-2017
TNFAIP3	TRIM21	0.0033042	Co-expression	Jiang-de Kok-2017
TNFAIP3	ICAM1	0.00383937	Co-expression	Jiang-de Kok-2017
TNFAIP3	NFKBIA	0.00632845	Co-expression	Jiang-de Kok-2017
TNFAIP3	TNF	0.00957883	Co-expression	Jiang-de Kok-2017
TNFAIP3	STAT3	0.0124758	Co-expression	Jiang-de Kok-2017
TNFAIP3	NFKB1	0.00523214	Co-expression	Jiang-de Kok-2017
TNFAIP3	ATF3	0.00461818	Co-expression	Jiang-de Kok-2017
TNFAIP3	JUNB	0.00594842	Co-expression	Jiang-de Kok-2017
TNFAIP3	NFKBIZ	0.0072556	Co-expression	Jiang-de Kok-2017
TNFAIP3	NFKB2	0.00634721	Co-expression	Jiang-de Kok-2017
TNFAIP3	RELB	0.00565249	Co-expression	Jiang-de Kok-2017
TNFAIP3	CEBPB	0.0117738	Co-expression	Jiang-de Kok-2017
GPT	ACE	0.0150897	Co-expression	Wang-Maris-2006
F10	SLC6A4	0.0103482	Co-expression	Wang-Maris-2006
IGF1	SLC6A4	0.017783	Co-expression	Wang-Maris-2006
TGFB1	PTGS1	0.0149085	Co-expression	Wang-Maris-2006
PTGS2	TNFAIP6	0.0127046	Co-expression	Wang-Maris-2006
PTGS2	VEGFA	0.0107922	Co-expression	Wang-Maris-2006
MTOR	CASP9	0.0158113	Co-expression	Wang-Maris-2006
IL1B	PTGS2	0.0141694	Co-expression	Wang-Maris-2006
ICAM1	PTGS2	0.0107429	Co-expression	Wang-Maris-2006
IL6	TNFAIP6	0.0150211	Co-expression	Wang-Maris-2006
IL6	PTGS2	0.014065	Co-expression	Wang-Maris-2006
IL6	IL1B	0.0158957	Co-expression	Wang-Maris-2006
IL6	ICAM1	0.0117613	Co-expression	Wang-Maris-2006
NOS2	PPARA	0.0162163	Co-expression	Wang-Maris-2006
NOS2	F10	0.0104103	Co-expression	Wang-Maris-2006
NFKBIA	PTGS2	0.0116396	Co-expression	Wang-Maris-2006
NFKBIA	MMP9	0.0173291	Co-expression	Wang-Maris-2006
NFKBIA	ICAM1	0.0136279	Co-expression	Wang-Maris-2006
NFKBIA	IL6	0.0131749	Co-expression	Wang-Maris-2006
NR3C1	NFE2L2	0.0166292	Co-expression	Wang-Maris-2006
HIF1A	TNFAIP6	0.01662	Co-expression	Wang-Maris-2006
HIF1A	PTGS2	0.0116423	Co-expression	Wang-Maris-2006
HIF1A	IL6	0.0140311	Co-expression	Wang-Maris-2006
MYC	ICAM1	0.0142336	Co-expression	Wang-Maris-2006
MYC	FOS	0.0218989	Co-expression	Wang-Maris-2006
ATF3	NFE2L2	0.0154461	Co-expression	Wang-Maris-2006
ATF3	FOS	0.0212641	Co-expression	Wang-Maris-2006
REL	STAT3	0.0165283	Co-expression	Wang-Maris-2006
JUNB	FOS	0.0251525	Co-expression	Wang-Maris-2006
JUNB	MYC	0.0189072	Co-expression	Wang-Maris-2006
JUNB	ATF3	0.0194132	Co-expression	Wang-Maris-2006
SOD3	SELP	0.0150546	Co-expression	Wang-Maris-2006
SOD3	EGFR	0.014582	Co-expression	Wang-Maris-2006
S100A8	PTGS2	0.0102485	Co-expression	Wang-Maris-2006
S100A8	IL1B	0.0140338	Co-expression	Wang-Maris-2006
S100A8	IL6	0.0114374	Co-expression	Wang-Maris-2006
S100A8	HIF1A	0.0124677	Co-expression	Wang-Maris-2006
NFKB2	ICAM1	0.0120787	Co-expression	Wang-Maris-2006
SERPINE1	VEGFA	0.0141771	Co-expression	Wang-Maris-2006
SERPINE1	PTGS2	0.0129406	Co-expression	Wang-Maris-2006
SERPINE1	IL1B	0.0167516	Co-expression	Wang-Maris-2006
SERPINE1	IL6	0.0143798	Co-expression	Wang-Maris-2006
SERPINE1	S100A8	0.0124803	Co-expression	Wang-Maris-2006
RELB	F10	0.00610457	Co-expression	Wang-Maris-2006
RELB	NOS2	0.0110006	Co-expression	Wang-Maris-2006
EPX	IFNA1	0.0146736	Co-expression	Wang-Maris-2006
EPX	MAPK1	0.00700925	Co-expression	Wang-Maris-2006
IL1R2	S100A8	0.0125325	Co-expression	Wang-Maris-2006
IL1R2	SERPINE1	0.0174826	Co-expression	Wang-Maris-2006
CEBPB	TNFAIP6	0.00845058	Co-expression	Wang-Maris-2006
CEBPB	PTGS2	0.00715867	Co-expression	Wang-Maris-2006
CEBPB	IL1B	0.00961248	Co-expression	Wang-Maris-2006
CEBPB	IL6	0.00826804	Co-expression	Wang-Maris-2006
CEBPB	NFKBIA	0.0083567	Co-expression	Wang-Maris-2006
CEBPB	HIF1A	0.0078067	Co-expression	Wang-Maris-2006
CEBPB	MYC	0.00904179	Co-expression	Wang-Maris-2006
CEBPB	ATF3	0.00874582	Co-expression	Wang-Maris-2006
CEBPB	JUNB	0.0079058	Co-expression	Wang-Maris-2006
CEBPB	S100A8	0.00685067	Co-expression	Wang-Maris-2006
CEBPB	SERPINE1	0.00894725	Co-expression	Wang-Maris-2006
TNFAIP3	ICAM1	0.0125617	Co-expression	Wang-Maris-2006
TNFAIP3	NFKBIA	0.016735	Co-expression	Wang-Maris-2006
TNFAIP3	FOS	0.0146709	Co-expression	Wang-Maris-2006
TNFAIP3	JUNB	0.0134104	Co-expression	Wang-Maris-2006
TNFAIP3	NFKB2	0.0131565	Co-expression	Wang-Maris-2006
TNFAIP3	CFLAR	0.0169627	Co-expression	Wang-Maris-2006
PON1	AGTR1	0.0180641	Co-expression	Burington-Shaughnessy-2008
SLC6A4	FASLG	0.0152453	Co-expression	Burington-Shaughnessy-2008
IFNB1	PON1	0.00963755	Co-expression	Burington-Shaughnessy-2008
ALB	SLC6A4	0.0167883	Co-expression	Burington-Shaughnessy-2008
NFE2L2	PPIG	0.0206764	Co-expression	Burington-Shaughnessy-2008
XDH	IL2	0.00894032	Co-expression	Burington-Shaughnessy-2008
XDH	MPO	0.0042475	Co-expression	Burington-Shaughnessy-2008
IL1B	TNFAIP6	0.0193103	Co-expression	Burington-Shaughnessy-2008
CASP3	HMGCR	0.0217275	Co-expression	Burington-Shaughnessy-2008
SOD1	TXN	0.0165721	Co-expression	Burington-Shaughnessy-2008
NFKBIA	IGF1	0.0197861	Co-expression	Burington-Shaughnessy-2008
NFKBIA	BCL2	0.0206507	Co-expression	Burington-Shaughnessy-2008
TNF	IFNA1	0.00490172	Co-expression	Burington-Shaughnessy-2008
TNF	JAK3	0.00695241	Co-expression	Burington-Shaughnessy-2008
NR3C1	NFKBIA	0.0144809	Co-expression	Burington-Shaughnessy-2008
STAT3	IL6	0.0199302	Co-expression	Burington-Shaughnessy-2008
JUN	FOS	0.0301926	Co-expression	Burington-Shaughnessy-2008
NFKB1	RPS27A	0.0150672	Co-expression	Burington-Shaughnessy-2008
NFKB1	XDH	0.00495786	Co-expression	Burington-Shaughnessy-2008
NFKB1	NR3C1	0.0179227	Co-expression	Burington-Shaughnessy-2008
HIF1A	IL6	0.0178584	Co-expression	Burington-Shaughnessy-2008
EGFR	XDH	0.00689872	Co-expression	Burington-Shaughnessy-2008
EGFR	NFKB1	0.0294068	Co-expression	Burington-Shaughnessy-2008
MYC	TP53	0.0183395	Co-expression	Burington-Shaughnessy-2008
ATF3	FOS	0.0163342	Co-expression	Burington-Shaughnessy-2008
ATF3	JUN	0.0199083	Co-expression	Burington-Shaughnessy-2008
JUNB	FOS	0.0237611	Co-expression	Burington-Shaughnessy-2008
JUNB	STAT3	0.0186115	Co-expression	Burington-Shaughnessy-2008
JUNB	JUN	0.0184276	Co-expression	Burington-Shaughnessy-2008
SOD3	IL2	0.00720472	Co-expression	Burington-Shaughnessy-2008
SOD3	XDH	0.00197038	Co-expression	Burington-Shaughnessy-2008
SOD3	EGFR	0.00648187	Co-expression	Burington-Shaughnessy-2008
S100A8	MPO	0.0215739	Co-expression	Burington-Shaughnessy-2008
S100A8	MMP9	0.0342934	Co-expression	Burington-Shaughnessy-2008
NFKB2	NR3C1	0.0146746	Co-expression	Burington-Shaughnessy-2008
STAT1	TRIM21	0.0166932	Co-expression	Burington-Shaughnessy-2008
NCOA2	MAPK1	0.0175066	Co-expression	Burington-Shaughnessy-2008
RELB	BCL2	0.024117	Co-expression	Burington-Shaughnessy-2008
RELB	NFKBIA	0.0201919	Co-expression	Burington-Shaughnessy-2008
RELB	NR3C1	0.013874	Co-expression	Burington-Shaughnessy-2008
RELB	NFKB1	0.0188884	Co-expression	Burington-Shaughnessy-2008
RELB	NFKB2	0.018637	Co-expression	Burington-Shaughnessy-2008
CFLAR	IGF1	0.0183859	Co-expression	Burington-Shaughnessy-2008
CFLAR	NFKBIA	0.0204571	Co-expression	Burington-Shaughnessy-2008
CFLAR	NR3C1	0.0187875	Co-expression	Burington-Shaughnessy-2008
CFLAR	NFKB2	0.0165796	Co-expression	Burington-Shaughnessy-2008
IL1R2	MMP9	0.0393074	Co-expression	Burington-Shaughnessy-2008
IL1R2	S100A8	0.0302166	Co-expression	Burington-Shaughnessy-2008
CEBPB	JUN	0.014739	Co-expression	Burington-Shaughnessy-2008
CEBPB	ATF3	0.00993549	Co-expression	Burington-Shaughnessy-2008
BID	PTGS1	0.0157739	Co-expression	Burington-Shaughnessy-2008
TNFAIP3	NFKBIA	0.0195746	Co-expression	Burington-Shaughnessy-2008
TNFAIP3	NR3C1	0.0145273	Co-expression	Burington-Shaughnessy-2008
TNFAIP3	NFKB2	0.0177853	Co-expression	Burington-Shaughnessy-2008
TNFAIP3	RELB	0.0116465	Co-expression	Burington-Shaughnessy-2008
TNFAIP3	CFLAR	0.0148731	Co-expression	Burington-Shaughnessy-2008
RPS27A	IL2	0.0108328	Co-expression	Wang-Cheung-2015
IFNB1	SLC6A4	0.0189089	Co-expression	Wang-Cheung-2015
SREBF1	PON1	0.00759198	Co-expression	Wang-Cheung-2015
F10	CYP3A4	0.00557694	Co-expression	Wang-Cheung-2015
PPIA	SLC6A4	0.0038218	Co-expression	Wang-Cheung-2015
NFE2L2	SIRT1	0.00803945	Co-expression	Wang-Cheung-2015
XDH	GPT	0.0175622	Co-expression	Wang-Cheung-2015
MAPK8	PPIA	0.00537147	Co-expression	Wang-Cheung-2015
MMP9	IL1A	0.00976078	Co-expression	Wang-Cheung-2015
IL1B	IL1A	0.0256976	Co-expression	Wang-Cheung-2015
ICAM1	MMP9	0.0133068	Co-expression	Wang-Cheung-2015
IL6	PTGS2	0.0184063	Co-expression	Wang-Cheung-2015
TXN	HMGCR	0.0109802	Co-expression	Wang-Cheung-2015
NOS2	CD40LG	0.0154889	Co-expression	Wang-Cheung-2015
NFKBIA	IL6	0.0162703	Co-expression	Wang-Cheung-2015
FOS	PTGS2	0.0237474	Co-expression	Wang-Cheung-2015
STAT3	IL6	0.0198601	Co-expression	Wang-Cheung-2015
STAT3	NFKBIA	0.015384	Co-expression	Wang-Cheung-2015
RELA	TGFB1	0.0126144	Co-expression	Wang-Cheung-2015
JUN	SOD1	0.00517648	Co-expression	Wang-Cheung-2015
EGFR	PTGS1	0.0217173	Co-expression	Wang-Cheung-2015
EGFR	SOD1	0.0046953	Co-expression	Wang-Cheung-2015
MYC	PTGS2	0.016423	Co-expression	Wang-Cheung-2015
ATF3	PTGS2	0.0164123	Co-expression	Wang-Cheung-2015
ATF3	IL6	0.0184741	Co-expression	Wang-Cheung-2015
ATF3	NFKBIA	0.0150487	Co-expression	Wang-Cheung-2015
ATF3	FOS	0.0136703	Co-expression	Wang-Cheung-2015
REL	SIRT1	0.0168771	Co-expression	Wang-Cheung-2015
REL	NFE2L2	0.0070258	Co-expression	Wang-Cheung-2015
REL	ATF3	0.0162167	Co-expression	Wang-Cheung-2015
JUNB	VEGFA	0.00935213	Co-expression	Wang-Cheung-2015
JUNB	TP53	0.0083836	Co-expression	Wang-Cheung-2015
SOD3	PPARG	0.00587515	Co-expression	Wang-Cheung-2015
S100A8	IL1B	0.0139504	Co-expression	Wang-Cheung-2015
S100A8	ICAM1	0.0120128	Co-expression	Wang-Cheung-2015
S100A8	NFKBIA	0.0104681	Co-expression	Wang-Cheung-2015
S100A8	TNF	0.00939531	Co-expression	Wang-Cheung-2015
S100A8	REL	0.00903581	Co-expression	Wang-Cheung-2015
SERPINE1	TGFB1	0.00588174	Co-expression	Wang-Cheung-2015
SERPINE1	RELA	0.00258658	Co-expression	Wang-Cheung-2015
STAT1	TNFAIP6	0.0107659	Co-expression	Wang-Cheung-2015
RELB	ICAM1	0.0212762	Co-expression	Wang-Cheung-2015
RELB	TNF	0.0143216	Co-expression	Wang-Cheung-2015
RELB	STAT3	0.0131521	Co-expression	Wang-Cheung-2015
RELB	NFKB1	0.0150469	Co-expression	Wang-Cheung-2015
RELB	S100A8	0.00791965	Co-expression	Wang-Cheung-2015
RELB	NFKB2	0.0146626	Co-expression	Wang-Cheung-2015
AIFM1	PON1	0.0108567	Co-expression	Wang-Cheung-2015
AIFM1	SREBF1	0.00876279	Co-expression	Wang-Cheung-2015
CFLAR	RELA	0.0120661	Co-expression	Wang-Cheung-2015
IL1R2	MMP9	0.0161733	Co-expression	Wang-Cheung-2015
IL1R2	S100A8	0.0129249	Co-expression	Wang-Cheung-2015
CEBPB	STAT3	0.0109332	Co-expression	Wang-Cheung-2015
CEBPB	ATF3	0.0092113	Co-expression	Wang-Cheung-2015
CEBPB	JUNB	0.00806233	Co-expression	Wang-Cheung-2015
TNFAIP3	IL6	0.00952551	Co-expression	Wang-Cheung-2015
TNFAIP3	NFKBIA	0.011843	Co-expression	Wang-Cheung-2015
TNFAIP3	TNF	0.0105857	Co-expression	Wang-Cheung-2015
TNFAIP3	NFKB1	0.0115612	Co-expression	Wang-Cheung-2015
TNFAIP3	RELB	0.00952214	Co-expression	Wang-Cheung-2015
CYP3A4	ACE2	0.0165019	Co-expression	Innocenti-Brown-2011
IFNG	FASLG	0.01206	Co-expression	Innocenti-Brown-2011
CAT	ACE2	0.00463975	Co-expression	Innocenti-Brown-2011
CAT	CYP3A4	0.00472937	Co-expression	Innocenti-Brown-2011
CAT	PON1	0.00600874	Co-expression	Innocenti-Brown-2011
CAT	GPT	0.00337281	Co-expression	Innocenti-Brown-2011
PTGS2	IFNG	0.0105291	Co-expression	Innocenti-Brown-2011
PTGS2	TNFAIP6	0.00838102	Co-expression	Innocenti-Brown-2011
MTOR	TRIM21	0.00582365	Co-expression	Innocenti-Brown-2011
IL1B	IFNG	0.0130131	Co-expression	Innocenti-Brown-2011
IL1B	TNFAIP6	0.010057	Co-expression	Innocenti-Brown-2011
IL1B	PTGS2	0.00717226	Co-expression	Innocenti-Brown-2011
ICAM1	VEGFA	0.00669745	Co-expression	Innocenti-Brown-2011
ICAM1	SELP	0.00837967	Co-expression	Innocenti-Brown-2011
IL6	IFNG	0.0100366	Co-expression	Innocenti-Brown-2011
IL6	TNFAIP6	0.0112353	Co-expression	Innocenti-Brown-2011
IL6	SELP	0.0103413	Co-expression	Innocenti-Brown-2011
IL6	PTGS2	0.00681813	Co-expression	Innocenti-Brown-2011
IL6	IL1B	0.0075894	Co-expression	Innocenti-Brown-2011
NOS2	PTGS2	0.00895292	Co-expression	Innocenti-Brown-2011
SOD1	CAT	0.0056742	Co-expression	Innocenti-Brown-2011
FOS	PTGS2	0.00791327	Co-expression	Innocenti-Brown-2011
FOS	IL1B	0.00882213	Co-expression	Innocenti-Brown-2011
FOS	IL6	0.00744664	Co-expression	Innocenti-Brown-2011
TNF	FASLG	0.0134591	Co-expression	Innocenti-Brown-2011
TNF	IFNG	0.0256809	Co-expression	Innocenti-Brown-2011
TNF	PTGS2	0.00908041	Co-expression	Innocenti-Brown-2011
TNF	IL1B	0.0148502	Co-expression	Innocenti-Brown-2011
ESR1	CAT	0.00681834	Co-expression	Innocenti-Brown-2011
NR3C1	NFE2L2	0.0293502	Co-expression	Innocenti-Brown-2011
RELA	STAT3	0.00930817	Co-expression	Innocenti-Brown-2011
JUN	PTGS2	0.0077149	Co-expression	Innocenti-Brown-2011
JUN	IL1B	0.00926618	Co-expression	Innocenti-Brown-2011
JUN	IL6	0.00722253	Co-expression	Innocenti-Brown-2011
JUN	FOS	0.0187562	Co-expression	Innocenti-Brown-2011
NFKB1	ICAM1	0.00632507	Co-expression	Innocenti-Brown-2011
HIF1A	SELP	0.00939996	Co-expression	Innocenti-Brown-2011
HIF1A	ICAM1	0.00341441	Co-expression	Innocenti-Brown-2011
HIF1A	NFKB1	0.00453074	Co-expression	Innocenti-Brown-2011
AKT1	STAT3	0.00324061	Co-expression	Innocenti-Brown-2011
TP53	AKT1	0.00482435	Co-expression	Innocenti-Brown-2011
MYC	FOS	0.0180753	Co-expression	Innocenti-Brown-2011
ATF3	PTGS2	0.00888674	Co-expression	Innocenti-Brown-2011
ATF3	IL6	0.0078657	Co-expression	Innocenti-Brown-2011
ATF3	FOS	0.0155878	Co-expression	Innocenti-Brown-2011
ATF3	JUN	0.0145668	Co-expression	Innocenti-Brown-2011
ATF3	MYC	0.0171095	Co-expression	Innocenti-Brown-2011
REL	PTGS2	0.00647591	Co-expression	Innocenti-Brown-2011
REL	IL6	0.00608507	Co-expression	Innocenti-Brown-2011
REL	JUN	0.0124305	Co-expression	Innocenti-Brown-2011
CLTRN	ACE2	0.0100159	Co-expression	Innocenti-Brown-2011
CLTRN	CAT	0.00286477	Co-expression	Innocenti-Brown-2011
CLTRN	ESR1	0.0114516	Co-expression	Innocenti-Brown-2011
JUNB	ICAM1	0.00784674	Co-expression	Innocenti-Brown-2011
JUNB	FOS	0.0165027	Co-expression	Innocenti-Brown-2011
JUNB	NFKB1	0.010934	Co-expression	Innocenti-Brown-2011
JUNB	MYC	0.0178169	Co-expression	Innocenti-Brown-2011
NFKBIZ	PTGS2	0.00890802	Co-expression	Innocenti-Brown-2011
NFKBIZ	IL1B	0.0118138	Co-expression	Innocenti-Brown-2011
NFKBIZ	IL6	0.00758466	Co-expression	Innocenti-Brown-2011
NFKBIZ	FOS	0.0128046	Co-expression	Innocenti-Brown-2011
NFKBIZ	TNF	0.020633	Co-expression	Innocenti-Brown-2011
NFKBIZ	JUN	0.014583	Co-expression	Innocenti-Brown-2011
NFKBIZ	ATF3	0.0142355	Co-expression	Innocenti-Brown-2011
NFKBIZ	REL	0.015327	Co-expression	Innocenti-Brown-2011
NFKBIZ	JUNB	0.0140138	Co-expression	Innocenti-Brown-2011
SOD3	PLAT	0.0027624	Co-expression	Innocenti-Brown-2011
SOD3	SELP	0.00696432	Co-expression	Innocenti-Brown-2011
S100A8	MPO	0.0138048	Co-expression	Innocenti-Brown-2011
S100A8	MMP9	0.0217974	Co-expression	Innocenti-Brown-2011
NFKB2	ICAM1	0.008608	Co-expression	Innocenti-Brown-2011
NFKB2	IL6	0.00795935	Co-expression	Innocenti-Brown-2011
NFKB2	TNF	0.022125	Co-expression	Innocenti-Brown-2011
NFKB2	NFKB1	0.0149286	Co-expression	Innocenti-Brown-2011
NFKB2	HIF1A	0.00663919	Co-expression	Innocenti-Brown-2011
NFKB2	JUNB	0.015555	Co-expression	Innocenti-Brown-2011
SERPINE1	ATF3	0.0102425	Co-expression	Innocenti-Brown-2011
SERPINE1	JUNB	0.0116999	Co-expression	Innocenti-Brown-2011
STAT1	TRIM21	0.0209227	Co-expression	Innocenti-Brown-2011
STAT1	NFKB1	0.0127638	Co-expression	Innocenti-Brown-2011
STAT1	TP53	0.0126946	Co-expression	Innocenti-Brown-2011
RELB	PPARG	0.00783383	Co-expression	Innocenti-Brown-2011
RELB	IL1B	0.00590284	Co-expression	Innocenti-Brown-2011
RELB	ICAM1	0.00535857	Co-expression	Innocenti-Brown-2011
RELB	NFKB1	0.00626132	Co-expression	Innocenti-Brown-2011
RELB	HIF1A	0.0040801	Co-expression	Innocenti-Brown-2011
RELB	NFKB2	0.00953072	Co-expression	Innocenti-Brown-2011
TNFAIP3	PTGS2	0.00819426	Co-expression	Innocenti-Brown-2011
TNFAIP3	IL6	0.00790071	Co-expression	Innocenti-Brown-2011
TNFAIP3	NFKBIA	0.0150193	Co-expression	Innocenti-Brown-2011
TNFAIP3	FOS	0.0122022	Co-expression	Innocenti-Brown-2011
TNFAIP3	ATF3	0.0141531	Co-expression	Innocenti-Brown-2011
PON1	IFNA1	0.00832597	Co-expression	Bild-Nevins-2006 B
PPARA	GPT	0.0171483	Co-expression	Bild-Nevins-2006 B
IFNG	FASLG	0.0278223	Co-expression	Bild-Nevins-2006 B
NFE2L2	CAT	0.0055139	Co-expression	Bild-Nevins-2006 B
PLAT	AGTR1	0.0119367	Co-expression	Bild-Nevins-2006 B
XDH	CYP3A4	0.00992194	Co-expression	Bild-Nevins-2006 B
XDH	PON1	0.00523321	Co-expression	Bild-Nevins-2006 B
XDH	PPARA	0.0064391	Co-expression	Bild-Nevins-2006 B
TGFB1	PTGS1	0.0244479	Co-expression	Bild-Nevins-2006 B
IL1B	TNFAIP6	0.0126006	Co-expression	Bild-Nevins-2006 B
IL6	PTGS2	0.0198371	Co-expression	Bild-Nevins-2006 B
NFKBIA	TRIM21	0.0158397	Co-expression	Bild-Nevins-2006 B
NFKBIA	PTGS2	0.0205419	Co-expression	Bild-Nevins-2006 B
FOS	IGF1	0.0149099	Co-expression	Bild-Nevins-2006 B
TNF	NFKBIA	0.0129404	Co-expression	Bild-Nevins-2006 B
ESR1	SLC6A4	0.0229663	Co-expression	Bild-Nevins-2006 B
NR3C1	CAT	0.0131551	Co-expression	Bild-Nevins-2006 B
NR3C1	NFE2L2	0.010883	Co-expression	Bild-Nevins-2006 B
STAT3	NFE2L2	0.00918567	Co-expression	Bild-Nevins-2006 B
JUN	PTGS2	0.0170568	Co-expression	Bild-Nevins-2006 B
JUN	FOS	0.0228776	Co-expression	Bild-Nevins-2006 B
HIF1A	VEGFA	0.0130405	Co-expression	Bild-Nevins-2006 B
TP53	TNF	0.0138124	Co-expression	Bild-Nevins-2006 B
MYC	EGFR	0.0159647	Co-expression	Bild-Nevins-2006 B
ATF3	FOS	0.0273056	Co-expression	Bild-Nevins-2006 B
ATF3	JUN	0.0213176	Co-expression	Bild-Nevins-2006 B
JUNB	PTGS2	0.0170974	Co-expression	Bild-Nevins-2006 B
JUNB	FOS	0.0298843	Co-expression	Bild-Nevins-2006 B
JUNB	JUN	0.0228164	Co-expression	Bild-Nevins-2006 B
JUNB	ATF3	0.0249858	Co-expression	Bild-Nevins-2006 B
S100A8	TXN	0.0115096	Co-expression	Bild-Nevins-2006 B
SERPINE1	STAT3	0.0186499	Co-expression	Bild-Nevins-2006 B
NCOA1	RPS27A	0.0131181	Co-expression	Bild-Nevins-2006 B
STAT1	TRIM21	0.0160818	Co-expression	Bild-Nevins-2006 B
STAT1	ICAM1	0.0148535	Co-expression	Bild-Nevins-2006 B
RELB	ICAM1	0.0209248	Co-expression	Bild-Nevins-2006 B
RELB	NFKBIA	0.0183695	Co-expression	Bild-Nevins-2006 B
RELB	NFKB2	0.0294468	Co-expression	Bild-Nevins-2006 B
IL1R2	IFNG	0.0211463	Co-expression	Bild-Nevins-2006 B
CEBPB	VEGFA	0.0100738	Co-expression	Bild-Nevins-2006 B
CEBPB	HIF1A	0.00712172	Co-expression	Bild-Nevins-2006 B
CEBPB	S100A8	0.00915622	Co-expression	Bild-Nevins-2006 B
BID	MAPK1	0.0146335	Co-expression	Bild-Nevins-2006 B
TNFAIP3	IL6	0.0131587	Co-expression	Bild-Nevins-2006 B
TNFAIP3	NFKBIA	0.0147854	Co-expression	Bild-Nevins-2006 B
TNFAIP3	RELB	0.0140862	Co-expression	Bild-Nevins-2006 B
TNFAIP3	CFLAR	0.0205251	Co-expression	Bild-Nevins-2006 B
PON1	AGTR1	0.0128188	Co-expression	Chen-Brown-2002
CAT	CYP3A4	0.0118444	Co-expression	Chen-Brown-2002
CAT	PON1	0.00928902	Co-expression	Chen-Brown-2002
NFE2L2	PPIG	0.0190245	Co-expression	Chen-Brown-2002
PPARG	SIRT1	0.0158512	Co-expression	Chen-Brown-2002
XDH	PON1	0.0096507	Co-expression	Chen-Brown-2002
PTGS2	TNFAIP6	0.012778	Co-expression	Chen-Brown-2002
MMP9	IL1A	0.0203444	Co-expression	Chen-Brown-2002
IL1B	MPO	0.00624678	Co-expression	Chen-Brown-2002
IL6	ICAM1	0.0222632	Co-expression	Chen-Brown-2002
SOD1	NFE2L2	0.00670114	Co-expression	Chen-Brown-2002
NFKBIA	SREBF1	0.0101008	Co-expression	Chen-Brown-2002
FOS	NFE2L2	0.00977033	Co-expression	Chen-Brown-2002
ESR1	IGF1	0.0133875	Co-expression	Chen-Brown-2002
ESR1	FOS	0.00894097	Co-expression	Chen-Brown-2002
JUN	NFKBIA	0.0134959	Co-expression	Chen-Brown-2002
JUN	FOS	0.0134486	Co-expression	Chen-Brown-2002
JUN	ESR1	0.0156464	Co-expression	Chen-Brown-2002
ATF3	FOS	0.0123052	Co-expression	Chen-Brown-2002
ATF3	JUN	0.0198045	Co-expression	Chen-Brown-2002
CLTRN	ACE2	0.00796819	Co-expression	Chen-Brown-2002
CLTRN	IL1B	0.00423858	Co-expression	Chen-Brown-2002
JUNB	FOS	0.00744008	Co-expression	Chen-Brown-2002
JUNB	JUN	0.00777999	Co-expression	Chen-Brown-2002
JUNB	ATF3	0.00926593	Co-expression	Chen-Brown-2002
JUNB	REL	0.0112947	Co-expression	Chen-Brown-2002
NFKBIZ	ICAM1	0.0127455	Co-expression	Chen-Brown-2002
NFKBIZ	FOS	0.00783766	Co-expression	Chen-Brown-2002
NFKBIZ	JUN	0.0124764	Co-expression	Chen-Brown-2002
NFKBIZ	ATF3	0.0121138	Co-expression	Chen-Brown-2002
NFKBIZ	JUNB	0.00730476	Co-expression	Chen-Brown-2002
S100A8	ICAM1	0.0212406	Co-expression	Chen-Brown-2002
S100A8	JUNB	0.0107049	Co-expression	Chen-Brown-2002
SERPINE1	ICAM1	0.016735	Co-expression	Chen-Brown-2002
SERPINE1	FOS	0.00828795	Co-expression	Chen-Brown-2002
SERPINE1	JUNB	0.0081915	Co-expression	Chen-Brown-2002
NCOA1	HIF1A	0.0160068	Co-expression	Chen-Brown-2002
NCOA1	AKT1	0.0238321	Co-expression	Chen-Brown-2002
RELB	ICAM1	0.0204307	Co-expression	Chen-Brown-2002
AIFM1	GPT	0.00899171	Co-expression	Chen-Brown-2002
CEBPB	PLAT	0.0174558	Co-expression	Chen-Brown-2002
CEBPB	PTGS2	0.0134468	Co-expression	Chen-Brown-2002
NOS3	IFNA1	0.0174173	Co-expression	Rieger-Chu-2004
NFE2L2	F10	0.00747693	Co-expression	Rieger-Chu-2004
SELP	OPRM1	0.00606271	Co-expression	Rieger-Chu-2004
SELP	CD40LG	0.00537529	Co-expression	Rieger-Chu-2004
MAPK8	SLC6A4	0.012309	Co-expression	Rieger-Chu-2004
TXN	PTGS2	0.0109002	Co-expression	Rieger-Chu-2004
NFKBIA	NFE2L2	0.00596614	Co-expression	Rieger-Chu-2004
NFKBIA	ICAM1	0.0149014	Co-expression	Rieger-Chu-2004
STAT3	IFNG	0.00956264	Co-expression	Rieger-Chu-2004
STAT3	BCL2	0.0135936	Co-expression	Rieger-Chu-2004
STAT3	ICAM1	0.0107548	Co-expression	Rieger-Chu-2004
STAT3	IL6	0.0131341	Co-expression	Rieger-Chu-2004
RELA	NFE2L2	0.00863074	Co-expression	Rieger-Chu-2004
JUN	IL6	0.0194629	Co-expression	Rieger-Chu-2004
HIF1A	BCL2	0.0156598	Co-expression	Rieger-Chu-2004
HIF1A	NR3C1	0.0109918	Co-expression	Rieger-Chu-2004
EGFR	RPS27A	0.00787507	Co-expression	Rieger-Chu-2004
TP53	IL1A	0.0104333	Co-expression	Rieger-Chu-2004
ATF3	PPARG	0.0109609	Co-expression	Rieger-Chu-2004
ATF3	NFKBIA	0.00891813	Co-expression	Rieger-Chu-2004
JUNB	NFE2L2	0.00885312	Co-expression	Rieger-Chu-2004
JUNB	ICAM1	0.0148125	Co-expression	Rieger-Chu-2004
JUNB	NFKBIA	0.0186289	Co-expression	Rieger-Chu-2004
JUNB	STAT3	0.010529	Co-expression	Rieger-Chu-2004
JUNB	RELA	0.0193352	Co-expression	Rieger-Chu-2004
JUNB	JUN	0.0176064	Co-expression	Rieger-Chu-2004
NFKB2	ICAM1	0.0258311	Co-expression	Rieger-Chu-2004
NFKB2	NFKBIA	0.0189545	Co-expression	Rieger-Chu-2004
NFKB2	JUNB	0.0218962	Co-expression	Rieger-Chu-2004
SERPINE1	NR3C1	0.0155611	Co-expression	Rieger-Chu-2004
STAT1	TRIM21	0.0093422	Co-expression	Rieger-Chu-2004
STAT1	IFNG	0.0133569	Co-expression	Rieger-Chu-2004
STAT1	CAT	0.0131905	Co-expression	Rieger-Chu-2004
STAT1	NCOA1	0.0115351	Co-expression	Rieger-Chu-2004
NCOA2	CAT	0.0112347	Co-expression	Rieger-Chu-2004
RELB	ICAM1	0.0168062	Co-expression	Rieger-Chu-2004
RELB	NFKBIA	0.0132637	Co-expression	Rieger-Chu-2004
RELB	ATF3	0.0138533	Co-expression	Rieger-Chu-2004
AIFM1	SOD1	0.0127714	Co-expression	Rieger-Chu-2004
CFLAR	ICAM1	0.0119194	Co-expression	Rieger-Chu-2004
CFLAR	IL6	0.0162304	Co-expression	Rieger-Chu-2004
CFLAR	NFKBIA	0.0142127	Co-expression	Rieger-Chu-2004
CFLAR	STAT3	0.0107783	Co-expression	Rieger-Chu-2004
CFLAR	JUN	0.0161079	Co-expression	Rieger-Chu-2004
CFLAR	ATF3	0.0093746	Co-expression	Rieger-Chu-2004
CFLAR	JUNB	0.0167737	Co-expression	Rieger-Chu-2004
IL1R2	SLC6A4	0.00701412	Co-expression	Rieger-Chu-2004
IL1R2	JAK3	0.00797619	Co-expression	Rieger-Chu-2004
CEBPB	IFNG	0.0134731	Co-expression	Rieger-Chu-2004
CEBPB	NCOA1	0.0106024	Co-expression	Rieger-Chu-2004
TNFAIP3	ICAM1	0.00942302	Co-expression	Rieger-Chu-2004
TNFAIP3	NFKBIA	0.00972938	Co-expression	Rieger-Chu-2004
TNFAIP3	NR3C1	0.00763363	Co-expression	Rieger-Chu-2004
TNFAIP3	STAT3	0.00714103	Co-expression	Rieger-Chu-2004
TNFAIP3	NFKB1	0.0101106	Co-expression	Rieger-Chu-2004
TNFAIP3	ATF3	0.00725783	Co-expression	Rieger-Chu-2004
TNFAIP3	JUNB	0.0109474	Co-expression	Rieger-Chu-2004
TNFAIP3	NFKB2	0.0120237	Co-expression	Rieger-Chu-2004
TNFAIP3	SERPINE1	0.00884438	Co-expression	Rieger-Chu-2004
TNFAIP3	RELB	0.00698907	Co-expression	Rieger-Chu-2004
TNFAIP3	CFLAR	0.00902173	Co-expression	Rieger-Chu-2004
ACE	ACE2	0.0191021	Co-expression	Mallon-McKay-2013
PPARG	CAT	0.0168156	Co-expression	Mallon-McKay-2013
SELP	IGF1	0.00952157	Co-expression	Mallon-McKay-2013
XDH	ACE	0.0176641	Co-expression	Mallon-McKay-2013
TGFB1	PLAT	0.0123731	Co-expression	Mallon-McKay-2013
TGFB1	VEGFA	0.0152229	Co-expression	Mallon-McKay-2013
MAPK8	MTOR	0.00684017	Co-expression	Mallon-McKay-2013
IL1B	TLR4	0.00871508	Co-expression	Mallon-McKay-2013
IL1B	NOS3	0.0110126	Co-expression	Mallon-McKay-2013
IL6	SELP	0.0105064	Co-expression	Mallon-McKay-2013
SOD1	TXN	0.0167215	Co-expression	Mallon-McKay-2013
FOS	SELP	0.00988032	Co-expression	Mallon-McKay-2013
FOS	IL6	0.0171198	Co-expression	Mallon-McKay-2013
STAT3	NFKBIA	0.0138518	Co-expression	Mallon-McKay-2013
JUN	IL6	0.0176413	Co-expression	Mallon-McKay-2013
JUN	FOS	0.0213295	Co-expression	Mallon-McKay-2013
EGFR	PPARG	0.0191235	Co-expression	Mallon-McKay-2013
REL	NFKB1	0.0071006	Co-expression	Mallon-McKay-2013
JUNB	SELP	0.00779798	Co-expression	Mallon-McKay-2013
JUNB	IL6	0.0123422	Co-expression	Mallon-McKay-2013
JUNB	FOS	0.014173	Co-expression	Mallon-McKay-2013
JUNB	JUN	0.0130784	Co-expression	Mallon-McKay-2013
NFKBIZ	REL	0.0157399	Co-expression	Mallon-McKay-2013
NFKBIZ	JUNB	0.0147571	Co-expression	Mallon-McKay-2013
SOD3	IGF1	0.00870823	Co-expression	Mallon-McKay-2013
SOD3	SELP	0.00618396	Co-expression	Mallon-McKay-2013
NFKB2	RELA	0.0126675	Co-expression	Mallon-McKay-2013
RELB	NFKBIA	0.0149304	Co-expression	Mallon-McKay-2013
RELB	STAT3	0.0220704	Co-expression	Mallon-McKay-2013
AIFM1	HIF1A	0.0153089	Co-expression	Mallon-McKay-2013
EPX	CD40LG	0.0053184	Co-expression	Mallon-McKay-2013
CFLAR	ICAM1	0.0120145	Co-expression	Mallon-McKay-2013
CFLAR	NFKBIA	0.0152442	Co-expression	Mallon-McKay-2013
IL1R2	TLR4	0.0107757	Co-expression	Mallon-McKay-2013
CEBPB	NFKBIA	0.0130996	Co-expression	Mallon-McKay-2013
CEBPB	CFLAR	0.0207369	Co-expression	Mallon-McKay-2013
FASLG	IFNA1	0.01579	Co-expression	Wu-Garvey-2007
IFNB1	CYP3A4	0.00939436	Co-expression	Wu-Garvey-2007
IFNB1	PON1	0.00404489	Co-expression	Wu-Garvey-2007
F10	NOS3	0.00746098	Co-expression	Wu-Garvey-2007
IFNG	PON1	0.0127043	Co-expression	Wu-Garvey-2007
IFNG	IFNB1	0.00930722	Co-expression	Wu-Garvey-2007
SELP	TRIM21	0.0115049	Co-expression	Wu-Garvey-2007
PTGS2	IFNG	0.0144788	Co-expression	Wu-Garvey-2007
MMP9	F10	0.00264933	Co-expression	Wu-Garvey-2007
FOS	VEGFA	0.023426	Co-expression	Wu-Garvey-2007
TNF	JAK3	0.0265793	Co-expression	Wu-Garvey-2007
HIF1A	IL1A	0.0090133	Co-expression	Wu-Garvey-2007
EGFR	MAPK1	0.0195666	Co-expression	Wu-Garvey-2007
REL	IFNB1	0.00820789	Co-expression	Wu-Garvey-2007
REL	CASP3	0.0193659	Co-expression	Wu-Garvey-2007
JUNB	VEGFA	0.0205376	Co-expression	Wu-Garvey-2007
JUNB	FOS	0.0277326	Co-expression	Wu-Garvey-2007
JUNB	MYC	0.0242038	Co-expression	Wu-Garvey-2007
SOD3	JAK3	0.011906	Co-expression	Wu-Garvey-2007
SOD3	TNF	0.0104855	Co-expression	Wu-Garvey-2007
NFKB2	MMP9	0.0114204	Co-expression	Wu-Garvey-2007
SERPINE1	F10	0.00726776	Co-expression	Wu-Garvey-2007
IL1R2	MMP9	0.00415245	Co-expression	Wu-Garvey-2007
IL1R2	NOS2	0.0103561	Co-expression	Wu-Garvey-2007
IL1R2	NFKB2	0.00987265	Co-expression	Wu-Garvey-2007
CEBPB	NFKBIA	0.0253999	Co-expression	Wu-Garvey-2007
IFNB1	ACE	0.0128089	Co-expression	Dobbin-Giordano-2005
TRIM21	FASLG	0.0133436	Co-expression	Dobbin-Giordano-2005
TRIM21	TLR4	0.0100144	Co-expression	Dobbin-Giordano-2005
NOS3	ACE	0.0198673	Co-expression	Dobbin-Giordano-2005
F10	GPT	0.00846716	Co-expression	Dobbin-Giordano-2005
IFNG	FASLG	0.0108059	Co-expression	Dobbin-Giordano-2005
MPO	IFNB1	0.0202684	Co-expression	Dobbin-Giordano-2005
XDH	GPT	0.00526895	Co-expression	Dobbin-Giordano-2005
XDH	F10	0.00506679	Co-expression	Dobbin-Giordano-2005
TGFB1	TRIM21	0.0133596	Co-expression	Dobbin-Giordano-2005
MMP9	TNFAIP6	0.013766	Co-expression	Dobbin-Giordano-2005
IL1B	IL1A	0.0141402	Co-expression	Dobbin-Giordano-2005
IL1B	TNFAIP6	0.00903796	Co-expression	Dobbin-Giordano-2005
ICAM1	PTGS2	0.0157173	Co-expression	Dobbin-Giordano-2005
IL6	IL1B	0.0106479	Co-expression	Dobbin-Giordano-2005
ESR1	IGF1	0.014408	Co-expression	Dobbin-Giordano-2005
MAPK1	IL1B	0.00741369	Co-expression	Dobbin-Giordano-2005
NFKB1	RELA	0.0182191	Co-expression	Dobbin-Giordano-2005
EGFR	XDH	0.00854905	Co-expression	Dobbin-Giordano-2005
MYC	TP53	0.00592595	Co-expression	Dobbin-Giordano-2005
REL	IL1B	0.0102988	Co-expression	Dobbin-Giordano-2005
REL	FOS	0.0230385	Co-expression	Dobbin-Giordano-2005
JUNB	CASP9	0.0103476	Co-expression	Dobbin-Giordano-2005
SOD3	NFKBIA	0.00772131	Co-expression	Dobbin-Giordano-2005
STAT1	IFNG	0.013234	Co-expression	Dobbin-Giordano-2005
RELB	RELA	0.0141176	Co-expression	Dobbin-Giordano-2005
RELB	NFKB1	0.0189654	Co-expression	Dobbin-Giordano-2005
EPX	XDH	0.00753674	Co-expression	Dobbin-Giordano-2005
IL1R2	TNFAIP6	0.0177672	Co-expression	Dobbin-Giordano-2005
IL1R2	IL1B	0.0122291	Co-expression	Dobbin-Giordano-2005
IL1R2	S100A8	0.023291	Co-expression	Dobbin-Giordano-2005
CEBPB	S100A8	0.0206019	Co-expression	Dobbin-Giordano-2005
TNFAIP3	TNFAIP6	0.0185169	Co-expression	Dobbin-Giordano-2005
TNFAIP3	IL1B	0.0118775	Co-expression	Dobbin-Giordano-2005
TNFAIP3	REL	0.0182388	Co-expression	Dobbin-Giordano-2005
TNFAIP3	IL1R2	0.0176366	Co-expression	Dobbin-Giordano-2005
IL1B	PTGS2	0.0113918	Co-expression	Ross-Perou-2001
ICAM1	TNFAIP6	0.0140949	Co-expression	Ross-Perou-2001
IL6	TNFAIP6	0.015423	Co-expression	Ross-Perou-2001
IL6	ICAM1	0.0187412	Co-expression	Ross-Perou-2001
NR3C1	TXN	0.0117353	Co-expression	Ross-Perou-2001
MAPK1	AGTR1	0.0152848	Co-expression	Ross-Perou-2001
MAPK1	TGFB1	0.0116047	Co-expression	Ross-Perou-2001
MAPK1	MMP9	0.0155979	Co-expression	Ross-Perou-2001
NFKB1	NR3C1	0.0122527	Co-expression	Ross-Perou-2001
ATF3	SIRT1	0.0156614	Co-expression	Ross-Perou-2001
JUNB	FOS	0.0195797	Co-expression	Ross-Perou-2001
JUNB	REL	0.0170911	Co-expression	Ross-Perou-2001
NFKBIZ	VEGFA	0.0170516	Co-expression	Ross-Perou-2001
NFKBIZ	PTGS2	0.0135305	Co-expression	Ross-Perou-2001
S100A8	NFKBIA	0.0103879	Co-expression	Ross-Perou-2001
S100A8	JUNB	0.0126061	Co-expression	Ross-Perou-2001
SERPINE1	TXN	0.00870659	Co-expression	Ross-Perou-2001
NCOA1	PPIG	0.0138206	Co-expression	Ross-Perou-2001
STAT1	TRIM21	0.0196379	Co-expression	Ross-Perou-2001
CEBPB	EGFR	0.0161936	Co-expression	Ross-Perou-2001
CEBPB	SERPINE1	0.00952674	Co-expression	Ross-Perou-2001
TNFAIP3	PTGS2	0.0132409	Co-expression	Ross-Perou-2001
TNFAIP3	IL1B	0.0113455	Co-expression	Ross-Perou-2001
TNFAIP3	NFKBIZ	0.015558	Co-expression	Ross-Perou-2001
TNFAIP3	STAT1	0.0137342	Co-expression	Ross-Perou-2001
PLAT	ALB	0.012623	Co-expression	Perou-Botstein-1999
IGF1	F10	0.00771207	Co-expression	Perou-Botstein-1999
TXN	HMGCR	0.0225136	Co-expression	Perou-Botstein-1999
STAT3	IGF1	0.00958238	Co-expression	Perou-Botstein-1999
MAPK1	SREBF1	0.0144253	Co-expression	Perou-Botstein-1999
HIF1A	NFKB1	0.00710239	Co-expression	Perou-Botstein-1999
REL	NFKB1	0.0077774	Co-expression	Perou-Botstein-1999
SOD3	ACE	0.013109	Co-expression	Perou-Botstein-1999
NFKB2	NFKBIA	0.0168205	Co-expression	Perou-Botstein-1999
NCOA2	EGFR	0.0195859	Co-expression	Perou-Botstein-1999
CFLAR	TNFAIP6	0.0167326	Co-expression	Perou-Botstein-1999
IL2	ACE	0.0109915	Co-localization	Schadt-Shoemaker-2004
SLC6A4	ACE	0.017389	Co-localization	Schadt-Shoemaker-2004
JAK3	FASLG	0.0144751	Co-localization	Schadt-Shoemaker-2004
CD40LG	FASLG	0.0156871	Co-localization	Schadt-Shoemaker-2004
CD40LG	IL2	0.0137808	Co-localization	Schadt-Shoemaker-2004
CD40LG	JAK3	0.0144569	Co-localization	Schadt-Shoemaker-2004
HMGCR	PON1	0.0110946	Co-localization	Schadt-Shoemaker-2004
F10	ALB	0.0145464	Co-localization	Schadt-Shoemaker-2004
IFNG	FASLG	0.014804	Co-localization	Schadt-Shoemaker-2004
IFNG	JAK3	0.0102942	Co-localization	Schadt-Shoemaker-2004
IFNG	CD40LG	0.0126124	Co-localization	Schadt-Shoemaker-2004
CAT	ALB	0.00942447	Co-localization	Schadt-Shoemaker-2004
CAT	F10	0.00666553	Co-localization	Schadt-Shoemaker-2004
PTGS1	ACE	0.00912854	Co-localization	Schadt-Shoemaker-2004
IGF1	CAT	0.0103382	Co-localization	Schadt-Shoemaker-2004
CASP9	HMGCR	0.0126751	Co-localization	Schadt-Shoemaker-2004
TGFB1	FASLG	0.0136355	Co-localization	Schadt-Shoemaker-2004
TGFB1	IL1A	0.0149795	Co-localization	Schadt-Shoemaker-2004
IL1B	NOS3	0.0217332	Co-localization	Schadt-Shoemaker-2004
IL1B	PTGS2	0.0110054	Co-localization	Schadt-Shoemaker-2004
ICAM1	IFNG	0.0114737	Co-localization	Schadt-Shoemaker-2004
IL6	PTGS2	0.0137368	Co-localization	Schadt-Shoemaker-2004
IL6	ICAM1	0.0179532	Co-localization	Schadt-Shoemaker-2004
SOD1	PON1	0.0115606	Co-localization	Schadt-Shoemaker-2004
ESR1	F10	0.0100286	Co-localization	Schadt-Shoemaker-2004
ESR1	CAT	0.0083305	Co-localization	Schadt-Shoemaker-2004
NR3C1	IL2	0.0188524	Co-localization	Schadt-Shoemaker-2004
NR3C1	IL6	0.0199778	Co-localization	Schadt-Shoemaker-2004
JUN	ACE	0.00902867	Co-localization	Schadt-Shoemaker-2004
JUN	SLC6A4	0.0121897	Co-localization	Schadt-Shoemaker-2004
JUN	ESR1	0.00918143	Co-localization	Schadt-Shoemaker-2004
HIF1A	HMGCR	0.0238272	Co-localization	Schadt-Shoemaker-2004
HIF1A	CASP9	0.0144764	Co-localization	Schadt-Shoemaker-2004
HIF1A	ICAM1	0.0147837	Co-localization	Schadt-Shoemaker-2004
HIF1A	IL6	0.0208153	Co-localization	Schadt-Shoemaker-2004
ATF3	F10	0.0143694	Co-localization	Schadt-Shoemaker-2004
JUNB	IFNG	0.0137601	Co-localization	Schadt-Shoemaker-2004
JUNB	ICAM1	0.0169078	Co-localization	Schadt-Shoemaker-2004
JUNB	SOD1	0.0121583	Co-localization	Schadt-Shoemaker-2004
JUNB	ESR1	0.0158592	Co-localization	Schadt-Shoemaker-2004
JUNB	JUN	0.0139395	Co-localization	Schadt-Shoemaker-2004
SERPINE1	PON1	0.0113821	Co-localization	Schadt-Shoemaker-2004
SERPINE1	F10	0.0116071	Co-localization	Schadt-Shoemaker-2004
SERPINE1	IL6	0.0134548	Co-localization	Schadt-Shoemaker-2004
SERPINE1	SOD1	0.0105318	Co-localization	Schadt-Shoemaker-2004
SERPINE1	JUN	0.00948856	Co-localization	Schadt-Shoemaker-2004
SERPINE1	HIF1A	0.0155784	Co-localization	Schadt-Shoemaker-2004
SERPINE1	ATF3	0.0170146	Co-localization	Schadt-Shoemaker-2004
EPX	MPO	0.026316	Co-localization	Schadt-Shoemaker-2004
EPX	TNF	0.0211116	Co-localization	Schadt-Shoemaker-2004
MAPK8	FASLG	0.0817925	Co-localization	Chen-Huang-2014
MMP9	TGFB1	0.651235	Co-localization	Chen-Huang-2014
CASP3	CASP9	0.0421838	Co-localization	Chen-Huang-2014
NFKB1	STAT3	0.0804043	Co-localization	Chen-Huang-2014
AKT1	NOS3	0.298582	Co-localization	Chen-Huang-2014
AKT1	MTOR	0.121261	Co-localization	Chen-Huang-2014
EGFR	FOS	0.179289	Co-localization	Chen-Huang-2014
EGFR	STAT3	0.0691943	Co-localization	Chen-Huang-2014
TP53	MAPK1	0.0264141	Co-localization	Chen-Huang-2014
STAT1	MTOR	0.240893	Co-localization	Chen-Huang-2014
STAT1	FOS	0.191414	Co-localization	Chen-Huang-2014
STAT1	STAT3	0.0738739	Co-localization	Chen-Huang-2014
STAT1	RELA	0.0785262	Co-localization	Chen-Huang-2014
RELB	RELA	0.490866	Co-localization	Chen-Huang-2014
IL1R2	IL1A	1	Co-localization	Chen-Huang-2014
BID	FASLG	0.110727	Co-localization	Chen-Huang-2014
SLC6A4	ACE	0.016874	Co-localization	Johnson-Shoemaker-2003
GPT	PON1	0.00948495	Co-localization	Johnson-Shoemaker-2003
ALB	CYP3A4	0.0123953	Co-localization	Johnson-Shoemaker-2003
CD40LG	JAK3	0.00987562	Co-localization	Johnson-Shoemaker-2003
F10	ALB	0.0157565	Co-localization	Johnson-Shoemaker-2003
CAT	PON1	0.00790353	Co-localization	Johnson-Shoemaker-2003
XDH	PON1	0.0118566	Co-localization	Johnson-Shoemaker-2003
TGFB1	AGTR1	0.0131145	Co-localization	Johnson-Shoemaker-2003
TGFB1	TRIM21	0.0138074	Co-localization	Johnson-Shoemaker-2003
MMP9	MPO	0.0115424	Co-localization	Johnson-Shoemaker-2003
IL1B	TNFAIP6	0.0237525	Co-localization	Johnson-Shoemaker-2003
ICAM1	ACE	0.0186322	Co-localization	Johnson-Shoemaker-2003
ICAM1	SLC6A4	0.0138556	Co-localization	Johnson-Shoemaker-2003
ICAM1	IL1B	0.0130712	Co-localization	Johnson-Shoemaker-2003
IL6	TNFAIP6	0.0134122	Co-localization	Johnson-Shoemaker-2003
IL6	IL1B	0.0117118	Co-localization	Johnson-Shoemaker-2003
IL6	ICAM1	0.0118823	Co-localization	Johnson-Shoemaker-2003
SOD1	PON1	0.00623994	Co-localization	Johnson-Shoemaker-2003
NFKBIA	TNFAIP6	0.0102258	Co-localization	Johnson-Shoemaker-2003
NFKBIA	IL1B	0.0108823	Co-localization	Johnson-Shoemaker-2003
NFKBIA	ICAM1	0.0103638	Co-localization	Johnson-Shoemaker-2003
FOS	IFNG	0.00635287	Co-localization	Johnson-Shoemaker-2003
FOS	NFKBIA	0.00721805	Co-localization	Johnson-Shoemaker-2003
STAT3	PTGS2	0.0175103	Co-localization	Johnson-Shoemaker-2003
ATF3	IFNG	0.0114008	Co-localization	Johnson-Shoemaker-2003
ATF3	PTGS2	0.0180414	Co-localization	Johnson-Shoemaker-2003
ATF3	NFKBIA	0.0123194	Co-localization	Johnson-Shoemaker-2003
ATF3	FOS	0.0166909	Co-localization	Johnson-Shoemaker-2003
NFKBIZ	PTGS2	0.0195762	Co-localization	Johnson-Shoemaker-2003
NFKBIZ	IL6	0.0158247	Co-localization	Johnson-Shoemaker-2003
NFKBIZ	NFKBIA	0.0134441	Co-localization	Johnson-Shoemaker-2003
NFKBIZ	STAT3	0.0194228	Co-localization	Johnson-Shoemaker-2003
S100A8	IL1B	0.0147947	Co-localization	Johnson-Shoemaker-2003
STAT1	CD40LG	0.00638731	Co-localization	Johnson-Shoemaker-2003
STAT1	IFNG	0.00681109	Co-localization	Johnson-Shoemaker-2003
STAT1	NFKB1	0.0139652	Co-localization	Johnson-Shoemaker-2003
EPX	MPO	0.00664051	Co-localization	Johnson-Shoemaker-2003
EPX	MMP9	0.0116996	Co-localization	Johnson-Shoemaker-2003
EPX	S100A8	0.00762779	Co-localization	Johnson-Shoemaker-2003
CFLAR	ACE	0.0145132	Co-localization	Johnson-Shoemaker-2003
CFLAR	IFNG	0.00695128	Co-localization	Johnson-Shoemaker-2003
BID	CASP3	0.0138974	Co-localization	Johnson-Shoemaker-2003
TNFAIP3	TNFAIP6	0.013074	Co-localization	Johnson-Shoemaker-2003
TNFAIP3	IL1B	0.0139486	Co-localization	Johnson-Shoemaker-2003
TNFAIP3	ICAM1	0.0133956	Co-localization	Johnson-Shoemaker-2003
TNFAIP3	NFKBIA	0.0104287	Co-localization	Johnson-Shoemaker-2003
TNFAIP3	NFKB1	0.0216712	Co-localization	Johnson-Shoemaker-2003
TNFAIP3	NFKBIZ	0.018915	Co-localization	Johnson-Shoemaker-2003
MAPK1	MTOR	0.197671	Genetic Interactions	Srivas-Ideker-2016
RELA	FOS	0.559208	Genetic Interactions	BIOGRID-SMALL-SCALE-STUDIES
JUN	RELA	0.253185	Genetic Interactions	BIOGRID-SMALL-SCALE-STUDIES
HIF1A	TGFB1	0.831254	Genetic Interactions	BIOGRID-SMALL-SCALE-STUDIES
TP53	MTOR	0.0877051	Genetic Interactions	BIOGRID-SMALL-SCALE-STUDIES
TP53	EGFR	0.135007	Genetic Interactions	BIOGRID-SMALL-SCALE-STUDIES
REL	NFKB1	1	Genetic Interactions	BIOGRID-SMALL-SCALE-STUDIES
NFKBIZ	STAT3	1	Genetic Interactions	BIOGRID-SMALL-SCALE-STUDIES
TP53	IL1A	0.1	Genetic Interactions	Xie-Green-2012
TP53	EGFR	0.1	Genetic Interactions	Xie-Green-2012
MAPK8	BCL2	0.145085	Genetic Interactions	IREF-SMALL-SCALE-STUDIES
TXN	NFE2L2	0.131552	Genetic Interactions	IREF-SMALL-SCALE-STUDIES
NOS2	TGFB1	0.842676	Genetic Interactions	IREF-SMALL-SCALE-STUDIES
STAT3	BCL2	0.133857	Genetic Interactions	IREF-SMALL-SCALE-STUDIES
TP53	FASLG	0.0652063	Genetic Interactions	IREF-SMALL-SCALE-STUDIES
TP53	NOS3	0.0570825	Genetic Interactions	IREF-SMALL-SCALE-STUDIES
MYC	ESR1	0.0199535	Genetic Interactions	IREF-SMALL-SCALE-STUDIES
JUNB	MTOR	0.607781	Genetic Interactions	IREF-SMALL-SCALE-STUDIES
SERPINE1	TP53	0.0737153	Genetic Interactions	IREF-SMALL-SCALE-STUDIES
STAT1	ICAM1	0.660125	Genetic Interactions	IREF-SMALL-SCALE-STUDIES
CFLAR	MAPK8	0.380859	Genetic Interactions	IREF-SMALL-SCALE-STUDIES
BID	MAPK8	0.285999	Genetic Interactions	IREF-SMALL-SCALE-STUDIES
BID	TP53	0.0473485	Genetic Interactions	IREF-SMALL-SCALE-STUDIES
EGFR	JAK3	0.172893	Genetic Interactions	Han-Bassik-2017 B
FASLG	CYP3A4	0.00224356	Genetic Interactions	Lin-Smith-2010
TLR4	PON1	0.000783912	Genetic Interactions	Lin-Smith-2010
SLC6A4	TLR4	0.000872671	Genetic Interactions	Lin-Smith-2010
ALB	ACE	0.00176216	Genetic Interactions	Lin-Smith-2010
JAK3	ACE	0.00142902	Genetic Interactions	Lin-Smith-2010
HMGCR	IL2	0.00183882	Genetic Interactions	Lin-Smith-2010
PPARA	IFNA1	0.00328671	Genetic Interactions	Lin-Smith-2010
PPARA	OPRM1	0.00180792	Genetic Interactions	Lin-Smith-2010
SREBF1	OPRM1	0.00573156	Genetic Interactions	Lin-Smith-2010
IFNG	TLR4	0.000388098	Genetic Interactions	Lin-Smith-2010
CAT	AGTR1	0.000932721	Genetic Interactions	Lin-Smith-2010
CAT	FASLG	0.00124263	Genetic Interactions	Lin-Smith-2010
CAT	IL1A	0.00143393	Genetic Interactions	Lin-Smith-2010
CAT	IFNG	0.000910768	Genetic Interactions	Lin-Smith-2010
PTGS1	AGTR1	0.00051653	Genetic Interactions	Lin-Smith-2010
PTGS1	JAK3	0.000788405	Genetic Interactions	Lin-Smith-2010
PTGS1	PPARA	0.00101071	Genetic Interactions	Lin-Smith-2010
PTGS1	IL1A	0.000794096	Genetic Interactions	Lin-Smith-2010
PPIA	SLC6A4	0.00766881	Genetic Interactions	Lin-Smith-2010
PLAT	ACE	0.00208226	Genetic Interactions	Lin-Smith-2010
MPO	OPRM1	0.00117903	Genetic Interactions	Lin-Smith-2010
MPO	TLR4	0.00050718	Genetic Interactions	Lin-Smith-2010
IGF1	TLR4	0.00072386	Genetic Interactions	Lin-Smith-2010
IGF1	NOS3	0.00255695	Genetic Interactions	Lin-Smith-2010
PPARG	FASLG	0.000676193	Genetic Interactions	Lin-Smith-2010
PPARG	CAT	0.000876692	Genetic Interactions	Lin-Smith-2010
PPARG	PLAT	0.00112883	Genetic Interactions	Lin-Smith-2010
VEGFA	AGTR1	0.000421193	Genetic Interactions	Lin-Smith-2010
VEGFA	ACE	0.000730265	Genetic Interactions	Lin-Smith-2010
VEGFA	JAK3	0.000642887	Genetic Interactions	Lin-Smith-2010
VEGFA	TNFAIP6	0.00255167	Genetic Interactions	Lin-Smith-2010
VEGFA	IGF1	0.000767097	Genetic Interactions	Lin-Smith-2010
VEGFA	PPARG	0.000395891	Genetic Interactions	Lin-Smith-2010
SELP	IFNA1	0.00416835	Genetic Interactions	Lin-Smith-2010
SELP	NFE2L2	0.00482068	Genetic Interactions	Lin-Smith-2010
SELP	VEGFA	0.00104524	Genetic Interactions	Lin-Smith-2010
XDH	VEGFA	0.0015016	Genetic Interactions	Lin-Smith-2010
CASP9	IFNG	0.00225869	Genetic Interactions	Lin-Smith-2010
PTGS2	AGTR1	0.00064382	Genetic Interactions	Lin-Smith-2010
PTGS2	PPIG	0.000933857	Genetic Interactions	Lin-Smith-2010
PTGS2	IFNG	0.000628666	Genetic Interactions	Lin-Smith-2010
PTGS2	PPIA	0.00416428	Genetic Interactions	Lin-Smith-2010
BCL2	TLR4	0.000449481	Genetic Interactions	Lin-Smith-2010
BCL2	PPARA	0.00119493	Genetic Interactions	Lin-Smith-2010
BCL2	PTGS1	0.000584147	Genetic Interactions	Lin-Smith-2010
MTOR	FASLG	0.000854305	Genetic Interactions	Lin-Smith-2010
MTOR	IL1A	0.000985827	Genetic Interactions	Lin-Smith-2010
MTOR	NOS3	0.00166721	Genetic Interactions	Lin-Smith-2010
MTOR	IFNG	0.000626151	Genetic Interactions	Lin-Smith-2010
MTOR	PTGS2	0.000764542	Genetic Interactions	Lin-Smith-2010
MAPK8	ALB	0.00158085	Genetic Interactions	Lin-Smith-2010
MAPK8	JAK3	0.00128199	Genetic Interactions	Lin-Smith-2010
MMP9	PON1	0.00221671	Genetic Interactions	Lin-Smith-2010
CASP3	ACE	0.00173802	Genetic Interactions	Lin-Smith-2010
CASP3	TLR4	0.000737827	Genetic Interactions	Lin-Smith-2010
CASP3	MAPK8	0.00155919	Genetic Interactions	Lin-Smith-2010
TXN	PLAT	0.000977948	Genetic Interactions	Lin-Smith-2010
TXN	PPARG	0.000413297	Genetic Interactions	Lin-Smith-2010
TXN	VEGFA	0.000342975	Genetic Interactions	Lin-Smith-2010
TXN	BCL2	0.000497271	Genetic Interactions	Lin-Smith-2010
TXN	CASP3	0.000816276	Genetic Interactions	Lin-Smith-2010
SOD1	IL1A	0.000903335	Genetic Interactions	Lin-Smith-2010
NFKBIA	GSR	0.00443663	Genetic Interactions	Lin-Smith-2010
TNF	OPRM1	0.00269912	Genetic Interactions	Lin-Smith-2010
TNF	GSR	0.00299636	Genetic Interactions	Lin-Smith-2010
ESR1	JAK3	0.00110188	Genetic Interactions	Lin-Smith-2010
ESR1	NFKBIA	0.00312258	Genetic Interactions	Lin-Smith-2010
ESR1	TNF	0.0021089	Genetic Interactions	Lin-Smith-2010
NR3C1	AGTR1	0.000599235	Genetic Interactions	Lin-Smith-2010
NR3C1	CAT	0.00103505	Genetic Interactions	Lin-Smith-2010
STAT3	HMGCR	0.000859607	Genetic Interactions	Lin-Smith-2010
STAT3	PLAT	0.00128448	Genetic Interactions	Lin-Smith-2010
STAT3	VEGFA	0.000450476	Genetic Interactions	Lin-Smith-2010
STAT3	PTGS2	0.000688582	Genetic Interactions	Lin-Smith-2010
STAT3	MTOR	0.000685827	Genetic Interactions	Lin-Smith-2010
RELA	AGTR1	0.00102196	Genetic Interactions	Lin-Smith-2010
RELA	ESR1	0.00136624	Genetic Interactions	Lin-Smith-2010
RELA	STAT3	0.00109301	Genetic Interactions	Lin-Smith-2010
MAPK1	ACE	0.00111086	Genetic Interactions	Lin-Smith-2010
MAPK1	TLR4	0.000471583	Genetic Interactions	Lin-Smith-2010
MAPK1	NOS3	0.00166581	Genetic Interactions	Lin-Smith-2010
MAPK1	IFNG	0.000625627	Genetic Interactions	Lin-Smith-2010
MAPK1	PTGS1	0.000612871	Genetic Interactions	Lin-Smith-2010
MAPK1	IGF1	0.00116689	Genetic Interactions	Lin-Smith-2010
MAPK1	PPARG	0.00060222	Genetic Interactions	Lin-Smith-2010
MAPK1	CASP3	0.0011894	Genetic Interactions	Lin-Smith-2010
MAPK1	TXN	0.000521724	Genetic Interactions	Lin-Smith-2010
MAPK1	STAT3	0.000685253	Genetic Interactions	Lin-Smith-2010
MAPK1	RELA	0.00121257	Genetic Interactions	Lin-Smith-2010
JUN	PON1	0.000695969	Genetic Interactions	Lin-Smith-2010
JUN	HMGCR	0.000525207	Genetic Interactions	Lin-Smith-2010
JUN	TRIM21	0.00082214	Genetic Interactions	Lin-Smith-2010
JUN	VEGFA	0.000275234	Genetic Interactions	Lin-Smith-2010
JUN	RELA	0.000667815	Genetic Interactions	Lin-Smith-2010
JUN	MAPK1	0.000418679	Genetic Interactions	Lin-Smith-2010
NFKB1	NR3C1	0.000978775	Genetic Interactions	Lin-Smith-2010
HIF1A	AGTR1	0.00173353	Genetic Interactions	Lin-Smith-2010
AKT1	IFNG	0.00257884	Genetic Interactions	Lin-Smith-2010
EGFR	IFNG	0.0004209	Genetic Interactions	Lin-Smith-2010
EGFR	PPARG	0.000405152	Genetic Interactions	Lin-Smith-2010
EGFR	VEGFA	0.000336215	Genetic Interactions	Lin-Smith-2010
EGFR	GSR	0.000818757	Genetic Interactions	Lin-Smith-2010
EGFR	PTGS2	0.000513927	Genetic Interactions	Lin-Smith-2010
EGFR	MTOR	0.00051187	Genetic Interactions	Lin-Smith-2010
EGFR	CASP3	0.000800189	Genetic Interactions	Lin-Smith-2010
EGFR	TXN	0.000350997	Genetic Interactions	Lin-Smith-2010
EGFR	STAT3	0.000461014	Genetic Interactions	Lin-Smith-2010
EGFR	RELA	0.000815777	Genetic Interactions	Lin-Smith-2010
EGFR	JUN	0.000281672	Genetic Interactions	Lin-Smith-2010
MYC	TLR4	0.000748006	Genetic Interactions	Lin-Smith-2010
MYC	TXN	0.000827536	Genetic Interactions	Lin-Smith-2010
MYC	ESR1	0.00135862	Genetic Interactions	Lin-Smith-2010
ATF3	OPRM1	0.0019277	Genetic Interactions	Lin-Smith-2010
ATF3	IFNG	0.00110011	Genetic Interactions	Lin-Smith-2010
REL	IFNA1	0.00263327	Genetic Interactions	Lin-Smith-2010
REL	PON1	0.00166969	Genetic Interactions	Lin-Smith-2010
REL	IL2	0.00193679	Genetic Interactions	Lin-Smith-2010
REL	CAT	0.00146224	Genetic Interactions	Lin-Smith-2010
REL	BCL2	0.000957368	Genetic Interactions	Lin-Smith-2010
REL	ATF3	0.00176622	Genetic Interactions	Lin-Smith-2010
CLTRN	IL1A	0.0029452	Genetic Interactions	Lin-Smith-2010
CLTRN	XDH	0.00682984	Genetic Interactions	Lin-Smith-2010
CLTRN	EGFR	0.00152924	Genetic Interactions	Lin-Smith-2010
NFKBIZ	CYP3A4	0.00194516	Genetic Interactions	Lin-Smith-2010
NFKBIZ	CAT	0.00107736	Genetic Interactions	Lin-Smith-2010
NFKBIZ	PPARG	0.000586258	Genetic Interactions	Lin-Smith-2010
NFKBIZ	VEGFA	0.000486506	Genetic Interactions	Lin-Smith-2010
NFKBIZ	TXN	0.000507895	Genetic Interactions	Lin-Smith-2010
NFKBIZ	ESR1	0.000833847	Genetic Interactions	Lin-Smith-2010
NFKBIZ	STAT3	0.00066709	Genetic Interactions	Lin-Smith-2010
NFKBIZ	JUN	0.000407582	Genetic Interactions	Lin-Smith-2010
NFKBIZ	ATF3	0.00130133	Genetic Interactions	Lin-Smith-2010
SOD3	IFNA1	0.0015751	Genetic Interactions	Lin-Smith-2010
SOD3	AGTR1	0.000506365	Genetic Interactions	Lin-Smith-2010
SOD3	TLR4	0.000372703	Genetic Interactions	Lin-Smith-2010
SOD3	RPS27A	0.00213931	Genetic Interactions	Lin-Smith-2010
SOD3	VEGFA	0.000394965	Genetic Interactions	Lin-Smith-2010
SOD3	MTOR	0.000601313	Genetic Interactions	Lin-Smith-2010
SOD3	CASP3	0.000940012	Genetic Interactions	Lin-Smith-2010
SOD3	JUN	0.000330891	Genetic Interactions	Lin-Smith-2010
SOD3	EGFR	0.000404204	Genetic Interactions	Lin-Smith-2010
S100A8	CYP3A4	0.0033929	Genetic Interactions	Lin-Smith-2010
S100A8	JAK3	0.00166059	Genetic Interactions	Lin-Smith-2010
S100A8	HMGCR	0.00161931	Genetic Interactions	Lin-Smith-2010
S100A8	VEGFA	0.000848601	Genetic Interactions	Lin-Smith-2010
S100A8	SOD1	0.00118384	Genetic Interactions	Lin-Smith-2010
S100A8	JUN	0.000710936	Genetic Interactions	Lin-Smith-2010
S100A8	MYC	0.00204752	Genetic Interactions	Lin-Smith-2010
S100A8	ATF3	0.00226987	Genetic Interactions	Lin-Smith-2010
SERPINE1	JAK3	0.00211243	Genetic Interactions	Lin-Smith-2010
SERPINE1	PPARG	0.00130084	Genetic Interactions	Lin-Smith-2010
SERPINE1	SOD1	0.00150596	Genetic Interactions	Lin-Smith-2010
SERPINE1	MAPK1	0.00164211	Genetic Interactions	Lin-Smith-2010
SERPINE1	EGFR	0.00110475	Genetic Interactions	Lin-Smith-2010
NCOA1	AGTR1	0.000655637	Genetic Interactions	Lin-Smith-2010
NCOA1	TLR4	0.000482572	Genetic Interactions	Lin-Smith-2010
NCOA1	BCL2	0.000741463	Genetic Interactions	Lin-Smith-2010
NCOA1	MAPK8	0.00101978	Genetic Interactions	Lin-Smith-2010
NCOA1	MMP9	0.00136459	Genetic Interactions	Lin-Smith-2010
STAT1	PLAT	0.00220892	Genetic Interactions	Lin-Smith-2010
STAT1	VEGFA	0.000774686	Genetic Interactions	Lin-Smith-2010
STAT1	MTOR	0.00117942	Genetic Interactions	Lin-Smith-2010
STAT1	SOD1	0.00108073	Genetic Interactions	Lin-Smith-2010
STAT1	STAT3	0.00106224	Genetic Interactions	Lin-Smith-2010
STAT1	MAPK1	0.00117843	Genetic Interactions	Lin-Smith-2010
STAT1	NCOA1	0.00120589	Genetic Interactions	Lin-Smith-2010
NCOA2	VEGFA	0.000439331	Genetic Interactions	Lin-Smith-2010
AIFM1	IGF1	0.00370574	Genetic Interactions	Lin-Smith-2010
AIFM1	VEGFA	0.00158709	Genetic Interactions	Lin-Smith-2010
AIFM1	BCL2	0.00230108	Genetic Interactions	Lin-Smith-2010
AIFM1	MYC	0.00382935	Genetic Interactions	Lin-Smith-2010
EPX	IL2	0.00748305	Genetic Interactions	Lin-Smith-2010
CFLAR	PLAT	0.00302906	Genetic Interactions	Lin-Smith-2010
CFLAR	JUN	0.000889982	Genetic Interactions	Lin-Smith-2010
CFLAR	NFKBIZ	0.00157314	Genetic Interactions	Lin-Smith-2010
CFLAR	NCOA2	0.0014206	Genetic Interactions	Lin-Smith-2010
IL1R2	PPARG	0.00117885	Genetic Interactions	Lin-Smith-2010
IL1R2	EGFR	0.00100115	Genetic Interactions	Lin-Smith-2010
CEBPB	OPRM1	0.00245356	Genetic Interactions	Lin-Smith-2010
CEBPB	PTGS1	0.00137166	Genetic Interactions	Lin-Smith-2010
TNFAIP3	AGTR1	0.000667803	Genetic Interactions	Lin-Smith-2010
TNFAIP3	IL1A	0.00102666	Genetic Interactions	Lin-Smith-2010
TNFAIP3	MTOR	0.000793023	Genetic Interactions	Lin-Smith-2010
TNFAIP3	SOD3	0.000626219	Genetic Interactions	Lin-Smith-2010
TNFAIP3	SERPINE1	0.00171155	Genetic Interactions	Lin-Smith-2010
JAK3	IL2	0.0105051	Pathway	NCI_NATURE
CD40LG	JAK3	0.0240327	Pathway	NCI_NATURE
SIRT1	FASLG	0.0238921	Pathway	NCI_NATURE
IFNG	IL2	0.00939105	Pathway	NCI_NATURE
PPARG	IL2	0.0281428	Pathway	NCI_NATURE
TGFB1	IL2	0.0181727	Pathway	NCI_NATURE
TGFB1	IFNG	0.0245035	Pathway	NCI_NATURE
MTOR	IL2	0.00977795	Pathway	NCI_NATURE
MTOR	SREBF1	0.0903234	Pathway	NCI_NATURE
MTOR	BCL2	0.0297871	Pathway	NCI_NATURE
CASP3	SREBF1	0.134637	Pathway	NCI_NATURE
CASP3	BCL2	0.0444008	Pathway	NCI_NATURE
IL6	TGFB1	0.0385328	Pathway	NCI_NATURE
NFKBIA	CD40LG	0.0310816	Pathway	NCI_NATURE
FOS	FASLG	0.0107208	Pathway	NCI_NATURE
FOS	IL2	0.0054004	Pathway	NCI_NATURE
FOS	CD40LG	0.0123546	Pathway	NCI_NATURE
FOS	IFNG	0.00728172	Pathway	NCI_NATURE
FOS	PPARG	0.0218216	Pathway	NCI_NATURE
FOS	TGFB1	0.014091	Pathway	NCI_NATURE
FOS	PTGS2	0.0863193	Pathway	NCI_NATURE
TNF	PPARG	0.0338209	Pathway	NCI_NATURE
TNF	TXN	0.0559406	Pathway	NCI_NATURE
TNF	NFKBIA	0.0163275	Pathway	NCI_NATURE
ESR1	NOS3	0.0189808	Pathway	NCI_NATURE
ESR1	IGF1	0.0115499	Pathway	NCI_NATURE
ESR1	SOD1	0.0597666	Pathway	NCI_NATURE
ESR1	FOS	0.00388098	Pathway	NCI_NATURE
NR3C1	FOS	0.0208671	Pathway	NCI_NATURE
STAT3	IL2	0.00911231	Pathway	NCI_NATURE
STAT3	IFNG	0.0122867	Pathway	NCI_NATURE
STAT3	IL6	0.0193214	Pathway	NCI_NATURE
STAT3	FOS	0.0070656	Pathway	NCI_NATURE
RELA	CD40LG	0.0182317	Pathway	NCI_NATURE
RELA	MTOR	0.0111884	Pathway	NCI_NATURE
RELA	MMP9	0.0246035	Pathway	NCI_NATURE
RELA	IL1B	0.0194031	Pathway	NCI_NATURE
RELA	ICAM1	0.0344599	Pathway	NCI_NATURE
RELA	IL6	0.016898	Pathway	NCI_NATURE
RELA	NFKBIA	0.0155461	Pathway	NCI_NATURE
RELA	TNF	0.00957734	Pathway	NCI_NATURE
JUN	FASLG	0.00789244	Pathway	NCI_NATURE
JUN	IL2	0.00397568	Pathway	NCI_NATURE
JUN	CD40LG	0.00909523	Pathway	NCI_NATURE
JUN	IFNG	0.00536067	Pathway	NCI_NATURE
JUN	PPARG	0.0160647	Pathway	NCI_NATURE
JUN	TGFB1	0.0103735	Pathway	NCI_NATURE
JUN	PTGS2	0.0635467	Pathway	NCI_NATURE
JUN	MMP9	0.0122739	Pathway	NCI_NATURE
JUN	IL6	0.00842989	Pathway	NCI_NATURE
JUN	FOS	0.0030827	Pathway	NCI_NATURE
JUN	ESR1	0.00285711	Pathway	NCI_NATURE
JUN	STAT3	0.00520157	Pathway	NCI_NATURE
NFKB1	CD40LG	0.0163981	Pathway	NCI_NATURE
NFKB1	MTOR	0.0100631	Pathway	NCI_NATURE
NFKB1	MMP9	0.022129	Pathway	NCI_NATURE
NFKB1	IL1B	0.0174516	Pathway	NCI_NATURE
NFKB1	ICAM1	0.0309941	Pathway	NCI_NATURE
NFKB1	IL6	0.0151985	Pathway	NCI_NATURE
NFKB1	NFKBIA	0.0139826	Pathway	NCI_NATURE
NFKB1	TNF	0.00861412	Pathway	NCI_NATURE
HIF1A	VEGFA	0.0121159	Pathway	NCI_NATURE
HIF1A	NOS2	0.0218871	Pathway	NCI_NATURE
HIF1A	FOS	0.00432977	Pathway	NCI_NATURE
HIF1A	JUN	0.0031875	Pathway	NCI_NATURE
AKT1	IL2	0.00638855	Pathway	NCI_NATURE
AKT1	JAK3	0.00963601	Pathway	NCI_NATURE
AKT1	CD40LG	0.0146152	Pathway	NCI_NATURE
AKT1	MTOR	0.008969	Pathway	NCI_NATURE
AKT1	ICAM1	0.0276242	Pathway	NCI_NATURE
AKT1	NFKB1	0.00657487	Pathway	NCI_NATURE
EGFR	MTOR	0.0115768	Pathway	NCI_NATURE
TP53	SIRT1	0.00504803	Pathway	NCI_NATURE
TP53	FOS	0.00226513	Pathway	NCI_NATURE
TP53	JUN	0.00166755	Pathway	NCI_NATURE
TP53	HIF1A	0.00234213	Pathway	NCI_NATURE
TP53	EGFR	0.0034587	Pathway	NCI_NATURE
MYC	IL2	0.00311904	Pathway	NCI_NATURE
MYC	JAK3	0.00470453	Pathway	NCI_NATURE
MYC	MMP9	0.00962924	Pathway	NCI_NATURE
MYC	STAT3	0.00408079	Pathway	NCI_NATURE
MYC	NFKB1	0.00321001	Pathway	NCI_NATURE
MYC	AKT1	0.002861	Pathway	NCI_NATURE
ATF3	IFNG	0.145634	Pathway	NCI_NATURE
ATF3	JUN	0.0616541	Pathway	NCI_NATURE
REL	NFKB1	0.0807023	Pathway	NCI_NATURE
JUNB	IL2	0.0117296	Pathway	NCI_NATURE
JUNB	NOS3	0.0444811	Pathway	NCI_NATURE
JUNB	MMP9	0.0362121	Pathway	NCI_NATURE
JUNB	IL6	0.024871	Pathway	NCI_NATURE
JUNB	FOS	0.00909501	Pathway	NCI_NATURE
JUNB	STAT3	0.0153464	Pathway	NCI_NATURE
JUNB	JUN	0.00669559	Pathway	NCI_NATURE
S100A8	TLR4	0.125601	Pathway	NCI_NATURE
SERPINE1	NR3C1	0.100849	Pathway	NCI_NATURE
SERPINE1	HIF1A	0.0209253	Pathway	NCI_NATURE
SERPINE1	TP53	0.0109472	Pathway	NCI_NATURE
NCOA1	ESR1	0.013464	Pathway	NCI_NATURE
NCOA1	HIF1A	0.015021	Pathway	NCI_NATURE
NCOA1	AKT1	0.0171852	Pathway	NCI_NATURE
STAT1	IL2	0.0108758	Pathway	NCI_NATURE
STAT1	JAK3	0.0164042	Pathway	NCI_NATURE
STAT1	IFNG	0.0146645	Pathway	NCI_NATURE
STAT1	TGFB1	0.0283775	Pathway	NCI_NATURE
STAT1	BCL2	0.0331314	Pathway	NCI_NATURE
STAT1	IL6	0.0230605	Pathway	NCI_NATURE
STAT1	TNF	0.0130701	Pathway	NCI_NATURE
STAT1	STAT3	0.0142293	Pathway	NCI_NATURE
NCOA2	SIRT1	0.0208217	Pathway	NCI_NATURE
NCOA2	ESR1	0.0086593	Pathway	NCI_NATURE
NCOA2	HIF1A	0.00966064	Pathway	NCI_NATURE
RELB	NFKB1	0.0341123	Pathway	NCI_NATURE
RELB	NFKB2	0.226263	Pathway	NCI_NATURE
AIFM1	BCL2	0.204266	Pathway	NCI_NATURE
CFLAR	FASLG	0.122603	Pathway	NCI_NATURE
CFLAR	MYC	0.0276578	Pathway	NCI_NATURE
IL1R2	IL1A	0.21911	Pathway	NCI_NATURE
IL1R2	IL1B	0.109517	Pathway	NCI_NATURE
CEBPB	FOS	0.009489	Pathway	NCI_NATURE
CEBPB	ESR1	0.0087946	Pathway	NCI_NATURE
CEBPB	STAT3	0.0160112	Pathway	NCI_NATURE
CEBPB	JUN	0.00698563	Pathway	NCI_NATURE
BID	TNF	0.0282965	Pathway	NCI_NATURE
BID	TP53	0.009876	Pathway	NCI_NATURE
TNFAIP3	TNF	0.0626465	Pathway	NCI_NATURE
TNFAIP3	RELA	0.0596482	Pathway	NCI_NATURE
TNFAIP3	NFKB1	0.0536492	Pathway	NCI_NATURE
JAK3	IL2	0.00629348	Pathway	Wu-Stein-2010
CD40LG	JAK3	0.023582	Pathway	Wu-Stein-2010
IFNG	IL2	0.0095525	Pathway	Wu-Stein-2010
PTGS1	PPARA	0.0582909	Pathway	Wu-Stein-2010
MPO	PTGS1	0.618699	Pathway	Wu-Stein-2010
VEGFA	PPARA	0.00602673	Pathway	Wu-Stein-2010
VEGFA	NOS3	0.0104917	Pathway	Wu-Stein-2010
VEGFA	PPARG	0.00688381	Pathway	Wu-Stein-2010
PTGS2	PPARA	0.0186311	Pathway	Wu-Stein-2010
PTGS2	PPARG	0.0212806	Pathway	Wu-Stein-2010
BCL2	PPARG	0.00777989	Pathway	Wu-Stein-2010
MTOR	IL2	0.00781258	Pathway	Wu-Stein-2010
MTOR	PPIA	0.0305045	Pathway	Wu-Stein-2010
MAPK8	IL2	0.00424229	Pathway	Wu-Stein-2010
MAPK8	JAK3	0.00410628	Pathway	Wu-Stein-2010
MAPK8	BCL2	0.00591816	Pathway	Wu-Stein-2010
MMP9	PPARA	0.0107264	Pathway	Wu-Stein-2010
MMP9	PPARG	0.0122518	Pathway	Wu-Stein-2010
CASP3	SREBF1	0.0140212	Pathway	Wu-Stein-2010
CASP3	CASP9	0.0128822	Pathway	Wu-Stein-2010
CASP3	BCL2	0.00658682	Pathway	Wu-Stein-2010
IL6	JAK3	0.0134078	Pathway	Wu-Stein-2010
SOD1	CAT	0.083417	Pathway	Wu-Stein-2010
SOD1	BCL2	0.0216038	Pathway	Wu-Stein-2010
NFKBIA	PPARA	0.00688206	Pathway	Wu-Stein-2010
NFKBIA	IL1B	0.0210039	Pathway	Wu-Stein-2010
FOS	IL2	0.00385294	Pathway	Wu-Stein-2010
FOS	CD40LG	0.0144372	Pathway	Wu-Stein-2010
FOS	IFNG	0.00566066	Pathway	Wu-Stein-2010
FOS	NFE2L2	0.0115257	Pathway	Wu-Stein-2010
FOS	TNFAIP6	0.0711551	Pathway	Wu-Stein-2010
FOS	PPARG	0.00330474	Pathway	Wu-Stein-2010
FOS	MAPK8	0.00251391	Pathway	Wu-Stein-2010
TNF	FASLG	0.0127183	Pathway	Wu-Stein-2010
TNF	IL1A	0.0121209	Pathway	Wu-Stein-2010
TNF	MTOR	0.0074046	Pathway	Wu-Stein-2010
TNF	MAPK8	0.00402076	Pathway	Wu-Stein-2010
TNF	TXN	0.0222199	Pathway	Wu-Stein-2010
TNF	NFKBIA	0.00868617	Pathway	Wu-Stein-2010
ESR1	NOS3	0.00644265	Pathway	Wu-Stein-2010
ESR1	IGF1	0.0117176	Pathway	Wu-Stein-2010
ESR1	PPARG	0.00422713	Pathway	Wu-Stein-2010
ESR1	FOS	0.00292046	Pathway	Wu-Stein-2010
NR3C1	ESR1	0.00708606	Pathway	Wu-Stein-2010
STAT3	IL2	0.00372715	Pathway	Wu-Stein-2010
STAT3	JAK3	0.00360765	Pathway	Wu-Stein-2010
STAT3	IFNG	0.00547584	Pathway	Wu-Stein-2010
STAT3	IGF1	0.00886165	Pathway	Wu-Stein-2010
STAT3	VEGFA	0.00460064	Pathway	Wu-Stein-2010
STAT3	MTOR	0.00447845	Pathway	Wu-Stein-2010
STAT3	MAPK8	0.00243184	Pathway	Wu-Stein-2010
STAT3	IL6	0.00794042	Pathway	Wu-Stein-2010
STAT3	NOS2	0.0089501	Pathway	Wu-Stein-2010
STAT3	NFKBIA	0.00525357	Pathway	Wu-Stein-2010
STAT3	FOS	0.00220865	Pathway	Wu-Stein-2010
STAT3	TNF	0.00353251	Pathway	Wu-Stein-2010
RELA	IL2	0.00329555	Pathway	Wu-Stein-2010
RELA	IFNB1	0.0153887	Pathway	Wu-Stein-2010
RELA	CD40LG	0.0123486	Pathway	Wu-Stein-2010
RELA	PPARA	0.00247472	Pathway	Wu-Stein-2010
RELA	NOS3	0.00430815	Pathway	Wu-Stein-2010
RELA	VEGFA	0.00406789	Pathway	Wu-Stein-2010
RELA	PTGS2	0.0125755	Pathway	Wu-Stein-2010
RELA	BCL2	0.00459742	Pathway	Wu-Stein-2010
RELA	MTOR	0.00395986	Pathway	Wu-Stein-2010
RELA	MMP9	0.00724006	Pathway	Wu-Stein-2010
RELA	IL1B	0.00755276	Pathway	Wu-Stein-2010
RELA	ICAM1	0.0125642	Pathway	Wu-Stein-2010
RELA	IL6	0.00702093	Pathway	Wu-Stein-2010
RELA	NOS2	0.00791369	Pathway	Wu-Stein-2010
RELA	NFKBIA	0.00464522	Pathway	Wu-Stein-2010
RELA	FOS	0.00195289	Pathway	Wu-Stein-2010
RELA	TNF	0.00312345	Pathway	Wu-Stein-2010
RELA	NR3C1	0.0047384	Pathway	Wu-Stein-2010
RELA	STAT3	0.00188913	Pathway	Wu-Stein-2010
MAPK1	IL2	0.00343696	Pathway	Wu-Stein-2010
MAPK1	JAK3	0.00332677	Pathway	Wu-Stein-2010
MAPK1	PPARA	0.0025809	Pathway	Wu-Stein-2010
MAPK1	IFNG	0.0050495	Pathway	Wu-Stein-2010
MAPK1	PPIA	0.0134197	Pathway	Wu-Stein-2010
MAPK1	CASP9	0.00937721	Pathway	Wu-Stein-2010
MAPK1	BCL2	0.00479469	Pathway	Wu-Stein-2010
MAPK1	NFKBIA	0.00484454	Pathway	Wu-Stein-2010
MAPK1	FOS	0.00203668	Pathway	Wu-Stein-2010
MAPK1	TNF	0.00325748	Pathway	Wu-Stein-2010
MAPK1	STAT3	0.00197019	Pathway	Wu-Stein-2010
MAPK1	RELA	0.00174204	Pathway	Wu-Stein-2010
JUN	IL2	0.00223081	Pathway	Wu-Stein-2010
JUN	IFNB1	0.0104169	Pathway	Wu-Stein-2010
JUN	PPARA	0.00167518	Pathway	Wu-Stein-2010
JUN	IFNG	0.00327746	Pathway	Wu-Stein-2010
JUN	NFE2L2	0.00667324	Pathway	Wu-Stein-2010
JUN	PLAT	0.00795104	Pathway	Wu-Stein-2010
JUN	TNFAIP6	0.041198	Pathway	Wu-Stein-2010
JUN	IGF1	0.00530397	Pathway	Wu-Stein-2010
JUN	PPARG	0.0019134	Pathway	Wu-Stein-2010
JUN	VEGFA	0.00275362	Pathway	Wu-Stein-2010
JUN	MAPK8	0.00145553	Pathway	Wu-Stein-2010
JUN	MMP9	0.00490091	Pathway	Wu-Stein-2010
JUN	ICAM1	0.00850494	Pathway	Wu-Stein-2010
JUN	TXN	0.00804367	Pathway	Wu-Stein-2010
JUN	NOS2	0.0053569	Pathway	Wu-Stein-2010
JUN	SOD1	0.00531329	Pathway	Wu-Stein-2010
JUN	FOS	0.00132194	Pathway	Wu-Stein-2010
JUN	TNF	0.00211432	Pathway	Wu-Stein-2010
JUN	ESR1	0.00169091	Pathway	Wu-Stein-2010
JUN	NR3C1	0.0032075	Pathway	Wu-Stein-2010
JUN	STAT3	0.00127878	Pathway	Wu-Stein-2010
JUN	RELA	0.0011307	Pathway	Wu-Stein-2010
JUN	MAPK1	0.00117922	Pathway	Wu-Stein-2010
NFKB1	FASLG	0.00559043	Pathway	Wu-Stein-2010
NFKB1	IL2	0.00270873	Pathway	Wu-Stein-2010
NFKB1	IFNB1	0.0126485	Pathway	Wu-Stein-2010
NFKB1	CD40LG	0.0101498	Pathway	Wu-Stein-2010
NFKB1	NOS3	0.00354103	Pathway	Wu-Stein-2010
NFKB1	IFNG	0.00397961	Pathway	Wu-Stein-2010
NFKB1	VEGFA	0.00334355	Pathway	Wu-Stein-2010
NFKB1	PTGS2	0.0103363	Pathway	Wu-Stein-2010
NFKB1	BCL2	0.00377879	Pathway	Wu-Stein-2010
NFKB1	MTOR	0.00325475	Pathway	Wu-Stein-2010
NFKB1	MAPK8	0.00176736	Pathway	Wu-Stein-2010
NFKB1	MMP9	0.00595088	Pathway	Wu-Stein-2010
NFKB1	IL1B	0.0062079	Pathway	Wu-Stein-2010
NFKB1	ICAM1	0.010327	Pathway	Wu-Stein-2010
NFKB1	IL6	0.00577077	Pathway	Wu-Stein-2010
NFKB1	NOS2	0.00650456	Pathway	Wu-Stein-2010
NFKB1	SOD1	0.0064516	Pathway	Wu-Stein-2010
NFKB1	NFKBIA	0.00381808	Pathway	Wu-Stein-2010
NFKB1	FOS	0.00160515	Pathway	Wu-Stein-2010
NFKB1	TNF	0.00256728	Pathway	Wu-Stein-2010
NFKB1	NR3C1	0.00389467	Pathway	Wu-Stein-2010
NFKB1	STAT3	0.00155274	Pathway	Wu-Stein-2010
NFKB1	RELA	0.00137294	Pathway	Wu-Stein-2010
NFKB1	MAPK1	0.00143185	Pathway	Wu-Stein-2010
HIF1A	VEGFA	0.00492671	Pathway	Wu-Stein-2010
HIF1A	MTOR	0.00479587	Pathway	Wu-Stein-2010
HIF1A	NOS2	0.00958445	Pathway	Wu-Stein-2010
HIF1A	FOS	0.00236519	Pathway	Wu-Stein-2010
HIF1A	NR3C1	0.00573878	Pathway	Wu-Stein-2010
HIF1A	MAPK1	0.00210983	Pathway	Wu-Stein-2010
HIF1A	JUN	0.00136942	Pathway	Wu-Stein-2010
AKT1	FASLG	0.00749725	Pathway	Wu-Stein-2010
AKT1	IL2	0.00363264	Pathway	Wu-Stein-2010
AKT1	NOS3	0.00474883	Pathway	Wu-Stein-2010
AKT1	IFNG	0.005337	Pathway	Wu-Stein-2010
AKT1	CASP9	0.00991112	Pathway	Wu-Stein-2010
AKT1	MTOR	0.0043649	Pathway	Wu-Stein-2010
AKT1	CASP3	0.00263797	Pathway	Wu-Stein-2010
AKT1	FOS	0.00215265	Pathway	Wu-Stein-2010
AKT1	ESR1	0.00275348	Pathway	Wu-Stein-2010
AKT1	STAT3	0.00208236	Pathway	Wu-Stein-2010
AKT1	RELA	0.00184123	Pathway	Wu-Stein-2010
AKT1	MAPK1	0.00192023	Pathway	Wu-Stein-2010
AKT1	JUN	0.00124636	Pathway	Wu-Stein-2010
AKT1	NFKB1	0.00151338	Pathway	Wu-Stein-2010
AKT1	HIF1A	0.00222995	Pathway	Wu-Stein-2010
EGFR	IL2	0.00328619	Pathway	Wu-Stein-2010
EGFR	IFNG	0.00482799	Pathway	Wu-Stein-2010
EGFR	PPARG	0.00281862	Pathway	Wu-Stein-2010
EGFR	VEGFA	0.00405633	Pathway	Wu-Stein-2010
EGFR	MTOR	0.00394861	Pathway	Wu-Stein-2010
EGFR	FOS	0.00194734	Pathway	Wu-Stein-2010
EGFR	ESR1	0.00249087	Pathway	Wu-Stein-2010
EGFR	STAT3	0.00188376	Pathway	Wu-Stein-2010
EGFR	RELA	0.00166562	Pathway	Wu-Stein-2010
EGFR	MAPK1	0.00173709	Pathway	Wu-Stein-2010
EGFR	JUN	0.00112749	Pathway	Wu-Stein-2010
EGFR	AKT1	0.001836	Pathway	Wu-Stein-2010
TP53	SIRT1	0.00701818	Pathway	Wu-Stein-2010
TP53	NOS3	0.00310328	Pathway	Wu-Stein-2010
TP53	PTGS1	0.0283412	Pathway	Wu-Stein-2010
TP53	VEGFA	0.00293022	Pathway	Wu-Stein-2010
TP53	BCL2	0.00331165	Pathway	Wu-Stein-2010
TP53	MAPK8	0.00154887	Pathway	Wu-Stein-2010
TP53	NOS2	0.00570045	Pathway	Wu-Stein-2010
TP53	FOS	0.00140672	Pathway	Wu-Stein-2010
TP53	STAT3	0.00136079	Pathway	Wu-Stein-2010
TP53	RELA	0.00120321	Pathway	Wu-Stein-2010
TP53	JUN	0.000814475	Pathway	Wu-Stein-2010
TP53	NFKB1	0.000988967	Pathway	Wu-Stein-2010
TP53	HIF1A	0.00145724	Pathway	Wu-Stein-2010
TP53	AKT1	0.00132629	Pathway	Wu-Stein-2010
TP53	EGFR	0.0011998	Pathway	Wu-Stein-2010
MYC	IL2	0.00516876	Pathway	Wu-Stein-2010
MYC	IFNG	0.00759383	Pathway	Wu-Stein-2010
MYC	FOS	0.00306293	Pathway	Wu-Stein-2010
MYC	ESR1	0.00391782	Pathway	Wu-Stein-2010
MYC	STAT3	0.00296292	Pathway	Wu-Stein-2010
MYC	RELA	0.00261982	Pathway	Wu-Stein-2010
MYC	MAPK1	0.00273224	Pathway	Wu-Stein-2010
MYC	JUN	0.0017734	Pathway	Wu-Stein-2010
MYC	NFKB1	0.00215333	Pathway	Wu-Stein-2010
MYC	AKT1	0.0028878	Pathway	Wu-Stein-2010
MYC	EGFR	0.00261238	Pathway	Wu-Stein-2010
MYC	TP53	0.00188713	Pathway	Wu-Stein-2010
REL	IL2	0.0142135	Pathway	Wu-Stein-2010
REL	CD40LG	0.0532587	Pathway	Wu-Stein-2010
REL	IFNG	0.0208821	Pathway	Wu-Stein-2010
REL	PTGS2	0.0542373	Pathway	Wu-Stein-2010
REL	IL1B	0.0325746	Pathway	Wu-Stein-2010
REL	ICAM1	0.0541888	Pathway	Wu-Stein-2010
REL	IL6	0.0302808	Pathway	Wu-Stein-2010
REL	NFKBIA	0.0200345	Pathway	Wu-Stein-2010
REL	RELA	0.0072042	Pathway	Wu-Stein-2010
REL	JUN	0.00487664	Pathway	Wu-Stein-2010
REL	NFKB1	0.0059214	Pathway	Wu-Stein-2010
REL	EGFR	0.00718374	Pathway	Wu-Stein-2010
JUNB	ESR1	0.0135656	Pathway	Wu-Stein-2010
JUNB	NFKB1	0.00745599	Pathway	Wu-Stein-2010
SOD3	CAT	0.548278	Pathway	Wu-Stein-2010
NFKB2	CD40LG	0.0423723	Pathway	Wu-Stein-2010
NFKB2	BCL2	0.0157753	Pathway	Wu-Stein-2010
NFKB2	NFKBIA	0.0159394	Pathway	Wu-Stein-2010
NFKB2	RELA	0.00573162	Pathway	Wu-Stein-2010
NFKB2	JUN	0.00387983	Pathway	Wu-Stein-2010
NFKB2	NFKB1	0.00471103	Pathway	Wu-Stein-2010
NFKB2	EGFR	0.00571534	Pathway	Wu-Stein-2010
NFKB2	REL	0.0247201	Pathway	Wu-Stein-2010
SERPINE1	PPARA	0.0148584	Pathway	Wu-Stein-2010
SERPINE1	PLAT	0.0705236	Pathway	Wu-Stein-2010
SERPINE1	PPARG	0.0169714	Pathway	Wu-Stein-2010
SERPINE1	ESR1	0.0149979	Pathway	Wu-Stein-2010
SERPINE1	JUN	0.0067888	Pathway	Wu-Stein-2010
SERPINE1	HIF1A	0.0121464	Pathway	Wu-Stein-2010
SERPINE1	TP53	0.00722418	Pathway	Wu-Stein-2010
NCOA1	PPARA	0.0056396	Pathway	Wu-Stein-2010
NCOA1	PPARG	0.00644161	Pathway	Wu-Stein-2010
NCOA1	ESR1	0.00569257	Pathway	Wu-Stein-2010
NCOA1	NR3C1	0.0107983	Pathway	Wu-Stein-2010
NCOA1	RELA	0.00380658	Pathway	Wu-Stein-2010
NCOA1	JUN	0.00257674	Pathway	Wu-Stein-2010
NCOA1	HIF1A	0.00461024	Pathway	Wu-Stein-2010
NCOA1	TP53	0.00274199	Pathway	Wu-Stein-2010
STAT1	IL2	0.00473893	Pathway	Wu-Stein-2010
STAT1	IFNB1	0.0221286	Pathway	Wu-Stein-2010
STAT1	JAK3	0.004587	Pathway	Wu-Stein-2010
STAT1	IFNG	0.00696233	Pathway	Wu-Stein-2010
STAT1	MAPK8	0.00309199	Pathway	Wu-Stein-2010
STAT1	ICAM1	0.0180671	Pathway	Wu-Stein-2010
STAT1	IL6	0.010096	Pathway	Wu-Stein-2010
STAT1	NOS2	0.0113797	Pathway	Wu-Stein-2010
STAT1	FOS	0.00280821	Pathway	Wu-Stein-2010
STAT1	TNF	0.00449146	Pathway	Wu-Stein-2010
STAT1	STAT3	0.00271653	Pathway	Wu-Stein-2010
STAT1	MAPK1	0.00250502	Pathway	Wu-Stein-2010
STAT1	JUN	0.00162592	Pathway	Wu-Stein-2010
STAT1	AKT1	0.00264765	Pathway	Wu-Stein-2010
STAT1	EGFR	0.00239513	Pathway	Wu-Stein-2010
STAT1	TP53	0.0017302	Pathway	Wu-Stein-2010
NCOA2	SIRT1	0.0421518	Pathway	Wu-Stein-2010
NCOA2	PPARG	0.0122291	Pathway	Wu-Stein-2010
NCOA2	NR3C1	0.0205	Pathway	Wu-Stein-2010
NCOA2	HIF1A	0.00875232	Pathway	Wu-Stein-2010
NCOA2	NCOA1	0.0164686	Pathway	Wu-Stein-2010
RELB	RELA	0.00751477	Pathway	Wu-Stein-2010
RELB	JUN	0.00508687	Pathway	Wu-Stein-2010
RELB	NFKB1	0.00617667	Pathway	Wu-Stein-2010
RELB	NFKB2	0.0257858	Pathway	Wu-Stein-2010
AIFM1	BCL2	0.0402074	Pathway	Wu-Stein-2010
EPX	NFKB1	0.0344931	Pathway	Wu-Stein-2010
EPX	HIF1A	0.0508255	Pathway	Wu-Stein-2010
CFLAR	FASLG	0.0404883	Pathway	Wu-Stein-2010
CFLAR	CASP3	0.0142461	Pathway	Wu-Stein-2010
CFLAR	NFKB1	0.00817286	Pathway	Wu-Stein-2010
IL1R2	IL1A	0.0793278	Pathway	Wu-Stein-2010
IL1R2	IL1B	0.092431	Pathway	Wu-Stein-2010
IL1R2	CASP3	0.0292878	Pathway	Wu-Stein-2010
CEBPB	ALB	0.0190607	Pathway	Wu-Stein-2010
CEBPB	IL1A	0.0132467	Pathway	Wu-Stein-2010
CEBPB	TNFAIP6	0.124376	Pathway	Wu-Stein-2010
CEBPB	PTGS2	0.0256992	Pathway	Wu-Stein-2010
CEBPB	IL1B	0.0154348	Pathway	Wu-Stein-2010
CEBPB	ICAM1	0.0256762	Pathway	Wu-Stein-2010
CEBPB	IL6	0.0143479	Pathway	Wu-Stein-2010
CEBPB	FOS	0.00399091	Pathway	Wu-Stein-2010
CEBPB	TNF	0.00638307	Pathway	Wu-Stein-2010
CEBPB	STAT3	0.00386061	Pathway	Wu-Stein-2010
CEBPB	MAPK1	0.00356003	Pathway	Wu-Stein-2010
CEBPB	JUN	0.00231069	Pathway	Wu-Stein-2010
CEBPB	NFKB1	0.00280573	Pathway	Wu-Stein-2010
CEBPB	MYC	0.00535385	Pathway	Wu-Stein-2010
BID	FASLG	0.0271477	Pathway	Wu-Stein-2010
BID	BCL2	0.0183502	Pathway	Wu-Stein-2010
BID	TNF	0.012467	Pathway	Wu-Stein-2010
TNFAIP3	TNF	0.0242102	Pathway	Wu-Stein-2010
SLC6A4	CYP3A4	1	Pathway	REACTOME
AKT1	NOS3	0.0524111	Pathway	REACTOME
AKT1	MTOR	0.175117	Pathway	REACTOME
SERPINE1	PLAT	0.396058	Pathway	REACTOME
NCOA2	NCOA1	0.020737	Pathway	REACTOME
NFKB1	RELA	0.163448	Pathway	CELL_MAP
EGFR	MAPK1	0.165356	Pathway	CELL_MAP
NFKB2	NFKBIA	0.140353	Pathway	CELL_MAP
CFLAR	NFKB1	0.709666	Pathway	CELL_MAP
MYC	TRIM21	0.09759	Physical Interactions	Agrawal-Sedivy-2010
MYC	XDH	0.09759	Physical Interactions	Agrawal-Sedivy-2010
MYC	TXN	0.09759	Physical Interactions	Agrawal-Sedivy-2010
MYC	TP53	0.09759	Physical Interactions	Agrawal-Sedivy-2010
MPO	ALB	0.177638	Physical Interactions	Moutaoufik-Babu-2019
MPO	CAT	0.266834	Physical Interactions	Moutaoufik-Babu-2019
SOD1	NOS2	0.0563752	Physical Interactions	Moutaoufik-Babu-2019
S100A8	ALB	0.402059	Physical Interactions	Moutaoufik-Babu-2019
S100A8	MPO	0.329825	Physical Interactions	Moutaoufik-Babu-2019
AIFM1	ICAM1	0.0569527	Physical Interactions	Moutaoufik-Babu-2019
MYC	ACE	0.0397151	Physical Interactions	Zeller-Wei-2006
MYC	TLR4	0.0397151	Physical Interactions	Zeller-Wei-2006
MYC	HMGCR	0.0397151	Physical Interactions	Zeller-Wei-2006
MYC	BCL2	0.0397151	Physical Interactions	Zeller-Wei-2006
MYC	ICAM1	0.0397151	Physical Interactions	Zeller-Wei-2006
MYC	NR3C1	0.0397151	Physical Interactions	Zeller-Wei-2006
MYC	STAT3	0.0397151	Physical Interactions	Zeller-Wei-2006
MYC	MAPK1	0.0397151	Physical Interactions	Zeller-Wei-2006
MYC	JUN	0.0397151	Physical Interactions	Zeller-Wei-2006
NFKB2	MYC	0.0397151	Physical Interactions	Zeller-Wei-2006
NCOA2	MYC	0.0397151	Physical Interactions	Zeller-Wei-2006
CEBPB	MYC	0.0397151	Physical Interactions	Zeller-Wei-2006
AKT1	HIF1A	0.0341208	Physical Interactions	Li-Fu-2017
TP53	RELA	0.0716646	Physical Interactions	Li-Fu-2017
TP53	AKT1	0.0264204	Physical Interactions	Li-Fu-2017
MYC	RELA	0.0356189	Physical Interactions	Li-Fu-2017
MYC	HIF1A	0.0286688	Physical Interactions	Li-Fu-2017
MYC	AKT1	0.0131315	Physical Interactions	Li-Fu-2017
MYC	TP53	0.0221988	Physical Interactions	Li-Fu-2017
EGFR	MAPK8	0.0909091	Physical Interactions	Kotlyar-Jurisica-2015
EGFR	NR3C1	0.0909091	Physical Interactions	Kotlyar-Jurisica-2015
EGFR	STAT3	0.0909091	Physical Interactions	Kotlyar-Jurisica-2015
EGFR	AKT1	0.0909091	Physical Interactions	Kotlyar-Jurisica-2015
STAT1	EGFR	0.0909091	Physical Interactions	Kotlyar-Jurisica-2015
STAT3	NR3C1	0.0858451	Physical Interactions	Lim-Zoghbi-2006
RELA	NR3C1	0.0646988	Physical Interactions	Lim-Zoghbi-2006
RELA	STAT3	0.0692303	Physical Interactions	Lim-Zoghbi-2006
JUN	MAPK8	0.127452	Physical Interactions	Lim-Zoghbi-2006
JUN	ESR1	0.0695994	Physical Interactions	Lim-Zoghbi-2006
JUN	NR3C1	0.0711412	Physical Interactions	Lim-Zoghbi-2006
JUN	STAT3	0.0761239	Physical Interactions	Lim-Zoghbi-2006
JUN	RELA	0.0573722	Physical Interactions	Lim-Zoghbi-2006
NFKB1	NR3C1	0.108236	Physical Interactions	Lim-Zoghbi-2006
NFKB1	STAT3	0.115816	Physical Interactions	Lim-Zoghbi-2006
EGFR	ESR1	0.068864	Physical Interactions	Lim-Zoghbi-2006
TP53	SIRT1	0.0179654	Physical Interactions	Lim-Zoghbi-2006
TP53	PTGS2	0.0986024	Physical Interactions	Lim-Zoghbi-2006
TP53	MAPK8	0.0140683	Physical Interactions	Lim-Zoghbi-2006
TP53	NFKBIA	0.0180365	Physical Interactions	Lim-Zoghbi-2006
TP53	ESR1	0.00768245	Physical Interactions	Lim-Zoghbi-2006
TP53	NR3C1	0.00785263	Physical Interactions	Lim-Zoghbi-2006
MYC	RELA	0.193408	Physical Interactions	Lim-Zoghbi-2006
ATF3	TP53	0.0986024	Physical Interactions	Lim-Zoghbi-2006
S100A8	TP53	0.0444423	Physical Interactions	Lim-Zoghbi-2006
SERPINE1	PLAT	0.352813	Physical Interactions	Lim-Zoghbi-2006
NCOA1	PPARG	0.172414	Physical Interactions	Lim-Zoghbi-2006
NCOA1	ESR1	0.0841243	Physical Interactions	Lim-Zoghbi-2006
NCOA1	NR3C1	0.0859878	Physical Interactions	Lim-Zoghbi-2006
NCOA1	STAT3	0.0920104	Physical Interactions	Lim-Zoghbi-2006
NCOA1	JUN	0.0762505	Physical Interactions	Lim-Zoghbi-2006
RELA	NFKBIA	0.0676737	Physical Interactions	Banks-Washburn-2016
MAPK1	RELA	0.206187	Physical Interactions	Banks-Washburn-2016
NFKB1	NFKBIA	0.0559528	Physical Interactions	Banks-Washburn-2016
NFKB1	RELA	0.00611879	Physical Interactions	Banks-Washburn-2016
REL	NFKBIA	0.0934081	Physical Interactions	Banks-Washburn-2016
REL	RELA	0.0102148	Physical Interactions	Banks-Washburn-2016
REL	NFKB1	0.00844559	Physical Interactions	Banks-Washburn-2016
REL	TP53	0.260033	Physical Interactions	Banks-Washburn-2016
NFKB2	RELA	0.0257701	Physical Interactions	Banks-Washburn-2016
NFKB2	NFKB1	0.0213068	Physical Interactions	Banks-Washburn-2016
NFKB2	REL	0.0355697	Physical Interactions	Banks-Washburn-2016
RELB	NFKBIA	0.135596	Physical Interactions	Banks-Washburn-2016
RELB	RELA	0.0148283	Physical Interactions	Banks-Washburn-2016
RELB	NFKB1	0.0122601	Physical Interactions	Banks-Washburn-2016
RELB	REL	0.020467	Physical Interactions	Banks-Washburn-2016
RELB	NFKB2	0.0516349	Physical Interactions	Banks-Washburn-2016
NOS2	TRIM21	0.0949158	Physical Interactions	Foster-Marshall-2013
NOS2	ICAM1	0.0949158	Physical Interactions	Foster-Marshall-2013
SERPINE1	NOS2	0.0949158	Physical Interactions	Foster-Marshall-2013
AIFM1	NOS2	0.0949158	Physical Interactions	Foster-Marshall-2013
RELA	STAT3	0.5	Physical Interactions	IREF-corum
JUN	ESR1	0.181333	Physical Interactions	IREF-corum
NFKB1	STAT3	0.5	Physical Interactions	IREF-corum
NFKB1	RELA	0.5	Physical Interactions	IREF-corum
TP53	SIRT1	0.195696	Physical Interactions	IREF-corum
TP53	BCL2	0.228131	Physical Interactions	IREF-corum
ATF3	JUN	0.859533	Physical Interactions	IREF-corum
AIFM1	PPIA	1	Physical Interactions	IREF-corum
CEBPB	ESR1	0.421933	Physical Interactions	IREF-corum
ALB	ACE2	0.32313	Physical Interactions	IREF-uniprotpp
SIRT1	SREBF1	0.171816	Physical Interactions	IREF-uniprotpp
MTOR	SIRT1	0.171816	Physical Interactions	IREF-uniprotpp
RELA	SIRT1	0.0227626	Physical Interactions	IREF-uniprotpp
RELA	NFKBIA	0.245572	Physical Interactions	IREF-uniprotpp
RELA	ESR1	0.0399943	Physical Interactions	IREF-uniprotpp
JUN	MAPK8	1	Physical Interactions	IREF-uniprotpp
NFKB1	ESR1	0.125935	Physical Interactions	IREF-uniprotpp
NFKB1	RELA	0.382899	Physical Interactions	IREF-uniprotpp
TP53	SIRT1	0.0142225	Physical Interactions	IREF-uniprotpp
MYC	SIRT1	0.0323262	Physical Interactions	IREF-uniprotpp
NCOA1	ESR1	0.0453297	Physical Interactions	IREF-uniprotpp
NCOA1	NR3C1	0.18575	Physical Interactions	IREF-uniprotpp
NCOA2	ESR1	0.251167	Physical Interactions	IREF-uniprotpp
CEBPB	ESR1	0.251167	Physical Interactions	IREF-uniprotpp
SOD1	ALB	0.065318	Physical Interactions	Hein-Mann-2015
RELA	NFKBIA	0.410636	Physical Interactions	Hein-Mann-2015
JUN	FOS	0.1045	Physical Interactions	Hein-Mann-2015
NFKB1	NFKBIA	0.274228	Physical Interactions	Hein-Mann-2015
ATF3	JUN	0.491105	Physical Interactions	Hein-Mann-2015
REL	NFKBIA	0.410636	Physical Interactions	Hein-Mann-2015
JUNB	TRIM21	0.0498149	Physical Interactions	Hein-Mann-2015
JUNB	MTOR	0.0148776	Physical Interactions	Hein-Mann-2015
JUNB	FOS	0.0172741	Physical Interactions	Hein-Mann-2015
NFKB2	NFKBIA	0.280933	Physical Interactions	Hein-Mann-2015
EGFR	TGFB1	0.077614	Physical Interactions	Arroyo-Aloy-2014
JUN	FOS	1	Physical Interactions	IREF-intcomplex
SERPINE1	PLAT	0.607781	Physical Interactions	IREF-intcomplex
NCOA1	PPARG	0.707107	Physical Interactions	IREF-intcomplex
NCOA2	PPARG	0.707107	Physical Interactions	IREF-intcomplex
[truncated: 557 more rows]
