# Supplementary material for: Puerarin: A Potential Therapeutic for SARS-CoV-2 and Hantavirus Co-Infection
Source: Front Immunol. 2022 May 19;13:892350. doi: 10.3389/fimmu.2022.892350 (PMC9161725; doi:10.3389/fimmu.2022.892350)
Supplement: Supplementary Table 6 — GO term enrichment analysis of common genes. [file Table_6.xlsx]

## Sheet: Sheet1
ONTOLOGY	ID	Description	GeneRatio	BgRatio	pvalue	p.adjust	qvalue	geneID	Count
BP	GO:0072593	reactive oxygen species metabolic process	23/69	284/18670	4.06114e-25	1.43033e-21	4.99734e-22	ACE2/AGTR1/AKT1/BCL2/CAT/EGFR/HIF1A/ICAM1/IFNG/IL1B/MPO/MTOR/NFE2L2/NOS2/NOS3/PTGS2/SOD1/STAT3/TGFB1/TLR4/TNF/TP53/XDH	23
BP	GO:0032496	response to lipopolysaccharide	23/69	330/18670	1.30905e-23	1.88268e-20	6.57774e-21	AKT1/CASP3/CASP9/FASLG/FOS/ICAM1/IL1B/IL6/JUN/MAPK1/MAPK8/MPO/NFKB1/NFKBIA/NOS2/NOS3/OPRM1/PTGS2/RELA/SELP/TGFB1/TLR4/TNF	23
BP	GO:0031667	response to nutrient levels	26/69	499/18670	1.60364e-23	1.88268e-20	6.57774e-21	AKT1/ALB/BCL2/CAT/EGFR/HMGCR/ICAM1/IL1B/JUN/MAPK1/MAPK8/MPO/MTOR/NFE2L2/OPRM1/PON1/PPARA/PPARG/PTGS2/RELA/SIRT1/SLC6A4/SOD1/SREBF1/TGFB1/TP53	26
BP	GO:0006979	response to oxidative stress	25/69	451/18670	3.03343e-23	2.24062e-20	7.82834e-21	AKT1/BCL2/CASP3/CAT/EGFR/FOS/GSR/HIF1A/IL6/JUN/MAPK1/MAPK8/MMP9/MPO/NFE2L2/NOS3/PTGS1/PTGS2/RELA/SIRT1/SOD1/TLR4/TNF/TP53/TXN	25
BP	GO:0002237	response to molecule of bacterial origin	23/69	343/18670	3.18089e-23	2.24062e-20	7.82834e-21	AKT1/CASP3/CASP9/FASLG/FOS/ICAM1/IL1B/IL6/JUN/MAPK1/MAPK8/MPO/NFKB1/NFKBIA/NOS2/NOS3/OPRM1/PTGS2/RELA/SELP/TGFB1/TLR4/TNF	23
BP	GO:0034599	cellular response to oxidative stress	22/69	302/18670	5.42518e-23	3.18458e-20	1.11264e-20	AKT1/BCL2/CAT/EGFR/FOS/GSR/HIF1A/IL6/JUN/MAPK1/MAPK8/MMP9/MPO/NFE2L2/NOS3/RELA/SIRT1/SOD1/TLR4/TNF/TP53/TXN	22
BP	GO:2000377	regulation of reactive oxygen species metabolic process	19/69	195/18670	2.74702e-22	1.2257e-19	4.28239e-20	ACE2/AGTR1/AKT1/BCL2/EGFR/HIF1A/ICAM1/IFNG/IL1B/MTOR/NFE2L2/PTGS2/SOD1/STAT3/TGFB1/TLR4/TNF/TP53/XDH	19
BP	GO:2000379	positive regulation of reactive oxygen species metabolic process	16/69	102/18670	2.7841e-22	1.2257e-19	4.28239e-20	ACE2/AGTR1/AKT1/EGFR/ICAM1/IFNG/IL1B/MTOR/NFE2L2/PTGS2/SOD1/TGFB1/TLR4/TNF/TP53/XDH	16
BP	GO:0051090	regulation of DNA-binding transcription factor activity	23/69	432/18670	6.0608e-21	2.37179e-18	8.28664e-19	AKT1/CAT/CD40LG/ESR1/FOS/ICAM1/IL1B/IL6/JUN/MAPK1/MAPK8/NFKB1/NFKBIA/PPARG/RELA/RPS27A/SIRT1/STAT3/TGFB1/TLR4/TNF/TRIM21/VEGFA	23
BP	GO:0000302	response to reactive oxygen species	19/69	232/18670	7.8644e-21	2.76984e-18	9.67735e-19	AKT1/BCL2/CASP3/CAT/EGFR/FOS/IL6/JUN/MAPK1/MAPK8/MMP9/MPO/NFE2L2/NOS3/RELA/SIRT1/SOD1/TNF/TXN	19
BP	GO:0071496	cellular response to external stimulus	21/69	339/18670	1.81655e-20	5.81627e-18	2.03211e-18	AKT1/ALB/BCL2/EGFR/FOS/ICAM1/IL1B/JUN/MAPK1/MAPK8/MTOR/NFE2L2/NFKB1/PPARG/PTGS2/SIRT1/SOD1/SREBF1/TGFB1/TLR4/TP53	21
BP	GO:0007568	aging	20/69	321/18670	1.5224e-19	4.46823e-17	1.56112e-17	AKT1/BCL2/CASP9/CAT/FOS/HMGCR/ICAM1/JUN/MAPK1/MPO/MTOR/NFE2L2/PTGS2/RELA/SIRT1/SOD1/SREBF1/STAT3/TGFB1/TP53	20
BP	GO:0034614	cellular response to reactive oxygen species	16/69	168/18670	1.13153e-18	3.06558e-16	1.07106e-16	AKT1/EGFR/FOS/IL6/JUN/MAPK1/MAPK8/MMP9/MPO/NFE2L2/NOS3/RELA/SIRT1/SOD1/TNF/TXN	16
BP	GO:0035690	cellular response to drug	20/69	369/18670	2.36979e-18	5.96172e-16	2.08292e-16	CASP9/EGFR/ICAM1/IL1B/IL6/MAPK1/MYC/NFE2L2/NFKB1/NOS2/NR3C1/OPRM1/PTGS2/RELA/SIRT1/SOD1/TGFB1/TNF/TP53/TXN	20
BP	GO:0009314	response to radiation	21/69	448/18670	5.64017e-18	1.32431e-15	4.62692e-16	AKT1/BCL2/CASP3/CASP9/CAT/EGFR/FOS/HIF1A/HMGCR/ICAM1/JUN/MAPK8/MTOR/MYC/OPRM1/PTGS2/RELA/SIRT1/TGFB1/TP53/TXN	21
BP	GO:0070482	response to oxygen levels	20/69	394/18670	8.53389e-18	1.87852e-15	6.56324e-16	AKT1/BCL2/CASP3/CAT/HIF1A/ICAM1/MTOR/MYC/NFE2L2/NOS2/PLAT/PPARA/PPARG/PTGS2/RPS27A/SIRT1/SLC6A4/TGFB1/TP53/VEGFA	20
BP	GO:0062013	positive regulation of small molecule metabolic process	15/69	153/18670	9.72521e-18	2.01483e-15	7.03948e-16	AKT1/HIF1A/IFNG/IGF1/IL1B/NFKB1/NOS2/NOS3/PPARA/PPARG/PTGS2/SIRT1/SREBF1/STAT3/TNF	15
BP	GO:0061614	pri-miRNA transcription by RNA polymerase II	11/69	47/18670	1.19445e-17	2.33714e-15	8.16558e-16	FOS/HIF1A/JUN/NR3C1/PPARA/PPARG/RELA/SREBF1/STAT3/TGFB1/TP53	11
BP	GO:0001666	response to hypoxia	19/69	359/18670	2.98024e-17	5.52443e-15	1.93014e-15	AKT1/BCL2/CASP3/CAT/HIF1A/ICAM1/MTOR/MYC/NFE2L2/NOS2/PLAT/PPARA/PTGS2/RPS27A/SIRT1/SLC6A4/TGFB1/TP53/VEGFA	19
BP	GO:0036293	response to decreased oxygen levels	19/69	370/18670	5.21537e-17	9.18427e-15	3.20882e-15	AKT1/BCL2/CASP3/CAT/HIF1A/ICAM1/MTOR/MYC/NFE2L2/NOS2/PLAT/PPARA/PTGS2/RPS27A/SIRT1/SLC6A4/TGFB1/TP53/VEGFA	19
BP	GO:0051091	positive regulation of DNA-binding transcription factor activity	17/69	261/18670	5.49727e-17	9.2197e-15	3.22121e-15	AKT1/CAT/CD40LG/ESR1/ICAM1/IL1B/IL6/NFKB1/PPARG/RELA/RPS27A/STAT3/TGFB1/TLR4/TNF/TRIM21/VEGFA	17
BP	GO:0062012	regulation of small molecule metabolic process	20/69	459/18670	1.64449e-16	2.63268e-14	9.19812e-15	AKT1/HIF1A/HMGCR/IFNG/IGF1/IL1B/MTOR/NFKB1/NOS2/NOS3/PPARA/PPARG/PTGS2/SIRT1/SOD1/SREBF1/STAT3/TGFB1/TNF/TP53	20
BP	GO:1902893	regulation of pri-miRNA transcription by RNA polymerase II	10/69	41/18670	2.46469e-16	3.77419e-14	1.31864e-14	FOS/HIF1A/JUN/NR3C1/PPARA/RELA/SREBF1/STAT3/TGFB1/TP53	10
BP	GO:2001233	regulation of apoptotic signaling pathway	19/69	406/18670	2.89269e-16	4.24502e-14	1.48314e-14	AKT1/BCL2/FASLG/HIF1A/ICAM1/IFNB1/IGF1/IL1A/IL1B/MAPK8/MMP9/NFE2L2/NOS3/PTGS2/RELA/SIRT1/SOD1/TNF/TP53	19
BP	GO:0050727	regulation of inflammatory response	20/69	485/18670	4.73855e-16	6.67567e-14	2.33236e-14	ACE2/AGTR1/EGFR/ESR1/IGF1/IL1B/IL2/IL6/MMP9/NFKB1/NFKBIA/NOS2/PPARA/PPARG/PTGS2/RELA/SOD1/TLR4/TNF/TNFAIP6	20
BP	GO:1903409	reactive oxygen species biosynthetic process	13/69	122/18670	5.84432e-16	7.9168e-14	2.76599e-14	AKT1/ICAM1/IFNG/IL1B/MPO/MTOR/NOS2/NOS3/PTGS2/SOD1/STAT3/TLR4/TNF	13
BP	GO:1901214	regulation of neuron death	17/69	313/18670	1.14922e-15	1.4991e-13	5.23758e-14	AKT1/BCL2/CASP3/CASP9/FASLG/FOS/HIF1A/IFNG/JUN/MTOR/PPARA/SIRT1/SOD1/STAT3/TLR4/TNF/TP53	17
BP	GO:1902895	positive regulation of pri-miRNA transcription by RNA polymerase II	9/69	31/18670	1.41406e-15	1.77869e-13	6.21444e-14	FOS/HIF1A/JUN/NR3C1/RELA/SREBF1/STAT3/TGFB1/TP53	9
BP	GO:0046677	response to antibiotic	17/69	327/18670	2.37461e-15	2.88393e-13	1.0076e-13	BCL2/CASP3/CASP9/CAT/HMGCR/ICAM1/IL2/IL6/JUN/NFE2L2/OPRM1/RELA/SIRT1/SOD1/STAT3/TP53/TXN	17
BP	GO:0097191	extrinsic apoptotic signaling pathway	15/69	224/18670	3.06688e-15	3.60052e-13	1.25796e-13	AKT1/BCL2/CASP3/CASP9/FASLG/ICAM1/IFNG/IGF1/IL1A/IL1B/IL2/NOS3/RELA/TGFB1/TNF	15
BP	GO:0033138	positive regulation of peptidyl-serine phosphorylation	12/69	105/18670	3.54435e-15	4.02684e-13	1.40691e-13	AKT1/BCL2/EGFR/IFNA1/IFNB1/IFNG/IL6/PTGS2/TGFB1/TNF/TXN/VEGFA	12
BP	GO:2001234	negative regulation of apoptotic signaling pathway	15/69	230/18670	4.54258e-15	4.99967e-13	1.7468e-13	AKT1/BCL2/FASLG/HIF1A/ICAM1/IGF1/IL1A/IL1B/MMP9/NFE2L2/NOS3/PTGS2/RELA/SIRT1/TNF	15
BP	GO:0070997	neuron death	17/69	348/18670	6.6378e-15	6.89434e-13	2.40877e-13	AKT1/BCL2/CASP3/CASP9/FASLG/FOS/HIF1A/IFNG/JUN/MTOR/PPARA/SIRT1/SOD1/STAT3/TLR4/TNF/TP53	17
BP	GO:0071216	cellular response to biotic stimulus	15/69	236/18670	6.65553e-15	6.89434e-13	2.40877e-13	AKT1/ICAM1/IL1B/IL6/MAPK1/MAPK8/NFKB1/NFKBIA/NOS2/NOS3/RELA/TGFB1/TLR4/TNF/TP53	15
BP	GO:0030099	myeloid cell differentiation	18/69	416/18670	7.73945e-15	7.7881e-13	2.72103e-13	CASP3/CASP9/FOS/HIF1A/IFNG/JAK3/JUN/MMP9/MTOR/MYC/NFKBIA/PPARG/SIRT1/STAT3/TGFB1/TLR4/TNF/VEGFA	18
BP	GO:0097237	cellular response to toxic substance	15/69	247/18670	1.30564e-14	1.27735e-12	4.46286e-13	ALB/CAT/GSR/IL6/MPO/NFE2L2/NFKB1/NOS3/PTGS1/PTGS2/RELA/SIRT1/SOD1/TNF/TXN	15
BP	GO:0010038	response to metal ion	17/69	364/18670	1.39e-14	1.32313e-12	4.6228e-13	AKT1/BCL2/CASP3/CASP9/CAT/EGFR/FOS/HIF1A/ICAM1/IL1A/JUN/MAPK1/MAPK8/MMP9/NFE2L2/PTGS2/SOD1	17
BP	GO:0071222	cellular response to lipopolysaccharide	14/69	205/18670	2.15441e-14	1.9968e-12	6.97646e-13	AKT1/ICAM1/IL1B/IL6/MAPK1/MAPK8/NFKB1/NFKBIA/NOS2/NOS3/RELA/TGFB1/TLR4/TNF	14
BP	GO:0009416	response to light stimulus	16/69	314/18670	2.39705e-14	2.16472e-12	7.56316e-13	AKT1/BCL2/CASP3/CASP9/CAT/EGFR/FOS/HIF1A/HMGCR/MAPK8/MTOR/MYC/PTGS2/RELA/SIRT1/TP53	16
BP	GO:0009612	response to mechanical stimulus	14/69	210/18670	3.01035e-14	2.65061e-12	9.26078e-13	AKT1/EGFR/FOS/IL1B/JUN/MAPK8/MPO/NFKB1/NFKBIA/PPARG/PTGS2/RELA/TGFB1/TLR4	14
BP	GO:0071219	cellular response to molecule of bacterial origin	14/69	212/18670	3.43315e-14	2.91994e-12	1.02018e-12	AKT1/ICAM1/IL1B/IL6/MAPK1/MAPK8/NFKB1/NFKBIA/NOS2/NOS3/RELA/TGFB1/TLR4/TNF	14
BP	GO:0048545	response to steroid hormone	17/69	385/18670	3.48204e-14	2.91994e-12	1.02018e-12	BCL2/CASP3/CASP9/EGFR/ESR1/FOS/ICAM1/IL6/NR3C1/PPARA/PPARG/PTGS2/RELA/SIRT1/SREBF1/TGFB1/TNF	17
BP	GO:0031668	cellular response to extracellular stimulus	15/69	268/18670	4.33915e-14	3.55407e-12	1.24173e-12	ALB/BCL2/FOS/ICAM1/JUN/MAPK1/MAPK8/MTOR/NFE2L2/PPARG/PTGS2/SIRT1/SOD1/SREBF1/TP53	15
BP	GO:0010001	glial cell differentiation	14/69	218/18670	5.05247e-14	3.96127e-12	1.384e-12	AKT1/EGFR/IFNG/IL1B/IL6/MAPK1/MTOR/PPARG/RELA/SOD1/STAT3/TGFB1/TLR4/TNF	14
BP	GO:0042110	T cell activation	18/69	464/18670	5.06125e-14	3.96127e-12	1.384e-12	AKT1/BCL2/CASP3/CD40LG/ICAM1/IFNA1/IFNB1/IFNG/IGF1/IL1B/IL2/IL6/JAK3/MTOR/SOD1/STAT3/TGFB1/TP53	18
BP	GO:0003018	vascular process in circulatory system	13/69	173/18670	5.801e-14	4.44155e-12	1.5518e-12	ACE/ACE2/AGTR1/AKT1/EGFR/HMGCR/ICAM1/NOS3/PTGS2/SLC6A4/SOD1/TGFB1/VEGFA	13
BP	GO:0007159	leukocyte cell-cell adhesion	16/69	337/18670	7.16958e-14	5.37261e-12	1.8771e-12	AKT1/CASP3/CD40LG/ICAM1/IFNB1/IFNG/IGF1/IL1B/IL2/IL6/JAK3/PPARA/RELA/SELP/TGFB1/TNF	16
BP	GO:0002285	lymphocyte activation involved in immune response	13/69	181/18670	1.04245e-13	7.50402e-12	2.62177e-12	CD40LG/ICAM1/IFNA1/IFNB1/IFNG/IL2/IL6/JAK3/MTOR/STAT3/TGFB1/TLR4/TP53	13
BP	GO:0098869	cellular oxidant detoxification	11/69	102/18670	1.044e-13	7.50402e-12	2.62177e-12	ALB/CAT/GSR/MPO/NFE2L2/NOS3/PTGS1/PTGS2/SOD1/TNF/TXN	11
BP	GO:0033135	regulation of peptidyl-serine phosphorylation	12/69	139/18670	1.09896e-13	7.7411e-12	2.70461e-12	AKT1/BCL2/EGFR/IFNA1/IFNB1/IFNG/IL6/PTGS2/TGFB1/TNF/TXN/VEGFA	12
BP	GO:0009411	response to UV	12/69	141/18670	1.30637e-13	9.02167e-12	3.15202e-12	AKT1/BCL2/CASP3/CASP9/CAT/EGFR/MAPK8/MYC/PTGS2/RELA/SIRT1/TP53	12
BP	GO:0031669	cellular response to nutrient levels	14/69	237/18670	1.59885e-13	1.07025e-11	3.73929e-12	ALB/BCL2/ICAM1/JUN/MAPK1/MAPK8/MTOR/NFE2L2/PPARG/PTGS2/SIRT1/SOD1/SREBF1/TP53	14
BP	GO:0042136	neurotransmitter biosynthetic process	11/69	106/18670	1.61055e-13	1.07025e-11	3.73929e-12	AKT1/ICAM1/IFNG/IL1B/MTOR/NOS2/NOS3/PTGS2/SLC6A4/TLR4/TNF	11
BP	GO:0048511	rhythmic process	15/69	295/18670	1.76459e-13	1.14912e-11	4.01482e-12	CASP3/EGFR/ESR1/JUN/MAPK8/MTOR/NOS2/NOS3/OPRM1/PPARA/PPARG/SIRT1/SLC6A4/SREBF1/TP53	15
BP	GO:0033002	muscle cell proliferation	14/69	239/18670	1.79448e-13	1.14912e-11	4.01482e-12	AKT1/EGFR/HMGCR/IFNG/IGF1/IL6/JUN/MAPK1/MMP9/MTOR/PPARG/PTGS2/STAT3/TNF	14
BP	GO:0018105	peptidyl-serine phosphorylation	15/69	299/18670	2.14657e-13	1.34332e-11	4.69331e-12	AKT1/BCL2/EGFR/IFNA1/IFNB1/IFNG/IL6/MAPK1/MAPK8/MTOR/PTGS2/TGFB1/TNF/TXN/VEGFA	15
BP	GO:0006809	nitric oxide biosynthetic process	10/69	77/18670	2.17402e-13	1.34332e-11	4.69331e-12	AKT1/ICAM1/IFNG/IL1B/MTOR/NOS2/NOS3/PTGS2/TLR4/TNF	10
BP	GO:0050673	epithelial cell proliferation	17/69	434/18670	2.43829e-13	1.48063e-11	5.17307e-12	AGTR1/AKT1/EGFR/ESR1/HIF1A/IGF1/JUN/MAPK1/MTOR/MYC/PPARG/SIRT1/STAT3/TGFB1/TNF/VEGFA/XDH	17
BP	GO:0043434	response to peptide hormone	17/69	436/18670	2.62627e-13	1.56775e-11	5.47746e-12	AGTR1/AKT1/CAT/ICAM1/IL1B/JAK3/MTOR/NFE2L2/NFKB1/PPARA/PPARG/PTGS2/RELA/SIRT1/SREBF1/STAT3/TGFB1	17
BP	GO:1903037	regulation of leukocyte cell-cell adhesion	15/69	304/18670	2.73153e-13	1.60341e-11	5.60203e-12	AKT1/CASP3/CD40LG/ICAM1/IFNB1/IFNG/IGF1/IL1B/IL2/IL6/JAK3/PPARA/RELA/TGFB1/TNF	15
BP	GO:1990748	cellular detoxification	11/69	112/18670	2.98854e-13	1.72552e-11	6.02865e-12	ALB/CAT/GSR/MPO/NFE2L2/NOS3/PTGS1/PTGS2/SOD1/TNF/TXN	11
BP	GO:0046209	nitric oxide metabolic process	10/69	82/18670	4.17894e-13	2.37391e-11	8.29402e-12	AKT1/ICAM1/IFNG/IL1B/MTOR/NOS2/NOS3/PTGS2/TLR4/TNF	10
BP	GO:1904951	positive regulation of establishment of protein localization	17/69	456/18670	5.4106e-13	3.02478e-11	1.05681e-11	BCL2/EGFR/HIF1A/IFNG/IGF1/IL1A/IL1B/IL2/IL6/MAPK1/MAPK8/PPIA/PTGS2/TGFB1/TLR4/TNF/TP53	17
BP	GO:1901653	cellular response to peptide	16/69	385/18670	5.5466e-13	3.05236e-11	1.06644e-11	AGTR1/AKT1/ICAM1/IGF1/IL1B/JAK3/NFE2L2/NFKB1/PPARG/RELA/SIRT1/SREBF1/STAT3/TGFB1/TLR4/TP53	16
BP	GO:2001057	reactive nitrogen species metabolic process	10/69	85/18670	6.05995e-13	3.28356e-11	1.14722e-11	AKT1/ICAM1/IFNG/IL1B/MTOR/NOS2/NOS3/PTGS2/TLR4/TNF	10
BP	GO:0018209	peptidyl-serine modification	15/69	322/18670	6.28493e-13	3.35387e-11	1.17178e-11	AKT1/BCL2/EGFR/IFNA1/IFNB1/IFNG/IL6/MAPK1/MAPK8/MTOR/PTGS2/TGFB1/TNF/TXN/VEGFA	15
BP	GO:0071276	cellular response to cadmium ion	8/69	37/18670	8.11567e-13	4.26618e-11	1.49053e-11	AKT1/EGFR/FOS/JUN/MAPK1/MAPK8/MMP9/SOD1	8
BP	GO:0050708	regulation of protein secretion	17/69	472/18670	9.41208e-13	4.87491e-11	1.70321e-11	CD40LG/EGFR/HIF1A/HMGCR/IFNG/IGF1/IL1A/IL1B/IL2/IL6/NOS2/OPRM1/PPIA/SREBF1/TGFB1/TLR4/TNF	17
BP	GO:1903706	regulation of hemopoiesis	17/69	475/18670	1.04177e-12	5.31754e-11	1.85786e-11	ACE/FOS/HIF1A/IFNB1/IFNG/IL2/JAK3/JUN/MTOR/MYC/NFE2L2/NFKBIA/SOD1/STAT3/TGFB1/TLR4/TNF	17
BP	GO:0022407	regulation of cell-cell adhesion	16/69	403/18670	1.11298e-12	5.59987e-11	1.9565e-11	AKT1/CASP3/CD40LG/ICAM1/IFNB1/IFNG/IGF1/IL1B/IL2/IL6/JAK3/PPARA/RELA/TGFB1/TNF/VEGFA	16
BP	GO:0048660	regulation of smooth muscle cell proliferation	12/69	169/18670	1.15091e-12	5.675e-11	1.98275e-11	AKT1/EGFR/HMGCR/IFNG/IGF1/IL6/JUN/MMP9/MTOR/PPARG/PTGS2/TNF	12
BP	GO:0032943	mononuclear cell proliferation	14/69	274/18670	1.16014e-12	5.675e-11	1.98275e-11	ACE/BCL2/CASP3/CD40LG/IFNA1/IFNB1/IGF1/IL1B/IL2/IL6/JAK3/TGFB1/TLR4/TP53	14
BP	GO:0010634	positive regulation of epithelial cell migration	12/69	171/18670	1.32424e-12	6.30265e-11	2.20204e-11	AKT1/HIF1A/IFNG/JUN/MMP9/MTOR/NFE2L2/NOS3/PTGS2/SIRT1/TGFB1/VEGFA	12
BP	GO:0048659	smooth muscle cell proliferation	12/69	171/18670	1.32424e-12	6.30265e-11	2.20204e-11	AKT1/EGFR/HMGCR/IFNG/IGF1/IL6/JUN/MMP9/MTOR/PPARG/PTGS2/TNF	12
BP	GO:0046686	response to cadmium ion	9/69	63/18670	1.51297e-12	7.10491e-11	2.48233e-11	AKT1/CAT/EGFR/FOS/JUN/MAPK1/MAPK8/MMP9/SOD1	9
BP	GO:1901216	positive regulation of neuron death	10/69	94/18670	1.70607e-12	7.82662e-11	2.73449e-11	CASP3/CASP9/FASLG/FOS/IFNG/JUN/MTOR/TLR4/TNF/TP53	10
BP	GO:0098754	detoxification	11/69	131/18670	1.7111e-12	7.82662e-11	2.73449e-11	ALB/CAT/GSR/MPO/NFE2L2/NOS3/PTGS1/PTGS2/SOD1/TNF/TXN	11
BP	GO:0051403	stress-activated MAPK cascade	14/69	286/18670	2.07432e-12	9.36636e-11	3.27245e-11	AKT1/CD40LG/EGFR/HMGCR/IL1B/MAPK1/MAPK8/MYC/NFKB1/RPS27A/TLR4/TNF/VEGFA/XDH	14
BP	GO:0002791	regulation of peptide secretion	17/69	500/18670	2.36391e-12	1.05389e-10	3.68209e-11	CD40LG/EGFR/HIF1A/HMGCR/IFNG/IGF1/IL1A/IL1B/IL2/IL6/NOS2/OPRM1/PPIA/SREBF1/TGFB1/TLR4/TNF	17
BP	GO:0042063	gliogenesis	14/69	290/18670	2.50297e-12	1.10193e-10	3.84996e-11	AKT1/EGFR/IFNG/IL1B/IL6/MAPK1/MTOR/PPARG/RELA/SOD1/STAT3/TGFB1/TLR4/TNF	14
BP	GO:0071453	cellular response to oxygen levels	13/69	234/18670	2.80261e-12	1.21862e-10	4.25763e-11	AKT1/BCL2/HIF1A/ICAM1/MTOR/MYC/NFE2L2/PPARG/PTGS2/RPS27A/SIRT1/TP53/VEGFA	13
BP	GO:0045429	positive regulation of nitric oxide biosynthetic process	8/69	43/18670	2.9954e-12	1.28656e-10	4.49503e-11	AKT1/ICAM1/IFNG/IL1B/MTOR/PTGS2/TLR4/TNF	8
BP	GO:0048661	positive regulation of smooth muscle cell proliferation	10/69	101/18670	3.5529e-12	1.50763e-10	5.26739e-11	AKT1/EGFR/HMGCR/IGF1/IL6/JUN/MMP9/MTOR/PTGS2/TNF	10
BP	GO:0070661	leukocyte proliferation	14/69	298/18670	3.6142e-12	1.51256e-10	5.28462e-11	ACE/BCL2/CASP3/CD40LG/IFNA1/IFNB1/IGF1/IL1B/IL2/IL6/JAK3/TGFB1/TLR4/TP53	14
BP	GO:1904407	positive regulation of nitric oxide metabolic process	8/69	44/18670	3.65041e-12	1.51256e-10	5.28462e-11	AKT1/ICAM1/IFNG/IL1B/MTOR/PTGS2/TLR4/TNF	8
BP	GO:0035296	regulation of tube diameter	11/69	143/18670	4.49982e-12	1.80095e-10	6.29221e-11	ACE/ACE2/AGTR1/AKT1/EGFR/HMGCR/ICAM1/NOS3/PTGS2/SLC6A4/SOD1	11
BP	GO:0050880	regulation of blood vessel size	11/69	143/18670	4.49982e-12	1.80095e-10	6.29221e-11	ACE/ACE2/AGTR1/AKT1/EGFR/HMGCR/ICAM1/NOS3/PTGS2/SLC6A4/SOD1	11
BP	GO:0097746	regulation of blood vessel diameter	11/69	143/18670	4.49982e-12	1.80095e-10	6.29221e-11	ACE/ACE2/AGTR1/AKT1/EGFR/HMGCR/ICAM1/NOS3/PTGS2/SLC6A4/SOD1	11
BP	GO:0071887	leukocyte apoptotic process	10/69	104/18670	4.78516e-12	1.87259e-10	6.54251e-11	AKT1/CASP3/CASP9/FASLG/HIF1A/IL2/IL6/JAK3/SIRT1/TP53	10
BP	GO:2001237	negative regulation of extrinsic apoptotic signaling pathway	10/69	104/18670	4.78516e-12	1.87259e-10	6.54251e-11	AKT1/BCL2/FASLG/ICAM1/IGF1/IL1A/IL1B/NOS3/RELA/TNF	10
BP	GO:0035150	regulation of tube size	11/69	144/18670	4.85805e-12	1.88023e-10	6.56918e-11	ACE/ACE2/AGTR1/AKT1/EGFR/HMGCR/ICAM1/NOS3/PTGS2/SLC6A4/SOD1	11
BP	GO:0050731	positive regulation of peptidyl-tyrosine phosphorylation	12/69	192/18670	5.23456e-12	2.00393e-10	7.00137e-11	ACE/ICAM1/IFNG/IGF1/IL2/IL6/MTOR/STAT3/TGFB1/TNF/TP53/VEGFA	12
BP	GO:0045834	positive regulation of lipid metabolic process	11/69	146/18670	5.6527e-12	2.11796e-10	7.39979e-11	AGTR1/AKT1/IFNG/IL1B/MTOR/PPARA/PPARG/PTGS2/SREBF1/TGFB1/TNF	11
BP	GO:0051384	response to glucocorticoid	11/69	146/18670	5.6527e-12	2.11796e-10	7.39979e-11	BCL2/CASP3/CASP9/EGFR/FOS/ICAM1/IL6/NR3C1/PTGS2/TGFB1/TNF	11
BP	GO:0002286	T cell activation involved in immune response	10/69	106/18670	5.80618e-12	2.15256e-10	7.52069e-11	ICAM1/IFNA1/IFNB1/IFNG/IL2/IL6/JAK3/MTOR/STAT3/TP53	10
BP	GO:0050678	regulation of epithelial cell proliferation	15/69	378/18670	6.27273e-12	2.30131e-10	8.04037e-11	AGTR1/AKT1/EGFR/HIF1A/IGF1/JUN/MTOR/MYC/PPARG/SIRT1/STAT3/TGFB1/TNF/VEGFA/XDH	15
BP	GO:0051092	positive regulation of NF-kappaB transcription factor activity	11/69	149/18670	7.06562e-12	2.56548e-10	8.96334e-11	CAT/CD40LG/ICAM1/IL1B/NFKB1/RELA/RPS27A/STAT3/TGFB1/TLR4/TNF	11
BP	GO:0031098	stress-activated protein kinase signaling cascade	14/69	315/18670	7.62326e-12	2.73971e-10	9.57206e-11	AKT1/CD40LG/EGFR/HMGCR/IL1B/MAPK1/MAPK8/MYC/NFKB1/RPS27A/TLR4/TNF/VEGFA/XDH	14
BP	GO:0150076	neuroinflammatory response	9/69	75/18670	7.75406e-12	2.75857e-10	9.63796e-11	EGFR/IFNG/IGF1/IL1B/IL6/JUN/MMP9/PTGS2/TNF	9
BP	GO:0050730	regulation of peptidyl-tyrosine phosphorylation	13/69	256/18670	8.72715e-12	3.0737e-10	1.0739e-10	ACE/EGFR/ICAM1/IFNG/IGF1/IL2/IL6/MTOR/STAT3/TGFB1/TNF/TP53/VEGFA	13
BP	GO:0042133	neurotransmitter metabolic process	11/69	153/18670	9.44336e-12	3.29302e-10	1.15052e-10	AKT1/ICAM1/IFNG/IL1B/MTOR/NOS2/NOS3/PTGS2/SLC6A4/TLR4/TNF	11
BP	GO:0002573	myeloid leukocyte differentiation	12/69	204/18670	1.06945e-11	3.69274e-10	1.29018e-10	FOS/IFNG/JUN/MMP9/MTOR/MYC/PPARG/SIRT1/TGFB1/TLR4/TNF/VEGFA	12
BP	GO:0050679	positive regulation of epithelial cell proliferation	12/69	206/18670	1.19937e-11	4.10114e-10	1.43287e-10	AGTR1/AKT1/EGFR/HIF1A/IGF1/JUN/MTOR/MYC/SIRT1/STAT3/TGFB1/VEGFA	12
BP	GO:1905952	regulation of lipid localization	11/69	157/18670	1.25201e-11	4.23996e-10	1.48137e-10	AGTR1/AKT1/IL1B/IL6/NFKB1/NFKBIA/PON1/PPARA/PPARG/SIRT1/TNF	11
BP	GO:0071456	cellular response to hypoxia	12/69	207/18670	1.26956e-11	4.25848e-10	1.48784e-10	AKT1/BCL2/HIF1A/ICAM1/MTOR/MYC/NFE2L2/PTGS2/RPS27A/SIRT1/TP53/VEGFA	12
BP	GO:0071902	positive regulation of protein serine/threonine kinase activity	14/69	334/18670	1.66949e-11	5.54712e-10	1.93807e-10	AKT1/CD40LG/EGFR/IFNG/IGF1/IL1B/MAPK1/RPS27A/SIRT1/SOD1/TGFB1/TLR4/TNF/VEGFA	14
BP	GO:0031960	response to corticosteroid	11/69	162/18670	1.76224e-11	5.80057e-10	2.02662e-10	BCL2/CASP3/CASP9/EGFR/FOS/ICAM1/IL6/NR3C1/PTGS2/TGFB1/TNF	11
BP	GO:0046651	lymphocyte proliferation	13/69	272/18670	1.86906e-11	6.0952e-10	2.12956e-10	BCL2/CASP3/CD40LG/IFNA1/IFNB1/IGF1/IL1B/IL2/IL6/JAK3/TGFB1/TLR4/TP53	13
BP	GO:0019216	regulation of lipid metabolic process	15/69	410/18670	1.98683e-11	6.41982e-10	2.24297e-10	AGTR1/AKT1/HMGCR/IFNG/IL1B/MTOR/NFKB1/PPARA/PPARG/PTGS2/SIRT1/SOD1/SREBF1/TGFB1/TNF	15
BP	GO:0036294	cellular response to decreased oxygen levels	12/69	217/18670	2.20702e-11	7.02568e-10	2.45465e-10	AKT1/BCL2/HIF1A/ICAM1/MTOR/MYC/NFE2L2/PTGS2/RPS27A/SIRT1/TP53/VEGFA	12
BP	GO:0097756	negative regulation of blood vessel diameter	9/69	84/18670	2.21423e-11	7.02568e-10	2.45465e-10	ACE/ACE2/AGTR1/AKT1/EGFR/HMGCR/ICAM1/PTGS2/SLC6A4	9
BP	GO:1903039	positive regulation of leukocyte cell-cell adhesion	12/69	218/18670	2.32895e-11	7.32372e-10	2.55878e-10	AKT1/CD40LG/ICAM1/IFNG/IGF1/IL1B/IL2/IL6/JAK3/RELA/TGFB1/TNF	12
BP	GO:0001101	response to acid chemical	14/69	343/18670	2.3798e-11	7.41739e-10	2.59151e-10	AKT1/CASP3/CAT/EGFR/ICAM1/MTOR/PON1/PPARG/PTGS2/RELA/SLC6A4/SREBF1/TNF/VEGFA	14
BP	GO:0051222	positive regulation of protein transport	15/69	418/18670	2.60997e-11	8.06344e-10	2.81723e-10	EGFR/HIF1A/IFNG/IGF1/IL1A/IL1B/IL2/IL6/MAPK1/PPIA/PTGS2/TGFB1/TLR4/TNF/TP53	15
BP	GO:0044706	multi-multicellular organism process	12/69	222/18670	2.88028e-11	8.82116e-10	3.08196e-10	AKT1/BCL2/ESR1/FOS/IL1B/MAPK1/MMP9/MTOR/PTGS2/SLC6A4/SOD1/TGFB1	12
BP	GO:1903428	positive regulation of reactive oxygen species biosynthetic process	8/69	57/18670	3.27703e-11	9.94974e-10	3.47627e-10	AKT1/ICAM1/IFNG/IL1B/MTOR/PTGS2/TLR4/TNF	8
BP	GO:0031663	lipopolysaccharide-mediated signaling pathway	8/69	58/18670	3.7903e-11	1.14098e-09	3.98638e-10	AKT1/IL1B/MAPK1/NFKBIA/NOS3/TGFB1/TLR4/TNF	8
BP	GO:0001936	regulation of endothelial cell proliferation	11/69	176/18670	4.33361e-11	1.28591e-09	4.49275e-10	AGTR1/AKT1/HIF1A/JUN/MTOR/PPARG/SIRT1/STAT3/TNF/VEGFA/XDH	11
BP	GO:0010632	regulation of epithelial cell migration	13/69	291/18670	4.34479e-11	1.28591e-09	4.49275e-10	AKT1/HIF1A/IFNG/JUN/MMP9/MTOR/NFE2L2/NOS3/PPARG/PTGS2/SIRT1/TGFB1/VEGFA	13
BP	GO:0018108	peptidyl-tyrosine phosphorylation	14/69	363/18670	5.05118e-11	1.48252e-09	5.17968e-10	ACE/EGFR/ICAM1/IFNG/IGF1/IL2/IL6/JAK3/MTOR/STAT3/TGFB1/TNF/TP53/VEGFA	14
BP	GO:0018212	peptidyl-tyrosine modification	14/69	366/18670	5.63266e-11	1.63952e-09	5.72821e-10	ACE/EGFR/ICAM1/IFNG/IGF1/IL2/IL6/JAK3/MTOR/STAT3/TGFB1/TNF/TP53/VEGFA	14
BP	GO:0051098	regulation of binding	14/69	373/18670	7.23588e-11	2.08892e-09	7.29831e-10	ACE/AKT1/BCL2/IFNG/IGF1/JUN/MAPK8/MMP9/NFKBIA/PON1/PPARA/PPARG/TGFB1/TXN	14
BP	GO:0009266	response to temperature stimulus	12/69	243/18670	8.24283e-11	2.36027e-09	8.24636e-10	AKT1/FOS/IGF1/IL1A/MAPK1/MTOR/NFKBIA/NOS3/PPARG/PTGS2/SIRT1/SOD1	12
BP	GO:0032768	regulation of monooxygenase activity	8/69	64/18670	8.6008e-11	2.4429e-09	8.53509e-10	AKT1/EGFR/HIF1A/IFNG/IL1B/NFKB1/NOS3/TNF	8
BP	GO:0048872	homeostasis of number of cells	12/69	246/18670	9.50169e-11	2.6772e-09	9.35367e-10	AKT1/BCL2/CASP3/HIF1A/IL2/IL6/JAK3/NOS3/SOD1/STAT3/TGFB1/VEGFA	12
BP	GO:0001935	endothelial cell proliferation	11/69	191/18670	1.04708e-10	2.9038e-09	1.01454e-09	AGTR1/AKT1/HIF1A/JUN/MTOR/PPARG/SIRT1/STAT3/TNF/VEGFA/XDH	11
BP	GO:0042594	response to starvation	11/69	191/18670	1.04708e-10	2.9038e-09	1.01454e-09	ALB/BCL2/JUN/MAPK1/MAPK8/MTOR/NFE2L2/PPARG/SIRT1/SREBF1/TP53	11
BP	GO:0007565	female pregnancy	11/69	192/18670	1.10754e-10	3.02945e-09	1.05844e-09	AKT1/BCL2/ESR1/FOS/IL1B/MAPK1/MMP9/MTOR/PTGS2/SOD1/TGFB1	11
BP	GO:0045428	regulation of nitric oxide biosynthetic process	8/69	66/18670	1.10959e-10	3.02945e-09	1.05844e-09	AKT1/ICAM1/IFNG/IL1B/MTOR/PTGS2/TLR4/TNF	8
BP	GO:0001819	positive regulation of cytokine production	15/69	464/18670	1.12881e-10	3.0582e-09	1.06848e-09	CD40LG/HIF1A/IFNG/IL1A/IL1B/IL2/IL6/NFKB1/PTGS2/RELA/SOD1/STAT3/TGFB1/TLR4/TNF	15
BP	GO:1901654	response to ketone	11/69	193/18670	1.17111e-10	3.14859e-09	1.10006e-09	AKT1/CASP9/EGFR/FOS/ICAM1/NR3C1/PPARG/RELA/SIRT1/SREBF1/TGFB1	11
BP	GO:1903426	regulation of reactive oxygen species biosynthetic process	9/69	101/18670	1.19559e-10	3.19004e-09	1.11455e-09	AKT1/ICAM1/IFNG/IL1B/MTOR/PTGS2/STAT3/TLR4/TNF	9
BP	GO:0042108	positive regulation of cytokine biosynthetic process	8/69	67/18670	1.25638e-10	3.32706e-09	1.16242e-09	IFNG/IL1A/IL1B/IL6/RELA/STAT3/TLR4/TNF	8
BP	GO:0042326	negative regulation of phosphorylation	15/69	468/18670	1.2723e-10	3.34407e-09	1.16836e-09	AKT1/CASP3/HMGCR/IFNG/IL1B/IL2/JUN/MTOR/MYC/PPARA/SIRT1/STAT3/TGFB1/TLR4/XDH	15
BP	GO:0019915	lipid storage	8/69	68/18670	1.41976e-10	3.70042e-09	1.29286e-09	IL1B/IL6/NFKB1/NFKBIA/PPARA/PPARG/SIRT1/TNF	8
BP	GO:0042542	response to hydrogen peroxide	10/69	146/18670	1.43712e-10	3.70042e-09	1.29286e-09	BCL2/CASP3/CAT/IL6/JUN/NFE2L2/RELA/SIRT1/SOD1/TXN	10
BP	GO:0022409	positive regulation of cell-cell adhesion	12/69	255/18670	1.4394e-10	3.70042e-09	1.29286e-09	AKT1/CD40LG/ICAM1/IFNG/IGF1/IL1B/IL2/IL6/JAK3/RELA/TGFB1/TNF	12
BP	GO:0046890	regulation of lipid biosynthetic process	11/69	198/18670	1.54098e-10	3.93286e-09	1.37407e-09	AKT1/HMGCR/IFNG/IL1B/MTOR/NFKB1/PTGS2/SIRT1/SOD1/SREBF1/TNF	11
BP	GO:0009267	cellular response to starvation	10/69	149/18670	1.75744e-10	4.45303e-09	1.55581e-09	ALB/BCL2/JUN/MAPK1/MAPK8/MTOR/NFE2L2/SIRT1/SREBF1/TP53	10
BP	GO:0051341	regulation of oxidoreductase activity	9/69	107/18670	2.01726e-10	5.07486e-09	1.77307e-09	AGTR1/AKT1/EGFR/HIF1A/IFNG/IL1B/NFKB1/NOS3/TNF	9
BP	GO:0051235	maintenance of location	13/69	330/18670	2.06259e-10	5.1521e-09	1.80005e-09	AKT1/ALB/FASLG/IL1B/IL6/NFKB1/NFKBIA/PPARA/PPARG/SIRT1/TGFB1/TNF/TXN	13
BP	GO:0008202	steroid metabolic process	13/69	331/18670	2.14086e-10	5.2362e-09	1.82944e-09	AGTR1/CAT/CYP3A4/ESR1/HMGCR/IFNG/IL1B/NFKB1/PON1/SIRT1/SOD1/SREBF1/TNF	13
BP	GO:0071214	cellular response to abiotic stimulus	13/69	331/18670	2.14086e-10	5.2362e-09	1.82944e-09	AKT1/CASP3/CASP9/EGFR/IL1B/MAPK8/MYC/NFKB1/PTGS2/SIRT1/TGFB1/TLR4/TP53	13
BP	GO:0104004	cellular response to environmental stimulus	13/69	331/18670	2.14086e-10	5.2362e-09	1.82944e-09	AKT1/CASP3/CASP9/EGFR/IL1B/MAPK8/MYC/NFKB1/PTGS2/SIRT1/TGFB1/TLR4/TP53	13
BP	GO:0038034	signal transduction in absence of ligand	8/69	72/18670	2.27224e-10	5.48138e-09	1.9151e-09	AKT1/BCL2/CASP3/CASP9/IL1A/IL1B/IL2/TNF	8
BP	GO:0097192	extrinsic apoptotic signaling pathway in absence of ligand	8/69	72/18670	2.27224e-10	5.48138e-09	1.9151e-09	AKT1/BCL2/CASP3/CASP9/IL1A/IL1B/IL2/TNF	8
BP	GO:0032147	activation of protein kinase activity	13/69	333/18670	2.30558e-10	5.52397e-09	1.92998e-09	AKT1/CD40LG/EGFR/IGF1/IL1B/MAPK1/MTOR/RPS27A/SOD1/TLR4/TNF/TXN/VEGFA	13
BP	GO:0006109	regulation of carbohydrate metabolic process	11/69	206/18670	2.35454e-10	5.60317e-09	1.95765e-09	AKT1/HIF1A/IFNG/IGF1/MTOR/NFKB1/PPARA/SIRT1/STAT3/TGFB1/TP53	11
BP	GO:0006801	superoxide metabolic process	8/69	73/18670	2.54448e-10	5.99186e-09	2.09345e-09	EGFR/MPO/NFE2L2/NOS2/NOS3/SOD1/TGFB1/TNF	8
BP	GO:0050714	positive regulation of protein secretion	12/69	268/18670	2.5519e-10	5.99186e-09	2.09345e-09	EGFR/HIF1A/IFNG/IGF1/IL1A/IL1B/IL2/IL6/PPIA/TGFB1/TLR4/TNF	12
BP	GO:2001236	regulation of extrinsic apoptotic signaling pathway	10/69	155/18670	2.59482e-10	6.04883e-09	2.11336e-09	AKT1/BCL2/FASLG/ICAM1/IGF1/IL1A/IL1B/NOS3/RELA/TNF	10
BP	GO:0007623	circadian rhythm	11/69	208/18670	2.61051e-10	6.04883e-09	2.11336e-09	EGFR/JUN/MAPK8/MTOR/NOS2/PPARA/PPARG/SIRT1/SLC6A4/SREBF1/TP53	11
BP	GO:0043491	protein kinase B signaling	12/69	269/18670	2.66346e-10	6.13118e-09	2.14213e-09	AKT1/EGFR/ESR1/F10/IGF1/IL1B/MTOR/SIRT1/TGFB1/TNF/TXN/XDH	12
BP	GO:1902105	regulation of leukocyte differentiation	12/69	272/18670	3.02514e-10	6.91854e-09	2.41722e-09	FOS/IFNB1/IFNG/IL2/JAK3/JUN/MTOR/MYC/SOD1/TGFB1/TLR4/TNF	12
BP	GO:0010883	regulation of lipid storage	7/69	46/18670	3.28955e-10	7.4747e-09	2.61153e-09	IL6/NFKB1/NFKBIA/PPARA/PPARG/SIRT1/TNF	7
BP	GO:0042310	vasoconstriction	8/69	76/18670	3.53821e-10	7.98819e-09	2.79094e-09	ACE/ACE2/AGTR1/AKT1/EGFR/ICAM1/PTGS2/SLC6A4	8
BP	GO:0042035	regulation of cytokine biosynthetic process	9/69	114/18670	3.57344e-10	8.01635e-09	2.80077e-09	IFNG/IL1A/IL1B/IL6/NFKB1/RELA/STAT3/TLR4/TNF	9
BP	GO:1901342	regulation of vasculature development	14/69	422/18670	3.65641e-10	8.15055e-09	2.84766e-09	AGTR1/FASLG/HIF1A/IL1A/IL1B/IL6/NFE2L2/NOS3/PPARG/PTGS2/SIRT1/STAT3/VEGFA/XDH	14
BP	GO:0043281	regulation of cysteine-type endopeptidase activity involved in apoptotic process	11/69	215/18670	3.71531e-10	8.22976e-09	2.87534e-09	AKT1/CASP9/FASLG/MMP9/MYC/PPARG/PTGS2/SIRT1/TNF/VEGFA/XDH	11
BP	GO:0021782	glial cell development	9/69	116/18670	4.1786e-10	9.19815e-09	3.21367e-09	AKT1/EGFR/IFNG/IL1B/IL6/SOD1/TGFB1/TLR4/TNF	9
BP	GO:0010631	epithelial cell migration	13/69	351/18670	4.3982e-10	9.6214e-09	3.36155e-09	AKT1/HIF1A/IFNG/JUN/MMP9/MTOR/NFE2L2/NOS3/PPARG/PTGS2/SIRT1/TGFB1/VEGFA	13
BP	GO:0032800	receptor biosynthetic process	6/69	26/18670	4.43151e-10	9.63442e-09	3.3661e-09	ACE2/HIF1A/IFNG/PPARA/PPARG/TNF	6
BP	GO:0007584	response to nutrient	11/69	219/18670	4.52031e-10	9.76719e-09	3.41249e-09	CAT/EGFR/HMGCR/IL1B/MTOR/PPARG/PTGS2/RELA/SLC6A4/SOD1/TGFB1	11
BP	GO:0042368	vitamin D biosynthetic process	5/69	12/18670	4.61773e-10	9.91685e-09	3.46478e-09	CYP3A4/IFNG/IL1B/NFKB1/TNF	5
BP	GO:0030098	lymphocyte differentiation	13/69	353/18670	4.71477e-10	1.00639e-08	3.51615e-09	BCL2/CD40LG/IFNA1/IFNB1/IFNG/IL2/IL6/JAK3/MTOR/SOD1/STAT3/TGFB1/TP53	13
BP	GO:0048608	reproductive structure development	14/69	431/18670	4.81309e-10	1.01715e-08	3.55375e-09	AKT1/BCL2/CASP3/EGFR/ESR1/HIF1A/ICAM1/MAPK1/NOS3/PPARG/PTGS2/SIRT1/SOD1/VEGFA	14
BP	GO:0043536	positive regulation of blood vessel endothelial cell migration	8/69	79/18670	4.85285e-10	1.01715e-08	3.55375e-09	AKT1/HIF1A/NFE2L2/NOS3/PTGS2/SIRT1/TGFB1/VEGFA	8
BP	GO:0071260	cellular response to mechanical stimulus	8/69	79/18670	4.85285e-10	1.01715e-08	3.55375e-09	AKT1/EGFR/IL1B/MAPK8/NFKB1/PTGS2/TGFB1/TLR4	8
BP	GO:0090132	epithelium migration	13/69	354/18670	4.88071e-10	1.01715e-08	3.55375e-09	AKT1/HIF1A/IFNG/JUN/MMP9/MTOR/NFE2L2/NOS3/PPARG/PTGS2/SIRT1/TGFB1/VEGFA	13
BP	GO:0035094	response to nicotine	7/69	49/18670	5.23342e-10	1.08424e-08	3.78815e-09	BCL2/CASP3/MAPK1/NFKB1/PPARA/RELA/TNF	7
BP	GO:0061458	reproductive system development	14/69	434/18670	5.26744e-10	1.08491e-08	3.79048e-09	AKT1/BCL2/CASP3/EGFR/ESR1/HIF1A/ICAM1/MAPK1/NOS3/PPARG/PTGS2/SIRT1/SOD1/VEGFA	14
BP	GO:0002793	positive regulation of peptide secretion	12/69	288/18670	5.81911e-10	1.19156e-08	4.16312e-09	EGFR/HIF1A/IFNG/IGF1/IL1A/IL1B/IL2/IL6/PPIA/TGFB1/TLR4/TNF	12
BP	GO:0048708	astrocyte differentiation	8/69	81/18670	5.94822e-10	1.21096e-08	4.23089e-09	EGFR/IFNG/IL1B/IL6/MAPK1/STAT3/TLR4/TNF	8
BP	GO:0090130	tissue migration	13/69	360/18670	5.99302e-10	1.21307e-08	4.23826e-09	AKT1/HIF1A/IFNG/JUN/MMP9/MTOR/NFE2L2/NOS3/PPARG/PTGS2/SIRT1/TGFB1/VEGFA	13
BP	GO:0097193	intrinsic apoptotic signaling pathway	12/69	289/18670	6.05393e-10	1.2184e-08	4.25687e-09	AKT1/BCL2/CASP3/CASP9/HIF1A/MMP9/NFE2L2/PTGS2/SIRT1/SOD1/TNF/TP53	12
BP	GO:0009410	response to xenobiotic stimulus	12/69	292/18670	6.81071e-10	1.36292e-08	4.76179e-09	CASP9/CYP3A4/EGFR/ICAM1/MTOR/NR3C1/OPRM1/PPARG/PTGS1/RELA/SOD1/TGFB1	12
BP	GO:0042089	cytokine biosynthetic process	9/69	123/18670	7.06777e-10	1.40637e-08	4.9136e-09	IFNG/IL1A/IL1B/IL6/NFKB1/RELA/STAT3/TLR4/TNF	9
BP	GO:0048145	regulation of fibroblast proliferation	8/69	83/18670	7.25198e-10	1.43491e-08	5.01334e-09	EGFR/ESR1/IGF1/JUN/MYC/PPARG/TGFB1/TP53	8
BP	GO:0019218	regulation of steroid metabolic process	9/69	124/18670	7.5988e-10	1.47862e-08	5.16603e-09	AGTR1/HMGCR/IFNG/IL1B/NFKB1/SIRT1/SOD1/SREBF1/TNF	9
BP	GO:0042107	cytokine metabolic process	9/69	124/18670	7.5988e-10	1.47862e-08	5.16603e-09	IFNG/IL1A/IL1B/IL6/NFKB1/RELA/STAT3/TLR4/TNF	9
BP	GO:0051101	regulation of DNA binding	9/69	124/18670	7.5988e-10	1.47862e-08	5.16603e-09	IFNG/IGF1/JUN/MAPK8/MMP9/NFKBIA/PPARG/TGFB1/TXN	9
BP	GO:0048144	fibroblast proliferation	8/69	84/18670	7.99204e-10	1.54659e-08	5.40352e-09	EGFR/ESR1/IGF1/JUN/MYC/PPARG/TGFB1/TP53	8
BP	GO:0097305	response to alcohol	11/69	233/18670	8.71979e-10	1.6782e-08	5.86335e-09	AKT1/CAT/FOS/HMGCR/ICAM1/IL2/OPRM1/PPARG/SOD1/STAT3/TGFB1	11
BP	GO:0010575	positive regulation of vascular endothelial growth factor production	6/69	29/18670	9.06416e-10	1.735e-08	6.06178e-09	HIF1A/IL1A/IL1B/IL6/PTGS2/TGFB1	6
BP	GO:0032368	regulation of lipid transport	9/69	127/18670	9.40848e-10	1.79117e-08	6.25804e-09	AGTR1/AKT1/IL1B/NFKB1/NFKBIA/PON1/PPARA/PPARG/SIRT1	9
BP	GO:0001776	leukocyte homeostasis	8/69	86/18670	9.67075e-10	1.8312e-08	6.39791e-09	AKT1/BCL2/CASP3/HIF1A/IL2/IL6/JAK3/TGFB1	8
BP	GO:0032872	regulation of stress-activated MAPK cascade	11/69	237/18670	1.0438e-09	1.96592e-08	6.86858e-09	AKT1/CD40LG/EGFR/HMGCR/IL1B/MAPK1/MYC/TLR4/TNF/VEGFA/XDH	11
BP	GO:0070302	regulation of stress-activated protein kinase signaling cascade	11/69	239/18670	1.14061e-09	2.12552e-08	7.4262e-09	AKT1/CD40LG/EGFR/HMGCR/IL1B/MAPK1/MYC/TLR4/TNF/VEGFA/XDH	11
BP	GO:2000116	regulation of cysteine-type endopeptidase activity	11/69	239/18670	1.14061e-09	2.12552e-08	7.4262e-09	AKT1/CASP9/FASLG/MMP9/MYC/PPARG/PTGS2/SIRT1/TNF/VEGFA/XDH	11
BP	GO:1900407	regulation of cellular response to oxidative stress	8/69	88/18670	1.1647e-09	2.15899e-08	7.54315e-09	AKT1/HIF1A/NFE2L2/SIRT1/SOD1/TLR4/TNF/TXN	8
BP	GO:0046394	carboxylic acid biosynthetic process	14/69	462/18670	1.1839e-09	2.18309e-08	7.62733e-09	CYP3A4/GPT/HIF1A/IFNG/IGF1/IL1B/NFKB1/PPARA/PTGS1/PTGS2/SIRT1/STAT3/TGFB1/TP53	14
BP	GO:0030217	T cell differentiation	11/69	240/18670	1.19197e-09	2.18652e-08	7.63934e-09	BCL2/IFNB1/IFNG/IL2/IL6/JAK3/MTOR/SOD1/STAT3/TGFB1/TP53	11
BP	GO:0016053	organic acid biosynthetic process	14/69	463/18670	1.2174e-09	2.22159e-08	7.76187e-09	CYP3A4/GPT/HIF1A/IFNG/IGF1/IL1B/NFKB1/PPARA/PTGS1/PTGS2/SIRT1/STAT3/TGFB1/TP53	14
BP	GO:0009895	negative regulation of catabolic process	12/69	308/18670	1.24921e-09	2.2585e-08	7.89082e-09	AKT1/BCL2/EGFR/HMGCR/IL1B/MTOR/NOS2/PPARA/RELA/STAT3/TNF/TP53	12
BP	GO:0008217	regulation of blood pressure	10/69	182/18670	1.25045e-09	2.2585e-08	7.89082e-09	ACE/ACE2/AGTR1/NOS2/NOS3/PPARA/PPARG/PTGS1/PTGS2/SOD1	10
BP	GO:0045765	regulation of angiogenesis	13/69	383/18670	1.27306e-09	2.28762e-08	7.99254e-09	AGTR1/FASLG/HIF1A/IL1A/IL1B/IL6/NFE2L2/NOS3/PPARG/PTGS2/SIRT1/STAT3/VEGFA	13
BP	GO:0034612	response to tumor necrosis factor	12/69	312/18670	1.44595e-09	2.5851e-08	9.03188e-09	AKT1/CASP3/CD40LG/ICAM1/MAPK1/NFE2L2/NFKB1/NFKBIA/PTGS2/RELA/SIRT1/TNF	12
BP	GO:0032355	response to estradiol	9/69	134/18670	1.51749e-09	2.69928e-08	9.43083e-09	CASP3/CASP9/CAT/EGFR/ESR1/PTGS2/SLC6A4/STAT3/TGFB1	9
BP	GO:0050863	regulation of T cell activation	12/69	314/18670	1.55445e-09	2.75115e-08	9.61204e-09	AKT1/CASP3/CD40LG/IFNB1/IFNG/IGF1/IL1B/IL2/IL6/JAK3/SOD1/TGFB1	12
BP	GO:0050769	positive regulation of neurogenesis	14/69	474/18670	1.64751e-09	2.90127e-08	1.01365e-08	BCL2/HIF1A/IFNG/IL1B/IL2/IL6/MTOR/NFE2L2/OPRM1/PPARG/RELA/TGFB1/TNF/VEGFA	14
BP	GO:0070371	ERK1 and ERK2 cascade	12/69	317/18670	1.73103e-09	3.0267e-08	1.05748e-08	EGFR/HMGCR/ICAM1/IGF1/IL1B/JUN/MAPK1/MYC/OPRM1/TGFB1/TLR4/TNF	12
BP	GO:0042362	fat-soluble vitamin biosynthetic process	5/69	15/18670	1.73593e-09	3.0267e-08	1.05748e-08	CYP3A4/IFNG/IL1B/NFKB1/TNF	5
BP	GO:0019229	regulation of vasoconstriction	7/69	58/18670	1.78446e-09	3.09599e-08	1.08169e-08	ACE/ACE2/AGTR1/AKT1/EGFR/ICAM1/PTGS2	7
BP	GO:0036473	cell death in response to oxidative stress	8/69	93/18670	1.8187e-09	3.12461e-08	1.09169e-08	AKT1/BCL2/HIF1A/NFE2L2/SIRT1/SOD1/TLR4/TXN	8
BP	GO:1901655	cellular response to ketone	8/69	93/18670	1.8187e-09	3.12461e-08	1.09169e-08	AKT1/CASP9/EGFR/ICAM1/NR3C1/PPARG/SIRT1/TGFB1	8
BP	GO:0046425	regulation of JAK-STAT cascade	9/69	137/18670	1.84735e-09	3.15843e-08	1.1035e-08	IFNA1/IFNB1/IFNG/IGF1/IL2/IL6/JAK3/STAT3/TNF	9
BP	GO:0071248	cellular response to metal ion	10/69	190/18670	1.89901e-09	3.23106e-08	1.12888e-08	AKT1/EGFR/FOS/JUN/MAPK1/MAPK8/MMP9/NFE2L2/PTGS2/SOD1	10
BP	GO:0045637	regulation of myeloid cell differentiation	11/69	251/18670	1.91038e-09	3.2348e-08	1.13018e-08	FOS/HIF1A/IFNG/JUN/MTOR/MYC/NFKBIA/STAT3/TGFB1/TLR4/TNF	11
BP	GO:0071375	cellular response to peptide hormone stimulus	12/69	321/18670	1.99459e-09	3.36122e-08	1.17435e-08	AGTR1/AKT1/IL1B/JAK3/NFE2L2/NFKB1/PPARG/RELA/SIRT1/SREBF1/STAT3/TGFB1	12
BP	GO:1903532	positive regulation of secretion by cell	13/69	399/18670	2.08876e-09	3.50314e-08	1.22394e-08	EGFR/HIF1A/IFNG/IGF1/IL1A/IL1B/IL2/IL6/PPIA/SLC6A4/TGFB1/TLR4/TNF	13
BP	GO:0002700	regulation of production of molecular mediator of immune response	9/69	139/18670	2.10081e-09	3.50666e-08	1.22517e-08	CD40LG/IFNB1/IL1B/IL2/IL6/JAK3/TGFB1/TLR4/TNF	9
BP	GO:0032103	positive regulation of response to external stimulus	12/69	323/18670	2.1395e-09	3.55174e-08	1.24092e-08	AGTR1/EGFR/IL1B/IL2/IL6/NFKBIA/OPRM1/PTGS2/TGFB1/TLR4/TNF/VEGFA	12
BP	GO:0010876	lipid localization	13/69	400/18670	2.15282e-09	3.55174e-08	1.24092e-08	ACE/AGTR1/AKT1/IL1B/IL6/NFKB1/NFKBIA/NOS2/PON1/PPARA/PPARG/SIRT1/TNF	13
BP	GO:0050810	regulation of steroid biosynthetic process	8/69	95/18670	2.15807e-09	3.55174e-08	1.24092e-08	HMGCR/IFNG/IL1B/NFKB1/SIRT1/SOD1/SREBF1/TNF	8
BP	GO:0051249	regulation of lymphocyte activation	14/69	485/18670	2.21234e-09	3.62413e-08	1.26621e-08	AKT1/BCL2/CASP3/CD40LG/IFNB1/IFNG/IGF1/IL1B/IL2/IL6/JAK3/SOD1/TGFB1/TLR4	14
BP	GO:0008585	female gonad development	8/69	96/18670	2.34741e-09	3.80614e-08	1.3298e-08	BCL2/CASP3/ESR1/ICAM1/NOS3/SIRT1/SOD1/VEGFA	8
BP	GO:0019217	regulation of fatty acid metabolic process	8/69	96/18670	2.34741e-09	3.80614e-08	1.3298e-08	AKT1/IL1B/MTOR/PPARA/PPARG/PTGS2/SIRT1/SREBF1	8
BP	GO:0045785	positive regulation of cell adhesion	13/69	403/18670	2.35588e-09	3.80614e-08	1.3298e-08	AKT1/CD40LG/ICAM1/IFNG/IGF1/IL1B/IL2/IL6/JAK3/RELA/TGFB1/TNF/VEGFA	13
BP	GO:0010506	regulation of autophagy	12/69	327/18670	2.45817e-09	3.95328e-08	1.38121e-08	AKT1/BCL2/CASP3/HIF1A/IFNG/MAPK8/MTOR/SIRT1/SREBF1/STAT3/TP53/TRIM21	12
BP	GO:0010574	regulation of vascular endothelial growth factor production	6/69	34/18670	2.5294e-09	4.04708e-08	1.41398e-08	HIF1A/IL1A/IL1B/IL6/PTGS2/TGFB1	6
BP	GO:0043406	positive regulation of MAP kinase activity	11/69	258/18670	2.54945e-09	4.04708e-08	1.41398e-08	CD40LG/EGFR/IGF1/IL1B/MAPK1/RPS27A/SOD1/TGFB1/TLR4/TNF/VEGFA	11
BP	GO:1902882	regulation of response to oxidative stress	8/69	97/18670	2.55097e-09	4.04708e-08	1.41398e-08	AKT1/HIF1A/NFE2L2/SIRT1/SOD1/TLR4/TNF/TXN	8
BP	GO:1905953	negative regulation of lipid localization	7/69	61/18670	2.56669e-09	4.05376e-08	1.41632e-08	AKT1/IL6/NFKB1/NFKBIA/PPARA/PPARG/TNF	7
BP	GO:0002260	lymphocyte homeostasis	7/69	62/18670	2.88495e-09	4.53607e-08	1.58483e-08	AKT1/BCL2/CASP3/HIF1A/IL2/JAK3/TGFB1	7
BP	GO:1904892	regulation of STAT cascade	9/69	146/18670	3.24501e-09	5.07951e-08	1.7747e-08	IFNA1/IFNB1/IFNG/IGF1/IL2/IL6/JAK3/STAT3/TNF	9
BP	GO:0043405	regulation of MAP kinase activity	12/69	337/18670	3.45041e-09	5.35636e-08	1.87142e-08	CD40LG/EGFR/HMGCR/IGF1/IL1B/MAPK1/RPS27A/SOD1/TGFB1/TLR4/TNF/VEGFA	12
BP	GO:0001558	regulation of cell growth	13/69	416/18670	3.45228e-09	5.35636e-08	1.87142e-08	AGTR1/AKT1/BCL2/EGFR/IGF1/IL2/MTOR/PPARA/PPARG/SIRT1/TGFB1/TP53/VEGFA	13
BP	GO:0046545	development of primary female sexual characteristics	8/69	101/18670	3.52593e-09	5.44664e-08	1.90296e-08	BCL2/CASP3/ESR1/ICAM1/NOS3/SIRT1/SOD1/VEGFA	8
BP	GO:0010573	vascular endothelial growth factor production	6/69	36/18670	3.64211e-09	5.55303e-08	1.94013e-08	HIF1A/IL1A/IL1B/IL6/PTGS2/TGFB1	6
BP	GO:0010742	macrophage derived foam cell differentiation	6/69	36/18670	3.64211e-09	5.55303e-08	1.94013e-08	AGTR1/NFKB1/NFKBIA/PPARA/PPARG/TGFB1	6
BP	GO:0090077	foam cell differentiation	6/69	36/18670	3.64211e-09	5.55303e-08	1.94013e-08	AGTR1/NFKB1/NFKBIA/PPARA/PPARG/TGFB1	6
BP	GO:0045766	positive regulation of angiogenesis	10/69	204/18670	3.77578e-09	5.73202e-08	2.00267e-08	AGTR1/HIF1A/IL1A/IL1B/NFE2L2/NOS3/PTGS2/SIRT1/STAT3/VEGFA	10
BP	GO:0002367	cytokine production involved in immune response	8/69	102/18670	3.81488e-09	5.76653e-08	2.01473e-08	IFNB1/IL1B/IL6/JAK3/SIRT1/TGFB1/TLR4/TNF	8
BP	GO:0014074	response to purine-containing compound	9/69	149/18670	3.88306e-09	5.8445e-08	2.04197e-08	FOS/IL1B/JUN/PPARG/PTGS2/RELA/SLC6A4/SOD1/SREBF1	9
BP	GO:0043029	T cell homeostasis	6/69	37/18670	4.33446e-09	6.49616e-08	2.26965e-08	AKT1/BCL2/CASP3/IL2/JAK3/TGFB1	6
BP	GO:0050670	regulation of lymphocyte proliferation	10/69	208/18670	4.55213e-09	6.79348e-08	2.37353e-08	BCL2/CASP3/CD40LG/IGF1/IL1B/IL2/IL6/JAK3/TGFB1/TLR4	10
BP	GO:0032944	regulation of mononuclear cell proliferation	10/69	209/18670	4.76708e-09	7.08424e-08	2.47511e-08	BCL2/CASP3/CD40LG/IGF1/IL1B/IL2/IL6/JAK3/TGFB1/TLR4	10
BP	GO:0051047	positive regulation of secretion	13/69	428/18670	4.85555e-09	7.18539e-08	2.51045e-08	EGFR/HIF1A/IFNG/IGF1/IL1A/IL1B/IL2/IL6/PPIA/SLC6A4/TGFB1/TLR4/TNF	13
BP	GO:0050729	positive regulation of inflammatory response	9/69	153/18670	4.9037e-09	7.20621e-08	2.51773e-08	AGTR1/EGFR/IL1B/IL2/IL6/NFKBIA/PTGS2/TLR4/TNF	9
BP	GO:0035994	response to muscle stretch	5/69	18/18670	4.91053e-09	7.20621e-08	2.51773e-08	FOS/JUN/NFKB1/NFKBIA/RELA	5
BP	GO:0001933	negative regulation of protein phosphorylation	13/69	429/18670	4.99313e-09	7.29701e-08	2.54945e-08	AKT1/CASP3/HMGCR/IFNG/IL1B/IL2/JUN/MTOR/MYC/SIRT1/TGFB1/TLR4/XDH	13
BP	GO:0032094	response to food	6/69	38/18670	5.13229e-09	7.46938e-08	2.60967e-08	AKT1/MPO/MTOR/OPRM1/PPARA/SREBF1	6
BP	GO:0062014	negative regulation of small molecule metabolic process	8/69	107/18670	5.58828e-09	8.09955e-08	2.82984e-08	AKT1/NFKB1/PPARA/SIRT1/SOD1/STAT3/TGFB1/TP53	8
BP	GO:0048732	gland development	13/69	434/18670	5.73552e-09	8.2789e-08	2.8925e-08	AKT1/BCL2/EGFR/ESR1/HIF1A/JUN/MAPK1/RELA/SOD1/TGFB1/TNF/VEGFA/XDH	13
BP	GO:0007259	JAK-STAT cascade	9/69	156/18670	5.8167e-09	8.32781e-08	2.9096e-08	IFNA1/IFNB1/IFNG/IGF1/IL2/IL6/JAK3/STAT3/TNF	9
BP	GO:0043535	regulation of blood vessel endothelial cell migration	9/69	156/18670	5.8167e-09	8.32781e-08	2.9096e-08	AKT1/HIF1A/NFE2L2/NOS3/PPARG/PTGS2/SIRT1/TGFB1/VEGFA	9
BP	GO:0030522	intracellular receptor signaling pathway	11/69	280/18670	5.9893e-09	8.5402e-08	2.9838e-08	ESR1/NFKBIA/NR3C1/PPARA/PPARG/RELA/RPS27A/SIRT1/SREBF1/STAT3/TLR4	11
BP	GO:0043467	regulation of generation of precursor metabolites and energy	9/69	158/18670	6.50521e-09	9.23845e-08	3.22776e-08	AKT1/HIF1A/IFNG/IGF1/MTOR/NOS2/PPARA/STAT3/TP53	9
BP	GO:0010888	negative regulation of lipid storage	5/69	19/18670	6.64526e-09	9.39944e-08	3.284e-08	IL6/NFKBIA/PPARA/PPARG/TNF	5
BP	GO:0071241	cellular response to inorganic substance	10/69	217/18670	6.83739e-09	9.63252e-08	3.36544e-08	AKT1/EGFR/FOS/JUN/MAPK1/MAPK8/MMP9/NFE2L2/PTGS2/SOD1	10
BP	GO:0002460	adaptive immune response based on somatic recombination of immune receptors built from immunoglobulin superfamily domains	12/69	361/18670	7.4547e-09	1.04603e-07	3.65466e-08	CD40LG/ICAM1/IFNB1/IL1B/IL2/IL6/JAK3/MTOR/STAT3/TGFB1/TLR4/TNF	12
BP	GO:0045862	positive regulation of proteolysis	12/69	363/18670	7.92848e-09	1.1081e-07	3.87151e-08	AKT1/CASP9/FASLG/IFNG/IL1B/MYC/NFE2L2/PPARG/SIRT1/STAT3/TNF/XDH	12
BP	GO:0001938	positive regulation of endothelial cell proliferation	8/69	112/18670	8.03424e-09	1.11844e-07	3.90764e-08	AGTR1/AKT1/HIF1A/JUN/MTOR/SIRT1/STAT3/VEGFA	8
BP	GO:0150077	regulation of neuroinflammatory response	6/69	41/18670	8.28677e-09	1.14905e-07	4.0146e-08	IGF1/IL1B/IL6/MMP9/PTGS2/TNF	6
BP	GO:0070663	regulation of leukocyte proliferation	10/69	222/18670	8.50413e-09	1.17457e-07	4.10375e-08	BCL2/CASP3/CD40LG/IGF1/IL1B/IL2/IL6/JAK3/TGFB1/TLR4	10
BP	GO:2001242	regulation of intrinsic apoptotic signaling pathway	9/69	165/18670	9.51088e-09	1.30849e-07	4.57163e-08	AKT1/BCL2/HIF1A/MMP9/NFE2L2/PTGS2/SIRT1/SOD1/TP53	9
BP	GO:0046660	female sex differentiation	8/69	115/18670	9.90722e-09	1.35771e-07	4.74361e-08	BCL2/CASP3/ESR1/ICAM1/NOS3/SIRT1/SOD1/VEGFA	8
BP	GO:0097696	STAT cascade	9/69	166/18670	1.00269e-08	1.36879e-07	4.78231e-08	IFNA1/IFNB1/IFNG/IGF1/IL2/IL6/JAK3/STAT3/TNF	9
BP	GO:0014015	positive regulation of gliogenesis	7/69	74/18670	1.01942e-08	1.38625e-07	4.84333e-08	IL1B/IL6/MTOR/PPARG/RELA/TGFB1/TNF	7
BP	GO:0050890	cognition	11/69	296/18670	1.06559e-08	1.44346e-07	5.04321e-08	CASP3/EGFR/FOS/HIF1A/HMGCR/JUN/MAPK1/MTOR/PTGS2/SLC6A4/TNF	11
BP	GO:0008631	intrinsic apoptotic signaling pathway in response to oxidative stress	6/69	43/18670	1.11708e-08	1.50705e-07	5.26539e-08	AKT1/BCL2/HIF1A/NFE2L2/SIRT1/SOD1	6
BP	GO:1903201	regulation of oxidative stress-induced cell death	7/69	75/18670	1.12109e-08	1.50705e-07	5.26539e-08	AKT1/HIF1A/NFE2L2/SIRT1/SOD1/TLR4/TXN	7
BP	GO:0002761	regulation of myeloid leukocyte differentiation	8/69	117/18670	1.13557e-08	1.51496e-07	5.293e-08	FOS/IFNG/JUN/MTOR/MYC/TGFB1/TLR4/TNF	8
BP	GO:1900371	regulation of purine nucleotide biosynthetic process	8/69	117/18670	1.13557e-08	1.51496e-07	5.293e-08	HIF1A/IFNG/IGF1/NOS2/NOS3/PPARA/STAT3/TP53	8
BP	GO:0001667	ameboidal-type cell migration	13/69	461/18670	1.17694e-08	1.56422e-07	5.46513e-08	AKT1/HIF1A/IFNG/JUN/MMP9/MTOR/NFE2L2/NOS3/PPARG/PTGS2/SIRT1/TGFB1/VEGFA	13
BP	GO:1904018	positive regulation of vasculature development	10/69	230/18670	1.19255e-08	1.57901e-07	5.51679e-08	AGTR1/HIF1A/IL1A/IL1B/NFE2L2/NOS3/PTGS2/SIRT1/STAT3/VEGFA	10
BP	GO:0030808	regulation of nucleotide biosynthetic process	8/69	118/18670	1.21462e-08	1.6022e-07	5.59782e-08	HIF1A/IFNG/IGF1/NOS2/NOS3/PPARA/STAT3/TP53	8
BP	GO:0014002	astrocyte development	6/69	44/18670	1.28972e-08	1.68862e-07	5.89974e-08	EGFR/IFNG/IL1B/IL6/TLR4/TNF	6
BP	GO:0090311	regulation of protein deacetylation	6/69	44/18670	1.28972e-08	1.68862e-07	5.89974e-08	IFNG/MAPK8/SREBF1/TGFB1/TP53/VEGFA	6
BP	GO:0042359	vitamin D metabolic process	5/69	22/18670	1.4921e-08	1.93205e-07	6.75025e-08	CYP3A4/IFNG/IL1B/NFKB1/TNF	5
BP	GO:0090312	positive regulation of protein deacetylation	5/69	22/18670	1.4921e-08	1.93205e-07	6.75025e-08	IFNG/SREBF1/TGFB1/TP53/VEGFA	5
BP	GO:1901522	positive regulation of transcription from RNA polymerase II promoter involved in cellular response to chemical stimulus	5/69	22/18670	1.4921e-08	1.93205e-07	6.75025e-08	HIF1A/NFE2L2/RELA/TP53/VEGFA	5
BP	GO:1905477	positive regulation of protein localization to membrane	8/69	122/18670	1.58026e-08	2.0387e-07	7.12288e-08	AKT1/BCL2/EGFR/IFNG/MAPK8/TGFB1/TNF/TP53	8
BP	GO:0009408	response to heat	9/69	176/18670	1.67002e-08	2.14665e-07	7.50001e-08	AKT1/IGF1/IL1A/MAPK1/MTOR/NOS3/PTGS2/SIRT1/SOD1	9
BP	GO:0030810	positive regulation of nucleotide biosynthetic process	6/69	46/18670	1.70147e-08	2.17123e-07	7.5859e-08	HIF1A/IFNG/IGF1/NOS2/NOS3/STAT3	6
BP	GO:1900373	positive regulation of purine nucleotide biosynthetic process	6/69	46/18670	1.70147e-08	2.17123e-07	7.5859e-08	HIF1A/IFNG/IGF1/NOS2/NOS3/STAT3	6
BP	GO:0042113	B cell activation	11/69	310/18670	1.71632e-08	2.18227e-07	7.62447e-08	BCL2/CASP3/CD40LG/IFNA1/IFNB1/IL2/IL6/JAK3/TGFB1/TLR4/TP53	11
BP	GO:1902930	regulation of alcohol biosynthetic process	7/69	81/18670	1.93003e-08	2.43314e-07	8.50097e-08	HMGCR/IFNG/IL1B/NFKB1/SOD1/SREBF1/TNF	7
BP	GO:0048771	tissue remodeling	9/69	179/18670	1.93435e-08	2.43314e-07	8.50097e-08	ACE/EGFR/HIF1A/IL1A/IL2/IL6/NOS3/TGFB1/TP53	9
BP	GO:0071347	cellular response to interleukin-1	9/69	179/18670	1.93435e-08	2.43314e-07	8.50097e-08	HIF1A/ICAM1/IL1A/IL1B/IL6/NFKB1/NFKBIA/RELA/RPS27A	9
BP	GO:0006953	acute-phase response	6/69	47/18670	1.94483e-08	2.43761e-07	8.5166e-08	IL1A/IL1B/IL6/PTGS2/STAT3/TNF	6
BP	GO:0050867	positive regulation of cell activation	12/69	394/18670	1.96854e-08	2.45858e-07	8.58987e-08	AKT1/BCL2/CD40LG/IFNG/IGF1/IL1B/IL2/IL6/JAK3/SELP/TGFB1/TLR4	12
BP	GO:0043534	blood vessel endothelial cell migration	9/69	180/18670	2.03025e-08	2.52669e-07	8.82784e-08	AKT1/HIF1A/NFE2L2/NOS3/PPARG/PTGS2/SIRT1/TGFB1/VEGFA	9
BP	GO:0051896	regulation of protein kinase B signaling	10/69	244/18670	2.09175e-08	2.58707e-07	9.03879e-08	AKT1/EGFR/ESR1/F10/MTOR/SIRT1/TGFB1/TNF/TXN/XDH	10
BP	GO:0016049	cell growth	13/69	484/18670	2.09346e-08	2.58707e-07	9.03879e-08	AGTR1/AKT1/BCL2/EGFR/IGF1/IL2/MTOR/PPARA/PPARG/SIRT1/TGFB1/TP53/VEGFA	13
BP	GO:0048871	multicellular organismal homeostasis	13/69	485/18670	2.14502e-08	2.64153e-07	9.22905e-08	ALB/BCL2/EGFR/IL1A/IL1B/IL6/NOS3/PTGS2/SOD1/STAT3/TLR4/TNF/VEGFA	13
BP	GO:0045913	positive regulation of carbohydrate metabolic process	7/69	83/18670	2.29114e-08	2.81164e-07	9.82339e-08	AKT1/HIF1A/IFNG/IGF1/NFKB1/PPARA/SIRT1	7
BP	GO:0010595	positive regulation of endothelial cell migration	8/69	128/18670	2.30571e-08	2.8197e-07	9.85153e-08	AKT1/HIF1A/NFE2L2/NOS3/PTGS2/SIRT1/TGFB1/VEGFA	8
BP	GO:0009110	vitamin biosynthetic process	5/69	24/18670	2.39457e-08	2.91822e-07	1.01958e-07	CYP3A4/IFNG/IL1B/NFKB1/TNF	5
BP	GO:0042098	T cell proliferation	9/69	184/18670	2.45673e-08	2.98365e-07	1.04244e-07	CASP3/CD40LG/IGF1/IL1B/IL2/IL6/JAK3/TGFB1/TP53	9
BP	GO:0002718	regulation of cytokine production involved in immune response	7/69	84/18670	2.49216e-08	3.00596e-07	1.05023e-07	IFNB1/IL1B/IL6/JAK3/TGFB1/TLR4/TNF	7
BP	GO:0046889	positive regulation of lipid biosynthetic process	7/69	84/18670	2.49216e-08	3.00596e-07	1.05023e-07	AKT1/IFNG/IL1B/MTOR/PTGS2/SREBF1/TNF	7
BP	GO:0050671	positive regulation of lymphocyte proliferation	8/69	130/18670	2.60413e-08	3.13029e-07	1.09367e-07	BCL2/CD40LG/IGF1/IL1B/IL2/IL6/JAK3/TLR4	8
BP	GO:1903829	positive regulation of cellular protein localization	11/69	324/18670	2.70098e-08	3.23566e-07	1.13048e-07	AKT1/BCL2/EGFR/IFNG/IL1B/MAPK1/MAPK8/PTGS2/TGFB1/TNF/TP53	11
BP	GO:0032946	positive regulation of mononuclear cell proliferation	8/69	131/18670	2.76544e-08	3.30165e-07	1.15354e-07	BCL2/CD40LG/IGF1/IL1B/IL2/IL6/JAK3/TLR4	8
BP	GO:0045598	regulation of fat cell differentiation	8/69	132/18670	2.93529e-08	3.48559e-07	1.21781e-07	AKT1/IL6/MTOR/PPARG/PTGS2/SIRT1/TGFB1/TNF	8
BP	GO:0007260	tyrosine phosphorylation of STAT protein	7/69	86/18670	2.9393e-08	3.48559e-07	1.21781e-07	IFNG/IGF1/IL2/IL6/JAK3/STAT3/TNF	7
BP	GO:0019430	removal of superoxide radicals	5/69	25/18670	2.98466e-08	3.52751e-07	1.23245e-07	MPO/NFE2L2/NOS3/SOD1/TNF	5
BP	GO:0048146	positive regulation of fibroblast proliferation	6/69	51/18670	3.22438e-08	3.78542e-07	1.32256e-07	EGFR/ESR1/IGF1/JUN/MYC/TGFB1	6
BP	GO:0050999	regulation of nitric-oxide synthase activity	6/69	51/18670	3.22438e-08	3.78542e-07	1.32256e-07	AKT1/EGFR/HIF1A/IL1B/NOS3/TNF	6
BP	GO:0007611	learning or memory	10/69	256/18670	3.29441e-08	3.85104e-07	1.34549e-07	CASP3/EGFR/FOS/HIF1A/HMGCR/JUN/MAPK1/MTOR/PTGS2/SLC6A4	10
BP	GO:0046683	response to organophosphorus	8/69	134/18670	3.30214e-08	3.85104e-07	1.34549e-07	FOS/IL1B/JUN/PTGS2/RELA/SLC6A4/SOD1/SREBF1	8
BP	GO:1904035	regulation of epithelial cell apoptotic process	7/69	88/18670	3.45257e-08	4.01318e-07	1.40214e-07	CD40LG/FASLG/ICAM1/IL6/MTOR/NFE2L2/TNF	7
BP	GO:0001660	fever generation	4/69	10/18670	3.52769e-08	4.08701e-07	1.42793e-07	IL1A/IL1B/PTGS2/TNF	4
BP	GO:0002360	T cell lineage commitment	5/69	26/18670	3.68474e-08	4.24187e-07	1.48204e-07	BCL2/IL6/MTOR/STAT3/TP53	5
BP	GO:0051251	positive regulation of lymphocyte activation	11/69	334/18670	3.68544e-08	4.24187e-07	1.48204e-07	AKT1/BCL2/CD40LG/IFNG/IGF1/IL1B/IL2/IL6/JAK3/TGFB1/TLR4	11
BP	GO:0007596	blood coagulation	11/69	336/18670	3.91692e-08	4.49361e-07	1.56999e-07	CD40LG/F10/IFNA1/IFNB1/IL6/MAPK1/NFE2L2/NOS3/PLAT/SELP/TLR4	11
BP	GO:0006694	steroid biosynthetic process	9/69	196/18670	4.24143e-08	4.85011e-07	1.69454e-07	CYP3A4/HMGCR/IFNG/IL1B/NFKB1/SIRT1/SOD1/SREBF1/TNF	9
BP	GO:0045639	positive regulation of myeloid cell differentiation	7/69	91/18670	4.36367e-08	4.97374e-07	1.73774e-07	FOS/HIF1A/IFNG/JUN/STAT3/TGFB1/TNF	7
BP	GO:0070665	positive regulation of leukocyte proliferation	8/69	139/18670	4.39682e-08	4.99535e-07	1.74529e-07	BCL2/CD40LG/IGF1/IL1B/IL2/IL6/JAK3/TLR4	8
BP	GO:0046885	regulation of hormone biosynthetic process	5/69	27/18670	4.50927e-08	5.0418e-07	1.76152e-07	HIF1A/IFNG/IL1B/NFKB1/TNF	5
BP	GO:0048143	astrocyte activation	5/69	27/18670	4.50927e-08	5.0418e-07	1.76152e-07	EGFR/IFNG/IL1B/IL6/TNF	5
BP	GO:0071450	cellular response to oxygen radical	5/69	27/18670	4.50927e-08	5.0418e-07	1.76152e-07	MPO/NFE2L2/NOS3/SOD1/TNF	5
BP	GO:0071451	cellular response to superoxide	5/69	27/18670	4.50927e-08	5.0418e-07	1.76152e-07	MPO/NFE2L2/NOS3/SOD1/TNF	5
BP	GO:1902175	regulation of oxidative stress-induced intrinsic apoptotic signaling pathway	5/69	27/18670	4.50927e-08	5.0418e-07	1.76152e-07	AKT1/HIF1A/NFE2L2/SIRT1/SOD1	5
BP	GO:0052548	regulation of endopeptidase activity	12/69	425/18670	4.52655e-08	5.0451e-07	1.76267e-07	AKT1/CASP9/FASLG/MMP9/MYC/PPARG/PTGS2/SIRT1/STAT3/TNF/VEGFA/XDH	12
BP	GO:0007599	hemostasis	11/69	341/18670	4.55325e-08	5.05885e-07	1.76748e-07	CD40LG/F10/IFNA1/IFNB1/IL6/MAPK1/NFE2L2/NOS3/PLAT/SELP/TLR4	11
BP	GO:0032655	regulation of interleukin-12 production	6/69	54/18670	4.58405e-08	5.06113e-07	1.76827e-07	CD40LG/IFNG/JAK3/NFKB1/RELA/TLR4	6
BP	GO:0051353	positive regulation of oxidoreductase activity	6/69	54/18670	4.58405e-08	5.06113e-07	1.76827e-07	AGTR1/AKT1/HIF1A/IFNG/IL1B/TNF	6
BP	GO:0050817	coagulation	11/69	342/18670	4.69104e-08	5.16308e-07	1.80389e-07	CD40LG/F10/IFNA1/IFNB1/IL6/MAPK1/NFE2L2/NOS3/PLAT/SELP/TLR4	11
BP	GO:0072330	monocarboxylic acid biosynthetic process	11/69	343/18670	4.83253e-08	5.30223e-07	1.85251e-07	CYP3A4/HIF1A/IFNG/IGF1/IL1B/PPARA/PTGS1/PTGS2/SIRT1/STAT3/TP53	11
BP	GO:0010721	negative regulation of cell development	11/69	344/18670	4.97781e-08	5.44467e-07	1.90227e-07	BCL2/IGF1/IL1B/IL6/PPARA/SLC6A4/STAT3/TGFB1/TNF/TP53/VEGFA	11
BP	GO:0031334	positive regulation of protein complex assembly	10/69	268/18670	5.07152e-08	5.51977e-07	1.92851e-07	ESR1/ICAM1/IFNG/JUN/MTOR/TGFB1/TLR4/TNF/TP53/VEGFA	10
BP	GO:0006476	protein deacetylation	7/69	93/18670	5.07782e-08	5.51977e-07	1.92851e-07	IFNG/MAPK8/SIRT1/SREBF1/TGFB1/TP53/VEGFA	7
BP	GO:1900542	regulation of purine nucleotide metabolic process	8/69	142/18670	5.19334e-08	5.62799e-07	1.96632e-07	HIF1A/IFNG/IGF1/NOS2/NOS3/PPARA/STAT3/TP53	8
BP	GO:0007249	I-kappaB kinase/NF-kappaB signaling	10/69	269/18670	5.2521e-08	5.6742e-07	1.98247e-07	AKT1/ESR1/FASLG/IL1B/NFKBIA/RELA/RPS27A/SIRT1/TLR4/TNF	10
BP	GO:0032770	positive regulation of monooxygenase activity	5/69	28/18670	5.47388e-08	5.86824e-07	2.05026e-07	AKT1/HIF1A/IFNG/IL1B/TNF	5
BP	GO:1990776	response to angiotensin	5/69	28/18670	5.47388e-08	5.86824e-07	2.05026e-07	AGTR1/NFE2L2/NFKB1/PTGS2/RELA	5
BP	GO:0006606	protein import into nucleus	8/69	143/18670	5.48509e-08	5.86824e-07	2.05026e-07	AKT1/IFNG/MAPK1/NFKBIA/PTGS2/STAT3/TGFB1/TP53	8
BP	GO:0050870	positive regulation of T cell activation	9/69	202/18670	5.49835e-08	5.86824e-07	2.05026e-07	AKT1/CD40LG/IFNG/IGF1/IL1B/IL2/IL6/JAK3/TGFB1	9
BP	GO:0046886	positive regulation of hormone biosynthetic process	4/69	11/18670	5.52808e-08	5.88214e-07	2.05512e-07	HIF1A/IFNG/IL1B/TNF	4
BP	GO:1901617	organic hydroxy compound biosynthetic process	10/69	271/18670	5.63037e-08	5.97294e-07	2.08684e-07	CYP3A4/HMGCR/IFNG/IL1B/NFKB1/SIRT1/SOD1/SREBF1/TNF/TP53	10
BP	GO:0032615	interleukin-12 production	6/69	56/18670	5.72953e-08	6.05988e-07	2.11722e-07	CD40LG/IFNG/JAK3/NFKB1/RELA/TLR4	6
BP	GO:0032868	response to insulin	10/69	272/18670	5.82836e-08	6.14596e-07	2.14729e-07	AKT1/CAT/ICAM1/IL1B/MTOR/PPARA/PPARG/RELA/SIRT1/SREBF1	10
BP	GO:0042100	B cell proliferation	7/69	95/18670	5.88841e-08	6.19074e-07	2.16294e-07	BCL2/CASP3/CD40LG/IFNA1/IFNB1/IL2/TLR4	7
BP	GO:0035265	organ growth	9/69	204/18670	5.98407e-08	6.27259e-07	2.19153e-07	AKT1/BCL2/ESR1/IGF1/MAPK1/MTOR/PPARA/SLC6A4/SOD1	9
BP	GO:0060249	anatomical structure homeostasis	12/69	437/18670	6.13552e-08	6.41225e-07	2.24033e-07	ALB/BCL2/EGFR/HIF1A/IL6/MAPK1/MYC/NOS3/SOD1/TGFB1/TLR4/VEGFA	12
BP	GO:0010660	regulation of muscle cell apoptotic process	7/69	96/18670	6.33308e-08	6.59479e-07	2.30411e-07	HMGCR/IFNG/IGF1/NFE2L2/PPARG/SIRT1/TP53	7
BP	GO:0043525	positive regulation of neuron apoptotic process	6/69	57/18670	6.38508e-08	6.59479e-07	2.30411e-07	CASP3/CASP9/FASLG/JUN/TNF/TP53	6
BP	GO:0045981	positive regulation of nucleotide metabolic process	6/69	57/18670	6.38508e-08	6.59479e-07	2.30411e-07	HIF1A/IFNG/IGF1/NOS2/NOS3/STAT3	6
BP	GO:1900544	positive regulation of purine nucleotide metabolic process	6/69	57/18670	6.38508e-08	6.59479e-07	2.30411e-07	HIF1A/IFNG/IGF1/NOS2/NOS3/STAT3	6
BP	GO:0006140	regulation of nucleotide metabolic process	8/69	146/18670	6.44663e-08	6.63889e-07	2.31952e-07	HIF1A/IFNG/IGF1/NOS2/NOS3/PPARA/STAT3/TP53	8
BP	GO:0000303	response to superoxide	5/69	29/18670	6.59538e-08	6.7526e-07	2.35924e-07	MPO/NFE2L2/NOS3/SOD1/TNF	5
BP	GO:0031063	regulation of histone deacetylation	5/69	29/18670	6.59538e-08	6.7526e-07	2.35924e-07	MAPK8/SREBF1/TGFB1/TP53/VEGFA	5
BP	GO:0001505	regulation of neurotransmitter levels	11/69	354/18670	6.65922e-08	6.79819e-07	2.37517e-07	AKT1/ICAM1/IFNG/IL1B/MTOR/NOS2/NOS3/PTGS2/SLC6A4/TLR4/TNF	11
BP	GO:0070555	response to interleukin-1	9/69	207/18670	6.78284e-08	6.90438e-07	2.41227e-07	HIF1A/ICAM1/IL1A/IL1B/IL6/NFKB1/NFKBIA/RELA/RPS27A	9
BP	GO:0043255	regulation of carbohydrate biosynthetic process	7/69	97/18670	6.80581e-08	6.9078e-07	2.41347e-07	AKT1/IGF1/MTOR/NFKB1/PPARA/SIRT1/TGFB1	7
BP	GO:0032722	positive regulation of chemokine production	6/69	58/18670	7.10123e-08	7.16634e-07	2.5038e-07	HIF1A/IFNG/IL1B/IL6/TLR4/TNF	6
BP	GO:0061900	glial cell activation	6/69	58/18670	7.10123e-08	7.16634e-07	2.5038e-07	EGFR/IFNG/IL1B/IL6/JUN/TNF	6
BP	GO:0014065	phosphatidylinositol 3-kinase signaling	8/69	148/18670	7.16536e-08	7.21039e-07	2.51919e-07	AKT1/CAT/EGFR/IGF1/MAPK1/SELP/SIRT1/TNF	8
BP	GO:2001243	negative regulation of intrinsic apoptotic signaling pathway	7/69	98/18670	7.30803e-08	7.33302e-07	2.56203e-07	AKT1/BCL2/HIF1A/MMP9/NFE2L2/PTGS2/SIRT1	7
BP	GO:0043523	regulation of neuron apoptotic process	9/69	210/18670	7.67313e-08	7.67749e-07	2.68238e-07	BCL2/CASP3/CASP9/FASLG/HIF1A/JUN/SOD1/TNF/TP53	9
BP	GO:0001836	release of cytochrome c from mitochondria	6/69	59/18670	7.88229e-08	7.74238e-07	2.70506e-07	AKT1/BCL2/IGF1/JUN/MMP9/TP53	6
BP	GO:0033619	membrane protein proteolysis	6/69	59/18670	7.88229e-08	7.74238e-07	2.70506e-07	IFNG/IL1B/NFKB1/RELA/TGFB1/TNF	6
BP	GO:0043388	positive regulation of DNA binding	6/69	59/18670	7.88229e-08	7.74238e-07	2.70506e-07	IFNG/IGF1/MMP9/PPARG/TGFB1/TXN	6
BP	GO:0000305	response to oxygen radical	5/69	30/18670	7.89187e-08	7.74238e-07	2.70506e-07	MPO/NFE2L2/NOS3/SOD1/TNF	5
BP	GO:0010743	regulation of macrophage derived foam cell differentiation	5/69	30/18670	7.89187e-08	7.74238e-07	2.70506e-07	AGTR1/NFKB1/NFKBIA/PPARA/PPARG	5
BP	GO:0045940	positive regulation of steroid metabolic process	5/69	30/18670	7.89187e-08	7.74238e-07	2.70506e-07	AGTR1/IFNG/IL1B/SREBF1/TNF	5
BP	GO:0071549	cellular response to dexamethasone stimulus	5/69	30/18670	7.89187e-08	7.74238e-07	2.70506e-07	CASP9/EGFR/ICAM1/NR3C1/TGFB1	5
BP	GO:0031331	positive regulation of cellular catabolic process	11/69	361/18670	8.11975e-08	7.94382e-07	2.77543e-07	AKT1/HIF1A/IFNG/IGF1/IL1B/IL6/NFE2L2/PPARA/SIRT1/TNF/TRIM21	11
BP	GO:0010623	programmed cell death involved in cell development	4/69	12/18670	8.26902e-08	8.06745e-07	2.81863e-07	BCL2/FASLG/IL1A/IL1B	4
BP	GO:0010657	muscle cell apoptotic process	7/69	100/18670	8.40691e-08	8.15678e-07	2.84984e-07	HMGCR/IFNG/IGF1/NFE2L2/PPARG/SIRT1/TP53	7
BP	GO:0070498	interleukin-1-mediated signaling pathway	7/69	100/18670	8.40691e-08	8.15678e-07	2.84984e-07	IL1A/IL1B/IL6/NFKB1/NFKBIA/RELA/RPS27A	7
BP	GO:0002294	CD4-positive, alpha-beta T cell differentiation involved in immune response	6/69	60/18670	8.73278e-08	8.44968e-07	2.95217e-07	IFNG/IL2/IL6/JAK3/MTOR/STAT3	6
BP	GO:0000187	activation of MAPK activity	8/69	152/18670	8.81186e-08	8.49549e-07	2.96818e-07	CD40LG/IGF1/IL1B/MAPK1/RPS27A/SOD1/TLR4/TNF	8
BP	GO:0006066	alcohol metabolic process	11/69	364/18670	8.82837e-08	8.49549e-07	2.96818e-07	CAT/CYP3A4/HMGCR/IFNG/IGF1/IL1B/NFKB1/PON1/SOD1/SREBF1/TNF	11
BP	GO:0052547	regulation of peptidase activity	12/69	452/18670	8.85733e-08	8.50014e-07	2.9698e-07	AKT1/CASP9/FASLG/MMP9/MYC/PPARG/PTGS2/SIRT1/STAT3/TNF/VEGFA/XDH	12
BP	GO:0046632	alpha-beta T cell differentiation	7/69	101/18670	9.0067e-08	8.62e-07	3.01168e-07	BCL2/IFNG/IL2/IL6/JAK3/MTOR/STAT3	7
BP	GO:0006869	lipid transport	11/69	365/18670	9.0765e-08	8.66326e-07	3.0268e-07	ACE/AGTR1/AKT1/IL1B/NFKB1/NFKBIA/NOS2/PON1/PPARA/PPARG/SIRT1	11
BP	GO:0002440	production of molecular mediator of immune response	10/69	286/18670	9.32191e-08	8.87345e-07	3.10023e-07	CD40LG/IFNB1/IL1B/IL2/IL6/JAK3/SIRT1/TGFB1/TLR4/TNF	10
BP	GO:0002287	alpha-beta T cell activation involved in immune response	6/69	61/18670	9.65744e-08	9.14342e-07	3.19455e-07	IFNG/IL2/IL6/JAK3/MTOR/STAT3	6
BP	GO:0002293	alpha-beta T cell differentiation involved in immune response	6/69	61/18670	9.65744e-08	9.14342e-07	3.19455e-07	IFNG/IL2/IL6/JAK3/MTOR/STAT3	6
BP	GO:0035601	protein deacylation	7/69	103/18670	1.03152e-07	9.74003e-07	3.403e-07	IFNG/MAPK8/SIRT1/SREBF1/TGFB1/TP53/VEGFA	7
BP	GO:0046824	positive regulation of nucleocytoplasmic transport	6/69	62/18670	1.06613e-07	1.00398e-06	3.50774e-07	IFNG/IL1B/MAPK1/PTGS2/TGFB1/TP53	6
BP	GO:0042129	regulation of T cell proliferation	8/69	156/18670	1.07739e-07	1.01189e-06	3.53536e-07	CASP3/CD40LG/IGF1/IL1B/IL2/IL6/JAK3/TGFB1	8
BP	GO:0071356	cellular response to tumor necrosis factor	10/69	291/18670	1.09568e-07	1.02633e-06	3.5858e-07	AKT1/CD40LG/ICAM1/MAPK1/NFE2L2/NFKB1/NFKBIA/RELA/SIRT1/TNF	10
BP	GO:0046822	regulation of nucleocytoplasmic transport	7/69	104/18670	1.10275e-07	1.02748e-06	3.58985e-07	IFNG/IL1B/MAPK1/PTGS2/TGFB1/TP53/TXN	7
BP	GO:0098732	macromolecule deacylation	7/69	104/18670	1.10275e-07	1.02748e-06	3.58985e-07	IFNG/MAPK8/SIRT1/SREBF1/TGFB1/TP53/VEGFA	7
BP	GO:0043271	negative regulation of ion transport	8/69	157/18670	1.13194e-07	1.05189e-06	3.67514e-07	AKT1/BCL2/ICAM1/MMP9/MTOR/NOS3/PTGS2/TGFB1	8
BP	GO:0002526	acute inflammatory response	9/69	220/18670	1.14195e-07	1.05841e-06	3.6979e-07	ICAM1/IL1A/IL1B/IL6/OPRM1/PPARG/PTGS2/STAT3/TNF	9
BP	GO:0002683	negative regulation of immune system process	12/69	463/18670	1.14939e-07	1.0625e-06	3.7122e-07	AKT1/CASP3/IFNB1/IL2/JAK3/MYC/NFE2L2/NFKBIA/PPARG/TGFB1/TLR4/TNF	12
BP	GO:0030656	regulation of vitamin metabolic process	4/69	13/18670	1.19109e-07	1.09817e-06	3.83682e-07	IFNG/IL1B/NFKB1/TNF	4
BP	GO:0043254	regulation of protein complex assembly	12/69	467/18670	1.26142e-07	1.15998e-06	4.05277e-07	ALB/ESR1/ICAM1/IFNG/JUN/MTOR/SELP/TGFB1/TLR4/TNF/TP53/VEGFA	12
BP	GO:0045444	fat cell differentiation	9/69	223/18670	1.28168e-07	1.17554e-06	4.10713e-07	AKT1/IL6/MTOR/PPARG/PTGS2/SIRT1/SREBF1/TGFB1/TNF	9
BP	GO:0002819	regulation of adaptive immune response	8/69	160/18670	1.31005e-07	1.19844e-06	4.18714e-07	IFNB1/IL1B/IL2/IL6/JAK3/SIRT1/TGFB1/TNF	8
BP	GO:1903522	regulation of blood circulation	10/69	297/18670	1.32481e-07	1.20881e-06	4.22336e-07	ACE/ACE2/AGTR1/AKT1/EGFR/ICAM1/IL2/NOS3/PTGS2/SREBF1	10
BP	GO:0002696	positive regulation of leukocyte activation	11/69	380/18670	1.36199e-07	1.23952e-06	4.33066e-07	AKT1/BCL2/CD40LG/IFNG/IGF1/IL1B/IL2/IL6/JAK3/TGFB1/TLR4	11
BP	GO:0006631	fatty acid metabolic process	11/69	383/18670	1.47396e-07	1.33796e-06	4.67461e-07	AKT1/CYP3A4/IL1B/MTOR/PON1/PPARA/PPARG/PTGS1/PTGS2/SIRT1/SREBF1	11
BP	GO:0051170	import into nucleus	8/69	163/18670	1.51173e-07	1.36872e-06	4.78208e-07	AKT1/IFNG/MAPK1/NFKBIA/PTGS2/STAT3/TGFB1/TP53	8
BP	GO:0032660	regulation of interleukin-17 production	5/69	34/18670	1.52344e-07	1.37578e-06	4.80675e-07	IFNG/IL2/IL6/TGFB1/TLR4	5
BP	GO:0051054	positive regulation of DNA metabolic process	9/69	228/18670	1.54778e-07	1.39419e-06	4.87106e-07	AKT1/EGFR/IL2/IL6/JUN/MAPK1/MYC/SIRT1/TGFB1	9
BP	GO:0009165	nucleotide biosynthetic process	11/69	386/18670	1.59403e-07	1.43219e-06	5.00383e-07	HIF1A/IFNG/IGF1/MAPK1/NOS2/NOS3/PPARA/PTGS2/STAT3/TGFB1/TP53	11
BP	GO:0010594	regulation of endothelial cell migration	9/69	229/18670	1.60642e-07	1.43964e-06	5.02987e-07	AKT1/HIF1A/NFE2L2/NOS3/PPARG/PTGS2/SIRT1/TGFB1/VEGFA	9
BP	GO:0009743	response to carbohydrate	9/69	230/18670	1.66698e-07	1.49013e-06	5.20625e-07	CASP3/CAT/HIF1A/HMGCR/ICAM1/IL1B/PTGS2/SREBF1/TGFB1	9
BP	GO:1904019	epithelial cell apoptotic process	7/69	111/18670	1.7275e-07	1.54032e-06	5.38162e-07	CD40LG/FASLG/ICAM1/IL6/MTOR/NFE2L2/TNF	7
BP	GO:1901293	nucleoside phosphate biosynthetic process	11/69	390/18670	1.76761e-07	1.5721e-06	5.49264e-07	HIF1A/IFNG/IGF1/MAPK1/NOS2/NOS3/PPARA/PTGS2/STAT3/TGFB1/TP53	11
BP	GO:0042445	hormone metabolic process	9/69	232/18670	1.7941e-07	1.59164e-06	5.56092e-07	ACE/ACE2/CYP3A4/ESR1/HIF1A/IFNG/IL1B/NFKB1/TNF	9
BP	GO:0002292	T cell differentiation involved in immune response	6/69	68/18670	1.86552e-07	1.65084e-06	5.76775e-07	IFNG/IL2/IL6/JAK3/MTOR/STAT3	6
BP	GO:0046620	regulation of organ growth	7/69	113/18670	1.95295e-07	1.72388e-06	6.02296e-07	AKT1/IGF1/MAPK1/MTOR/PPARA/SLC6A4/SOD1	7
BP	GO:0042698	ovulation cycle	6/69	69/18670	2.03728e-07	1.78911e-06	6.25085e-07	CASP3/EGFR/ESR1/NOS3/OPRM1/SIRT1	6
BP	GO:0070227	lymphocyte apoptotic process	6/69	69/18670	2.03728e-07	1.78911e-06	6.25085e-07	AKT1/FASLG/HIF1A/IL2/JAK3/TP53	6
BP	GO:0090322	regulation of superoxide metabolic process	5/69	36/18670	2.05225e-07	1.78911e-06	6.25085e-07	EGFR/NFE2L2/SOD1/TGFB1/TNF	5
BP	GO:1901099	negative regulation of signal transduction in absence of ligand	5/69	36/18670	2.05225e-07	1.78911e-06	6.25085e-07	AKT1/BCL2/IL1A/IL1B/TNF	5
BP	GO:2001240	negative regulation of extrinsic apoptotic signaling pathway in absence of ligand	5/69	36/18670	2.05225e-07	1.78911e-06	6.25085e-07	AKT1/BCL2/IL1A/IL1B/TNF	5
BP	GO:0046879	hormone secretion	10/69	312/18670	2.09164e-07	1.81895e-06	6.3551e-07	AGTR1/EGFR/HIF1A/HMGCR/IFNG/IL1B/IL6/NOS2/SREBF1/TNF	10
BP	GO:0001503	ossification	11/69	398/18670	2.16582e-07	1.87882e-06	6.56428e-07	AKT1/BCL2/CAT/EGFR/HIF1A/IGF1/IL6/MAPK1/PTGS2/TGFB1/TNF	11
BP	GO:0030730	sequestering of triglyceride	4/69	15/18670	2.26125e-07	1.94722e-06	6.80326e-07	IL1B/PPARA/PPARG/TNF	4
BP	GO:0032352	positive regulation of hormone metabolic process	4/69	15/18670	2.26125e-07	1.94722e-06	6.80326e-07	HIF1A/IFNG/IL1B/TNF	4
BP	GO:0045073	regulation of chemokine biosynthetic process	4/69	15/18670	2.26125e-07	1.94722e-06	6.80326e-07	IFNG/IL1B/IL6/TNF	4
BP	GO:0051402	neuron apoptotic process	9/69	239/18670	2.30788e-07	1.98252e-06	6.9266e-07	BCL2/CASP3/CASP9/FASLG/HIF1A/JUN/SOD1/TNF/TP53	9
BP	GO:0032885	regulation of polysaccharide biosynthetic process	5/69	37/18670	2.36614e-07	2.0227e-06	7.06698e-07	AKT1/IGF1/MTOR/NFKB1/TGFB1	5
BP	GO:0034405	response to fluid shear stress	5/69	37/18670	2.36614e-07	2.0227e-06	7.06698e-07	AKT1/NFE2L2/NOS3/PTGS2/TGFB1	5
BP	GO:0006914	autophagy	12/69	496/18670	2.41209e-07	2.05202e-06	7.16942e-07	AKT1/BCL2/CASP3/HIF1A/IFNG/MAPK8/MTOR/SIRT1/SREBF1/STAT3/TP53/TRIM21	12
BP	GO:0061919	process utilizing autophagic mechanism	12/69	496/18670	2.41209e-07	2.05202e-06	7.16942e-07	AKT1/BCL2/CASP3/HIF1A/IFNG/MAPK8/MTOR/SIRT1/SREBF1/STAT3/TP53/TRIM21	12
BP	GO:0042531	positive regulation of tyrosine phosphorylation of STAT protein	6/69	71/18670	2.41991e-07	2.05371e-06	7.17533e-07	IFNG/IGF1/IL2/IL6/STAT3/TNF	6
BP	GO:0046165	alcohol biosynthetic process	8/69	175/18670	2.60833e-07	2.2083e-06	7.71544e-07	CYP3A4/HMGCR/IFNG/IL1B/NFKB1/SOD1/SREBF1/TNF	8
BP	GO:0032350	regulation of hormone metabolic process	5/69	38/18670	2.71687e-07	2.28919e-06	7.99804e-07	HIF1A/IFNG/IL1B/NFKB1/TNF	5
BP	GO:0032620	interleukin-17 production	5/69	38/18670	2.71687e-07	2.28919e-06	7.99804e-07	IFNG/IL2/IL6/TGFB1/TLR4	5
BP	GO:0051193	regulation of cofactor metabolic process	7/69	119/18670	2.78365e-07	2.33986e-06	8.17506e-07	HIF1A/IFNG/IGF1/NFE2L2/PPARA/STAT3/TP53	7
BP	GO:0009914	hormone transport	10/69	322/18670	2.7983e-07	2.34657e-06	8.19852e-07	AGTR1/EGFR/HIF1A/HMGCR/IFNG/IL1B/IL6/NOS2/SREBF1/TNF	10
BP	GO:0010950	positive regulation of endopeptidase activity	8/69	178/18670	2.97048e-07	2.48504e-06	8.68231e-07	CASP9/FASLG/MYC/PPARG/SIRT1/STAT3/TNF/XDH	8
BP	GO:0042033	chemokine biosynthetic process	4/69	16/18670	3.00661e-07	2.49747e-06	8.72575e-07	IFNG/IL1B/IL6/TNF	4
BP	GO:0050755	chemokine metabolic process	4/69	16/18670	3.00661e-07	2.49747e-06	8.72575e-07	IFNG/IL1B/IL6/TNF	4
BP	GO:0060965	negative regulation of gene silencing by miRNA	4/69	16/18670	3.00661e-07	2.49747e-06	8.72575e-07	ESR1/PPARG/TGFB1/TP53	4
BP	GO:0051099	positive regulation of binding	8/69	179/18670	3.1004e-07	2.56547e-06	8.96331e-07	ACE/IFNG/IGF1/MMP9/PON1/PPARG/TGFB1/TXN	8
BP	GO:0043367	CD4-positive, alpha-beta T cell differentiation	6/69	74/18670	3.10304e-07	2.56547e-06	8.96331e-07	IFNG/IL2/IL6/JAK3/MTOR/STAT3	6
BP	GO:0042180	cellular ketone metabolic process	9/69	248/18670	3.15322e-07	2.60085e-06	9.08694e-07	AKT1/HMGCR/IL1B/MTOR/PPARA/PPARG/PTGS2/SIRT1/SREBF1	9
BP	GO:0071466	cellular response to xenobiotic stimulus	8/69	180/18670	3.23516e-07	2.66221e-06	9.30129e-07	CASP9/CYP3A4/EGFR/ICAM1/NR3C1/OPRM1/PTGS1/TGFB1	8
BP	GO:0030072	peptide hormone secretion	9/69	250/18670	3.37394e-07	2.74514e-06	9.59104e-07	EGFR/HIF1A/HMGCR/IFNG/IL1B/IL6/NOS2/SREBF1/TNF	9
BP	GO:0071383	cellular response to steroid hormone stimulus	9/69	250/18670	3.37394e-07	2.74514e-06	9.59104e-07	CASP9/EGFR/ESR1/ICAM1/NR3C1/PPARA/PPARG/SIRT1/TGFB1	9
BP	GO:0010565	regulation of cellular ketone metabolic process	8/69	181/18670	3.37491e-07	2.74514e-06	9.59104e-07	AKT1/IL1B/MTOR/PPARA/PPARG/PTGS2/SIRT1/SREBF1	8
BP	GO:0022408	negative regulation of cell-cell adhesion	8/69	181/18670	3.37491e-07	2.74514e-06	9.59104e-07	AKT1/CASP3/IFNB1/IL2/JAK3/PPARA/TGFB1/VEGFA	8
BP	GO:0048015	phosphatidylinositol-mediated signaling	8/69	181/18670	3.37491e-07	2.74514e-06	9.59104e-07	AKT1/CAT/EGFR/IGF1/MAPK1/SELP/SIRT1/TNF	8
BP	GO:0001655	urogenital system development	10/69	330/18670	3.50672e-07	2.84577e-06	9.94265e-07	ACE/AGTR1/BCL2/CASP9/CAT/ESR1/MMP9/MYC/TGFB1/VEGFA	10
BP	GO:0010821	regulation of mitochondrion organization	8/69	182/18670	3.51981e-07	2.84983e-06	9.95682e-07	AKT1/BCL2/HIF1A/IGF1/MAPK8/MMP9/SREBF1/TP53	8
BP	GO:0071548	response to dexamethasone	5/69	40/18670	3.54131e-07	2.86066e-06	9.99467e-07	CASP9/EGFR/ICAM1/NR3C1/TGFB1	5
BP	GO:0045454	cell redox homeostasis	6/69	76/18670	3.64083e-07	2.93433e-06	1.0252e-06	GSR/MPO/NFE2L2/NOS2/NOS3/TXN	6
BP	GO:0008637	apoptotic mitochondrial changes	7/69	124/18670	3.68656e-07	2.95093e-06	1.031e-06	AKT1/BCL2/IGF1/JUN/MAPK8/MMP9/TP53	7
BP	GO:0014013	regulation of gliogenesis	7/69	124/18670	3.68656e-07	2.95093e-06	1.031e-06	IL1B/IL6/MTOR/PPARG/RELA/TGFB1/TNF	7
BP	GO:0014066	regulation of phosphatidylinositol 3-kinase signaling	7/69	124/18670	3.68656e-07	2.95093e-06	1.031e-06	CAT/EGFR/IGF1/MAPK1/SELP/SIRT1/TNF	7
BP	GO:0048017	inositol lipid-mediated signaling	8/69	184/18670	3.82565e-07	3.05532e-06	1.06748e-06	AKT1/CAT/EGFR/IGF1/MAPK1/SELP/SIRT1/TNF	8
BP	GO:0045471	response to ethanol	7/69	125/18670	3.89391e-07	3.10279e-06	1.08406e-06	CAT/HMGCR/ICAM1/IL2/OPRM1/SOD1/STAT3	7
BP	GO:0031649	heat generation	4/69	17/18670	3.92078e-07	3.11715e-06	1.08908e-06	IL1A/IL1B/PTGS2/TNF	4
BP	GO:0016575	histone deacetylation	6/69	77/18670	3.9371e-07	3.12307e-06	1.09115e-06	MAPK8/SIRT1/SREBF1/TGFB1/TP53/VEGFA	6
BP	GO:0009896	positive regulation of catabolic process	11/69	423/18670	3.97135e-07	3.14317e-06	1.09817e-06	AKT1/HIF1A/IFNG/IGF1/IL1B/IL6/NFE2L2/PPARA/SIRT1/TNF/TRIM21	11
BP	GO:1903708	positive regulation of hemopoiesis	8/69	185/18670	3.98693e-07	3.14842e-06	1.1e-06	FOS/HIF1A/IFNG/IL2/JUN/STAT3/TGFB1/TNF	8
BP	GO:1905475	regulation of protein localization to membrane	8/69	187/18670	4.32701e-07	3.40934e-06	1.19116e-06	AKT1/BCL2/EGFR/IFNG/MAPK8/TGFB1/TNF/TP53	8
BP	GO:0043620	regulation of DNA-templated transcription in response to stress	7/69	127/18670	4.33814e-07	3.41047e-06	1.19156e-06	HIF1A/JUN/NFE2L2/RELA/RPS27A/TP53/VEGFA	7
BP	GO:0051052	regulation of DNA metabolic process	11/69	429/18670	4.56569e-07	3.58138e-06	1.25127e-06	AKT1/EGFR/IL2/IL6/JUN/MAPK1/MYC/PPARG/SIRT1/TGFB1/TP53	11
BP	GO:0006110	regulation of glycolytic process	6/69	79/18670	4.58911e-07	3.59174e-06	1.25489e-06	HIF1A/IFNG/IGF1/PPARA/STAT3/TP53	6
BP	GO:1903038	negative regulation of leukocyte cell-cell adhesion	7/69	129/18670	4.82424e-07	3.7674e-06	1.31627e-06	AKT1/CASP3/IFNB1/IL2/JAK3/PPARA/TGFB1	7
BP	GO:0006913	nucleocytoplasmic transport	10/69	343/18670	4.99593e-07	3.88904e-06	1.35877e-06	AKT1/IFNG/IL1B/MAPK1/NFKBIA/PTGS2/STAT3/TGFB1/TP53/TXN	10
BP	GO:0034504	protein localization to nucleus	9/69	262/18670	5.00209e-07	3.88904e-06	1.35877e-06	AKT1/IFNG/MAPK1/NFKBIA/PTGS2/STAT3/TGFB1/TP53/TXN	9
BP	GO:0031065	positive regulation of histone deacetylation	4/69	18/18670	5.02697e-07	3.89121e-06	1.35952e-06	SREBF1/TGFB1/TP53/VEGFA	4
BP	GO:0051023	regulation of immunoglobulin secretion	4/69	18/18670	5.02697e-07	3.89121e-06	1.35952e-06	CD40LG/IL2/IL6/TNF	4
BP	GO:0006775	fat-soluble vitamin metabolic process	5/69	43/18670	5.13635e-07	3.95847e-06	1.38302e-06	CYP3A4/IFNG/IL1B/NFKB1/TNF	5
BP	GO:0032881	regulation of polysaccharide metabolic process	5/69	43/18670	5.13635e-07	3.95847e-06	1.38302e-06	AKT1/IGF1/MTOR/NFKB1/TGFB1	5
BP	GO:0043112	receptor metabolic process	8/69	192/18670	5.2878e-07	4.06629e-06	1.42069e-06	ACE2/HIF1A/IFNG/PPARA/PPARG/TGFB1/TNF/VEGFA	8
BP	GO:0030811	regulation of nucleotide catabolic process	6/69	81/18670	5.32717e-07	4.08764e-06	1.42815e-06	HIF1A/IFNG/IGF1/PPARA/STAT3/TP53	6
BP	GO:0051169	nuclear transport	10/69	346/18670	5.40954e-07	4.14182e-06	1.44708e-06	AKT1/IFNG/IL1B/MAPK1/NFKBIA/PTGS2/STAT3/TGFB1/TP53/TXN	10
BP	GO:0048638	regulation of developmental growth	10/69	347/18670	5.55392e-07	4.24315e-06	1.48248e-06	AKT1/BCL2/IGF1/MAPK1/MTOR/PPARA/SLC6A4/SOD1/STAT3/VEGFA	10
BP	GO:0043280	positive regulation of cysteine-type endopeptidase activity involved in apoptotic process	7/69	132/18670	5.63882e-07	4.29869e-06	1.50189e-06	CASP9/FASLG/MYC/PPARG/SIRT1/TNF/XDH	7
BP	GO:0046883	regulation of hormone secretion	9/69	266/18670	5.67853e-07	4.3196e-06	1.5092e-06	AGTR1/EGFR/HIF1A/HMGCR/IFNG/IL1B/NOS2/SREBF1/TNF	9
BP	GO:0032642	regulation of chemokine production	6/69	82/18670	5.73112e-07	4.35022e-06	1.51989e-06	HIF1A/IFNG/IL1B/IL6/TLR4/TNF	6
BP	GO:0042509	regulation of tyrosine phosphorylation of STAT protein	6/69	83/18670	6.15985e-07	4.66559e-06	1.63008e-06	IFNG/IGF1/IL2/IL6/STAT3/TNF	6
BP	GO:0002363	alpha-beta T cell lineage commitment	4/69	19/18670	6.34978e-07	4.74818e-06	1.65893e-06	BCL2/IL6/MTOR/STAT3	4
BP	GO:0060149	negative regulation of posttranscriptional gene silencing	4/69	19/18670	6.34978e-07	4.74818e-06	1.65893e-06	ESR1/PPARG/TGFB1/TP53	4
BP	GO:0060252	positive regulation of glial cell proliferation	4/69	19/18670	6.34978e-07	4.74818e-06	1.65893e-06	IL1B/IL6/MTOR/TNF	4
BP	GO:0060967	negative regulation of gene silencing by RNA	4/69	19/18670	6.34978e-07	4.74818e-06	1.65893e-06	ESR1/PPARG/TGFB1/TP53	4
BP	GO:1902176	negative regulation of oxidative stress-induced intrinsic apoptotic signaling pathway	4/69	19/18670	6.34978e-07	4.74818e-06	1.65893e-06	AKT1/HIF1A/NFE2L2/SIRT1	4
BP	GO:1903798	regulation of production of miRNAs involved in gene silencing by miRNA	4/69	19/18670	6.34978e-07	4.74818e-06	1.65893e-06	EGFR/ESR1/TGFB1/TP53	4
BP	GO:0010952	positive regulation of peptidase activity	8/69	197/18670	6.42562e-07	4.79471e-06	1.67519e-06	CASP9/FASLG/MYC/PPARG/SIRT1/STAT3/TNF/XDH	8
BP	GO:0017038	protein import	8/69	199/18670	6.93609e-07	5.16467e-06	1.80445e-06	AKT1/IFNG/MAPK1/NFKBIA/PTGS2/STAT3/TGFB1/TP53	8
BP	GO:0043542	endothelial cell migration	9/69	273/18670	7.05432e-07	5.24162e-06	1.83133e-06	AKT1/HIF1A/NFE2L2/NOS3/PPARG/PTGS2/SIRT1/TGFB1/VEGFA	9
BP	GO:0071354	cellular response to interleukin-6	5/69	46/18670	7.25181e-07	5.37703e-06	1.87864e-06	ICAM1/IL6/NFKB1/RELA/STAT3	5
BP	GO:0002703	regulation of leukocyte mediated immunity	8/69	201/18670	7.48083e-07	5.53519e-06	1.9339e-06	IFNB1/IL1B/IL2/IL6/JAK3/TGFB1/TLR4/TNF	8
BP	GO:0042446	hormone biosynthetic process	6/69	86/18670	7.6065e-07	5.60141e-06	1.95704e-06	CYP3A4/HIF1A/IFNG/IL1B/NFKB1/TNF	6
BP	GO:0070542	response to fatty acid	6/69	86/18670	7.6065e-07	5.60141e-06	1.95704e-06	AKT1/CAT/PON1/PPARG/PTGS2/SREBF1	6
BP	GO:0046631	alpha-beta T cell activation	7/69	138/18670	7.61805e-07	5.60141e-06	1.95704e-06	BCL2/IFNG/IL2/IL6/JAK3/MTOR/STAT3	7
BP	GO:0043369	CD4-positive or CD8-positive, alpha-beta T cell lineage commitment	4/69	20/18670	7.91514e-07	5.80773e-06	2.02912e-06	BCL2/IL6/MTOR/STAT3	4
BP	GO:0050435	amyloid-beta metabolic process	5/69	47/18670	8.09197e-07	5.9006e-06	2.06157e-06	ACE/CASP3/IFNG/IGF1/TNF	5
BP	GO:0070231	T cell apoptotic process	5/69	47/18670	8.09197e-07	5.9006e-06	2.06157e-06	AKT1/FASLG/HIF1A/JAK3/TP53	5
BP	GO:2001239	regulation of extrinsic apoptotic signaling pathway in absence of ligand	5/69	47/18670	8.09197e-07	5.9006e-06	2.06157e-06	AKT1/BCL2/IL1A/IL1B/TNF	5
BP	GO:0045844	positive regulation of striated muscle tissue development	6/69	87/18670	8.14633e-07	5.91575e-06	2.06686e-06	BCL2/HMGCR/IGF1/MAPK1/MTOR/TGFB1	6
BP	GO:0048636	positive regulation of muscle organ development	6/69	87/18670	8.14633e-07	5.91575e-06	2.06686e-06	BCL2/HMGCR/IGF1/MAPK1/MTOR/TGFB1	6
BP	GO:0001822	kidney development	9/69	278/18670	8.20587e-07	5.93451e-06	2.07342e-06	ACE/AGTR1/BCL2/CASP9/CAT/MMP9/MYC/TGFB1/VEGFA	9
BP	GO:0060485	mesenchyme development	9/69	278/18670	8.20587e-07	5.93451e-06	2.07342e-06	BCL2/HIF1A/IL1B/IL6/MAPK1/MTOR/MYC/NOS3/TGFB1	9
BP	GO:0043470	regulation of carbohydrate catabolic process	6/69	88/18670	8.71714e-07	6.27848e-06	2.19359e-06	HIF1A/IFNG/IGF1/PPARA/STAT3/TP53	6
BP	GO:1901863	positive regulation of muscle tissue development	6/69	88/18670	8.71714e-07	6.27848e-06	2.19359e-06	BCL2/HMGCR/IGF1/MAPK1/MTOR/TGFB1	6
BP	GO:0032102	negative regulation of response to external stimulus	10/69	365/18670	8.79793e-07	6.32374e-06	2.20941e-06	HMGCR/IGF1/IL2/NFKB1/NOS3/PLAT/PPARA/PPARG/SOD1/TNFAIP6	10
BP	GO:0010675	regulation of cellular carbohydrate metabolic process	7/69	142/18670	9.2379e-07	6.62646e-06	2.31517e-06	AKT1/IGF1/MTOR/PPARA/SIRT1/STAT3/TP53	7
BP	GO:0032602	chemokine production	6/69	89/18670	9.32029e-07	6.64554e-06	2.32184e-06	HIF1A/IFNG/IL1B/IL6/TLR4/TNF	6
BP	GO:0046427	positive regulation of JAK-STAT cascade	6/69	89/18670	9.32029e-07	6.64554e-06	2.32184e-06	IFNG/IGF1/IL2/IL6/STAT3/TNF	6
BP	GO:0006733	oxidoreduction coenzyme metabolic process	8/69	207/18670	9.33998e-07	6.64554e-06	2.32184e-06	HIF1A/HMGCR/IFNG/IGF1/PPARA/PTGS2/STAT3/TP53	8
BP	GO:0034284	response to monosaccharide	8/69	207/18670	9.33998e-07	6.64554e-06	2.32184e-06	CASP3/CAT/HIF1A/HMGCR/ICAM1/PTGS2/SREBF1/TGFB1	8
BP	GO:0023061	signal release	11/69	462/18670	9.46664e-07	6.72208e-06	2.34858e-06	AGTR1/EGFR/HIF1A/HMGCR/IFNG/IL1B/IL6/NOS2/OPRM1/SREBF1/TNF	11
BP	GO:0030879	mammary gland development	7/69	143/18670	9.68515e-07	6.82233e-06	2.3836e-06	AKT1/ESR1/HIF1A/MAPK1/TGFB1/VEGFA/XDH	7
BP	GO:0031056	regulation of histone modification	7/69	143/18670	9.68515e-07	6.82233e-06	2.3836e-06	IL1B/MAPK8/SIRT1/SREBF1/TGFB1/TP53/VEGFA	7
BP	GO:0090276	regulation of peptide hormone secretion	8/69	208/18670	9.6853e-07	6.82233e-06	2.3836e-06	EGFR/HIF1A/HMGCR/IFNG/IL1B/NOS2/SREBF1/TNF	8
BP	GO:1901215	negative regulation of neuron death	8/69	208/18670	9.6853e-07	6.82233e-06	2.3836e-06	AKT1/BCL2/HIF1A/JUN/PPARA/SIRT1/SOD1/STAT3	8
BP	GO:0010893	positive regulation of steroid biosynthetic process	4/69	21/18670	9.75032e-07	6.82716e-06	2.38529e-06	IFNG/IL1B/SREBF1/TNF	4
BP	GO:0030728	ovulation	4/69	21/18670	9.75032e-07	6.82716e-06	2.38529e-06	NOS3/PTGS2/SIRT1/TNFAIP6	4
BP	GO:0070920	regulation of production of small RNA involved in gene silencing by RNA	4/69	21/18670	9.75032e-07	6.82716e-06	2.38529e-06	EGFR/ESR1/TGFB1/TP53	4
BP	GO:0031058	positive regulation of histone modification	6/69	90/18670	9.95717e-07	6.95816e-06	2.43106e-06	IL1B/SIRT1/SREBF1/TGFB1/TP53/VEGFA	6
BP	GO:0071229	cellular response to acid chemical	8/69	209/18670	1.00415e-06	7.00318e-06	2.44679e-06	AKT1/EGFR/MTOR/PPARG/SLC6A4/SREBF1/TNF/VEGFA	8
BP	GO:0015980	energy derivation by oxidation of organic compounds	9/69	285/18670	1.00898e-06	7.023e-06	2.45372e-06	AKT1/CAT/HIF1A/IFNG/IGF1/MTOR/MYC/NOS2/TP53	9
BP	GO:0002822	regulation of adaptive immune response based on somatic recombination of immune receptors built from immunoglobulin superfamily domains	7/69	145/18670	1.06343e-06	7.38738e-06	2.58102e-06	IFNB1/IL1B/IL2/IL6/JAK3/TGFB1/TNF	7
BP	GO:0070741	response to interleukin-6	5/69	50/18670	1.10817e-06	7.68301e-06	2.68431e-06	ICAM1/IL6/NFKB1/RELA/STAT3	5
BP	GO:0035710	CD4-positive, alpha-beta T cell activation	6/69	92/18670	1.13379e-06	7.81453e-06	2.73026e-06	IFNG/IL2/IL6/JAK3/MTOR/STAT3	6
BP	GO:0045833	negative regulation of lipid metabolic process	6/69	92/18670	1.13379e-06	7.81453e-06	2.73026e-06	AKT1/IL1B/NFKB1/SIRT1/SOD1/TNF	6
BP	GO:1904894	positive regulation of STAT cascade	6/69	92/18670	1.13379e-06	7.81453e-06	2.73026e-06	IFNG/IGF1/IL2/IL6/STAT3/TNF	6
BP	GO:0002262	myeloid cell homeostasis	7/69	147/18670	1.16603e-06	7.97426e-06	2.78607e-06	CASP3/HIF1A/IL6/JAK3/SOD1/STAT3/VEGFA	7
BP	GO:0010212	response to ionizing radiation	7/69	147/18670	1.16603e-06	7.97426e-06	2.78607e-06	BCL2/CASP3/ICAM1/MYC/SIRT1/TGFB1/TP53	7
BP	GO:0019359	nicotinamide nucleotide biosynthetic process	7/69	147/18670	1.16603e-06	7.97426e-06	2.78607e-06	HIF1A/IFNG/IGF1/PPARA/PTGS2/STAT3/TP53	7
BP	GO:0019363	pyridine nucleotide biosynthetic process	7/69	147/18670	1.16603e-06	7.97426e-06	2.78607e-06	HIF1A/IFNG/IGF1/PPARA/PTGS2/STAT3/TP53	7
BP	GO:0010869	regulation of receptor biosynthetic process	4/69	22/18670	1.18839e-06	8.09576e-06	2.82852e-06	HIF1A/IFNG/PPARA/PPARG	4
BP	GO:0048305	immunoglobulin secretion	4/69	22/18670	1.18839e-06	8.09576e-06	2.82852e-06	CD40LG/IL2/IL6/TNF	4
BP	GO:0007254	JNK cascade	8/69	214/18670	1.1995e-06	8.15565e-06	2.84944e-06	AKT1/CD40LG/EGFR/IL1B/MAPK8/RPS27A/TLR4/TNF	8
BP	GO:0033273	response to vitamin	6/69	93/18670	1.20848e-06	8.20093e-06	2.86526e-06	CAT/EGFR/PPARG/PTGS2/RELA/TGFB1	6
BP	GO:0061041	regulation of wound healing	7/69	148/18670	1.22036e-06	8.26557e-06	2.88785e-06	HMGCR/MTOR/NFE2L2/NOS3/PLAT/SELP/TLR4	7
BP	GO:0070374	positive regulation of ERK1 and ERK2 cascade	8/69	215/18670	1.24223e-06	8.39755e-06	2.93396e-06	EGFR/HMGCR/ICAM1/JUN/OPRM1/TGFB1/TLR4/TNF	8
BP	GO:0072001	renal system development	9/69	293/18670	1.26911e-06	8.56286e-06	2.99172e-06	ACE/AGTR1/BCL2/CASP9/CAT/MMP9/MYC/TGFB1/VEGFA	9
BP	GO:2001056	positive regulation of cysteine-type endopeptidase activity	7/69	149/18670	1.27679e-06	8.59821e-06	3.00407e-06	CASP9/FASLG/MYC/PPARG/SIRT1/TNF/XDH	7
BP	GO:0008406	gonad development	8/69	217/18670	1.3316e-06	8.95016e-06	3.12703e-06	BCL2/CASP3/ESR1/ICAM1/NOS3/SIRT1/SOD1/VEGFA	8
BP	GO:0072525	pyridine-containing compound biosynthetic process	7/69	150/18670	1.3354e-06	8.95863e-06	3.12999e-06	HIF1A/IFNG/IGF1/PPARA/PTGS2/STAT3/TP53	7
BP	GO:0042102	positive regulation of T cell proliferation	6/69	95/18670	1.36996e-06	9.15557e-06	3.1988e-06	CD40LG/IGF1/IL1B/IL2/IL6/JAK3	6
BP	GO:0051196	regulation of coenzyme metabolic process	6/69	95/18670	1.36996e-06	9.15557e-06	3.1988e-06	HIF1A/IFNG/IGF1/PPARA/STAT3/TP53	6
BP	GO:0001818	negative regulation of cytokine production	9/69	296/18670	1.38062e-06	9.20937e-06	3.2176e-06	IFNB1/IFNG/IGF1/IL6/JAK3/NFKB1/TGFB1/TLR4/TNF	9
BP	GO:2000637	positive regulation of gene silencing by miRNA	4/69	23/18670	1.43457e-06	9.55118e-06	3.33702e-06	EGFR/STAT3/TGFB1/TP53	4
BP	GO:2001169	regulation of ATP biosynthetic process	6/69	96/18670	1.45706e-06	9.66165e-06	3.37561e-06	HIF1A/IFNG/IGF1/PPARA/STAT3/TP53	6
BP	GO:0001890	placenta development	7/69	152/18670	1.4594e-06	9.66165e-06	3.37561e-06	AKT1/EGFR/HIF1A/MAPK1/PPARG/PTGS2/SOD1	7
BP	GO:0016202	regulation of striated muscle tissue development	7/69	152/18670	1.4594e-06	9.66165e-06	3.37561e-06	BCL2/HMGCR/IGF1/MAPK1/MTOR/PPARA/TGFB1	7
BP	GO:0043331	response to dsRNA	5/69	53/18670	1.48811e-06	9.83328e-06	3.43558e-06	IFNA1/IFNB1/MAPK1/NFKB1/NFKBIA	5
BP	GO:0034250	positive regulation of cellular amide metabolic process	7/69	153/18670	1.52492e-06	1.00576e-05	3.51397e-06	CASP3/IFNG/IL6/MAPK1/MTOR/NFE2L2/TNF	7
BP	GO:0006164	purine nucleotide biosynthetic process	9/69	300/18670	1.54241e-06	1.0135e-05	3.541e-06	HIF1A/IFNG/IGF1/NOS2/NOS3/PPARA/STAT3/TGFB1/TP53	9
BP	GO:0070372	regulation of ERK1 and ERK2 cascade	9/69	300/18670	1.54241e-06	1.0135e-05	3.541e-06	EGFR/HMGCR/ICAM1/IL1B/JUN/OPRM1/TGFB1/TLR4/TNF	9
BP	GO:0015908	fatty acid transport	6/69	97/18670	1.54865e-06	1.01382e-05	3.5421e-06	ACE/AKT1/IL1B/NOS2/PPARA/PPARG	6
BP	GO:0030316	osteoclast differentiation	6/69	97/18670	1.54865e-06	1.01382e-05	3.5421e-06	FOS/IFNG/MTOR/TGFB1/TLR4/TNF	6
BP	GO:0045137	development of primary sexual characteristics	8/69	223/18670	1.63335e-06	1.0646e-05	3.71952e-06	BCL2/CASP3/ESR1/ICAM1/NOS3/SIRT1/SOD1/VEGFA	8
BP	GO:0002763	positive regulation of myeloid leukocyte differentiation	5/69	54/18670	1.63528e-06	1.0646e-05	3.71952e-06	FOS/IFNG/JUN/TGFB1/TNF	5
BP	GO:0050994	regulation of lipid catabolic process	5/69	54/18670	1.63528e-06	1.0646e-05	3.71952e-06	AKT1/IL1B/MTOR/PPARA/TNF	5
BP	GO:0050764	regulation of phagocytosis	6/69	98/18670	1.64488e-06	1.06887e-05	3.73444e-06	IFNG/IL1B/PPARG/SOD1/TGFB1/TNF	6
BP	GO:0060968	regulation of gene silencing	7/69	155/18670	1.66339e-06	1.07494e-05	3.75567e-06	EGFR/ESR1/PPARG/SIRT1/STAT3/TGFB1/TP53	7
BP	GO:1901861	regulation of muscle tissue development	7/69	155/18670	1.66339e-06	1.07494e-05	3.75567e-06	BCL2/HMGCR/IGF1/MAPK1/MTOR/PPARA/TGFB1	7
BP	GO:1903707	negative regulation of hemopoiesis	7/69	155/18670	1.66339e-06	1.07494e-05	3.75567e-06	IFNB1/IL2/JAK3/MYC/NFE2L2/NFKBIA/TLR4	7
BP	GO:0060148	positive regulation of posttranscriptional gene silencing	4/69	24/18670	1.7167e-06	1.10737e-05	3.86895e-06	EGFR/STAT3/TGFB1/TP53	4
BP	GO:0048634	regulation of muscle organ development	7/69	156/18670	1.73647e-06	1.11807e-05	3.90635e-06	BCL2/HMGCR/IGF1/MAPK1/MTOR/PPARA/TGFB1	7
BP	GO:0033157	regulation of intracellular protein transport	8/69	225/18670	1.74608e-06	1.12221e-05	3.9208e-06	IFNG/IL1B/MAPK1/PTGS2/SREBF1/TGFB1/TP53/TXN	8
BP	GO:0001541	ovarian follicle development	5/69	55/18670	1.79368e-06	1.1507e-05	4.02035e-06	BCL2/ESR1/ICAM1/SOD1/VEGFA	5
BP	GO:0001894	tissue homeostasis	8/69	227/18670	1.86537e-06	1.19452e-05	4.17343e-06	ALB/BCL2/EGFR/IL6/NOS3/SOD1/TLR4/VEGFA	8
BP	GO:1903202	negative regulation of oxidative stress-induced cell death	5/69	56/18670	1.96392e-06	1.25534e-05	4.38594e-06	AKT1/HIF1A/NFE2L2/SIRT1/TXN	5
BP	GO:0002719	negative regulation of cytokine production involved in immune response	4/69	25/18670	2.03801e-06	1.29564e-05	4.52675e-06	IFNB1/JAK3/TGFB1/TNF	4
BP	GO:0009299	mRNA transcription	4/69	25/18670	2.03801e-06	1.29564e-05	4.52675e-06	HIF1A/SREBF1/STAT3/TP53	4
BP	GO:1904385	cellular response to angiotensin	4/69	25/18670	2.03801e-06	1.29564e-05	4.52675e-06	AGTR1/NFE2L2/NFKB1/RELA	4
BP	GO:0006754	ATP biosynthetic process	7/69	160/18670	2.05628e-06	1.3049e-05	4.55911e-06	HIF1A/IFNG/IGF1/PPARA/STAT3/TGFB1/TP53	7
BP	GO:0042743	hydrogen peroxide metabolic process	5/69	57/18670	2.14662e-06	1.35734e-05	4.74231e-06	CAT/EGFR/MPO/SOD1/STAT3	5
BP	GO:1900408	negative regulation of cellular response to oxidative stress	5/69	57/18670	2.14662e-06	1.35734e-05	4.74231e-06	AKT1/HIF1A/NFE2L2/SIRT1/TXN	5
BP	GO:0072522	purine-containing compound biosynthetic process	9/69	313/18670	2.1866e-06	1.38014e-05	4.82199e-06	HIF1A/IFNG/IGF1/NOS2/NOS3/PPARA/STAT3/TGFB1/TP53	9
BP	GO:1905269	positive regulation of chromatin organization	6/69	103/18670	2.20226e-06	1.38754e-05	4.84783e-06	IL1B/SIRT1/SREBF1/TGFB1/TP53/VEGFA	6
BP	GO:0043900	regulation of multi-organism process	10/69	405/18670	2.24361e-06	1.41107e-05	4.93004e-06	BCL2/IFNB1/IFNG/IGF1/IL1B/JUN/NOS2/PPIA/TNF/TRIM21	10
BP	GO:0042093	T-helper cell differentiation	5/69	58/18670	2.34243e-06	1.46798e-05	5.12886e-06	IL2/IL6/JAK3/MTOR/STAT3	5
BP	GO:0071385	cellular response to glucocorticoid stimulus	5/69	58/18670	2.34243e-06	1.46798e-05	5.12886e-06	CASP9/EGFR/ICAM1/NR3C1/TGFB1	5
BP	GO:0002821	positive regulation of adaptive immune response	6/69	105/18670	2.46443e-06	1.54169e-05	5.38641e-06	IL1B/IL2/IL6/SIRT1/TGFB1/TNF	6
BP	GO:1902883	negative regulation of response to oxidative stress	5/69	59/18670	2.55202e-06	1.59083e-05	5.5581e-06	AKT1/HIF1A/NFE2L2/SIRT1/TXN	5
BP	GO:2000351	regulation of endothelial cell apoptotic process	5/69	59/18670	2.55202e-06	1.59083e-05	5.5581e-06	CD40LG/FASLG/ICAM1/NFE2L2/TNF	5
BP	GO:0043122	regulation of I-kappaB kinase/NF-kappaB signaling	8/69	237/18670	2.57154e-06	1.60017e-05	5.59071e-06	AKT1/ESR1/FASLG/IL1B/RELA/SIRT1/TLR4/TNF	8
BP	GO:0035051	cardiocyte differentiation	7/69	167/18670	2.73441e-06	1.69852e-05	5.93433e-06	EGFR/IGF1/MAPK1/MTOR/PPARA/TGFB1/VEGFA	7
BP	GO:0030307	positive regulation of cell growth	7/69	169/18670	2.95931e-06	1.83176e-05	6.39984e-06	AKT1/BCL2/EGFR/IGF1/IL2/MTOR/VEGFA	7
BP	GO:0050728	negative regulation of inflammatory response	7/69	169/18670	2.95931e-06	1.83176e-05	6.39984e-06	IGF1/IL2/NFKB1/PPARA/PPARG/SOD1/TNFAIP6	7
BP	GO:0071384	cellular response to corticosteroid stimulus	5/69	61/18670	3.01533e-06	1.86315e-05	6.50954e-06	CASP9/EGFR/ICAM1/NR3C1/TGFB1	5
BP	GO:0051188	cofactor biosynthetic process	9/69	326/18670	3.05078e-06	1.88176e-05	6.57454e-06	HIF1A/IFNG/IGF1/NFE2L2/PPARA/PTGS2/SOD1/STAT3/TP53	9
BP	GO:0009206	purine ribonucleoside triphosphate biosynthetic process	7/69	171/18670	3.19946e-06	1.96658e-05	6.87088e-06	HIF1A/IFNG/IGF1/PPARA/STAT3/TGFB1/TP53	7
BP	GO:0016241	regulation of macroautophagy	7/69	171/18670	3.19946e-06	1.96658e-05	6.87088e-06	AKT1/CASP3/HIF1A/MAPK8/MTOR/SIRT1/TP53	7
BP	GO:0019058	viral life cycle	9/69	328/18670	3.20689e-06	1.96771e-05	6.87485e-06	ACE2/BCL2/EGFR/ICAM1/IFNB1/PPIA/RPS27A/TNF/TRIM21	9
BP	GO:0001516	prostaglandin biosynthetic process	4/69	28/18670	3.27122e-06	1.99329e-05	6.96423e-06	IL1B/PTGS1/PTGS2/SIRT1	4
BP	GO:0046457	prostanoid biosynthetic process	4/69	28/18670	3.27122e-06	1.99329e-05	6.96423e-06	IL1B/PTGS1/PTGS2/SIRT1	4
BP	GO:1902003	regulation of amyloid-beta formation	4/69	28/18670	3.27122e-06	1.99329e-05	6.96423e-06	CASP3/IFNG/IGF1/TNF	4
BP	GO:1902932	positive regulation of alcohol biosynthetic process	4/69	28/18670	3.27122e-06	1.99329e-05	6.96423e-06	IFNG/IL1B/SREBF1/TNF	4
BP	GO:0009145	purine nucleoside triphosphate biosynthetic process	7/69	172/18670	3.3255e-06	2.01938e-05	7.05537e-06	HIF1A/IFNG/IGF1/PPARA/STAT3/TGFB1/TP53	7
BP	GO:0032874	positive regulation of stress-activated MAPK cascade	7/69	172/18670	3.3255e-06	2.01938e-05	7.05537e-06	CD40LG/HMGCR/IL1B/TLR4/TNF/VEGFA/XDH	7
BP	GO:0001659	temperature homeostasis	7/69	173/18670	3.45566e-06	2.09121e-05	7.30632e-06	IL1A/IL1B/PTGS2/STAT3/TLR4/TNF/VEGFA	7
BP	GO:0070304	positive regulation of stress-activated protein kinase signaling cascade	7/69	173/18670	3.45566e-06	2.09121e-05	7.30632e-06	CD40LG/HMGCR/IL1B/TLR4/TNF/VEGFA/XDH	7
BP	GO:0002637	regulation of immunoglobulin production	5/69	63/18670	3.54228e-06	2.13264e-05	7.45107e-06	CD40LG/IL2/IL6/TGFB1/TNF	5
BP	GO:0032371	regulation of sterol transport	5/69	63/18670	3.54228e-06	2.13264e-05	7.45107e-06	NFKB1/NFKBIA/PON1/PPARG/SIRT1	5
BP	GO:0032374	regulation of cholesterol transport	5/69	63/18670	3.54228e-06	2.13264e-05	7.45107e-06	NFKB1/NFKBIA/PON1/PPARG/SIRT1	5
BP	GO:2001252	positive regulation of chromosome organization	7/69	174/18670	3.59004e-06	2.15407e-05	7.52596e-06	IL1B/MAPK1/SIRT1/SREBF1/TGFB1/TP53/VEGFA	7
BP	GO:0043279	response to alkaloid	6/69	112/18670	3.59012e-06	2.15407e-05	7.52596e-06	CASP3/ICAM1/MTOR/OPRM1/PPARG/RELA	6
BP	GO:0046434	organophosphate catabolic process	8/69	248/18670	3.59926e-06	2.15588e-05	7.53229e-06	HIF1A/IFNG/IGF1/PON1/PPARA/STAT3/TP53/XDH	8
BP	GO:0045926	negative regulation of growth	8/69	249/18670	3.70791e-06	2.21719e-05	7.74649e-06	BCL2/HIF1A/PPARA/PPARG/SIRT1/SLC6A4/TGFB1/TP53	8
BP	GO:0043200	response to amino acid	6/69	113/18670	3.78048e-06	2.25126e-05	7.86553e-06	CASP3/EGFR/ICAM1/MTOR/RELA/TNF	6
BP	GO:0060964	regulation of gene silencing by miRNA	6/69	113/18670	3.78048e-06	2.25126e-05	7.86553e-06	EGFR/ESR1/PPARG/STAT3/TGFB1/TP53	6
BP	GO:0007263	nitric oxide mediated signal transduction	4/69	29/18670	3.78406e-06	2.25126e-05	7.86553e-06	EGFR/NOS2/NOS3/VEGFA	4
BP	GO:0045670	regulation of osteoclast differentiation	5/69	64/18670	3.83152e-06	2.27182e-05	7.93736e-06	FOS/IFNG/MTOR/TLR4/TNF	5
BP	GO:0060135	maternal process involved in female pregnancy	5/69	64/18670	3.83152e-06	2.27182e-05	7.93736e-06	AKT1/ESR1/MAPK1/MTOR/PTGS2	5
BP	GO:0050796	regulation of insulin secretion	7/69	176/18670	3.87192e-06	2.28807e-05	7.99413e-06	HIF1A/HMGCR/IFNG/IL1B/NOS2/SREBF1/TNF	7
BP	GO:0051897	positive regulation of protein kinase B signaling	7/69	176/18670	3.87192e-06	2.28807e-05	7.99413e-06	EGFR/ESR1/F10/MTOR/TGFB1/TNF/TXN	7
BP	GO:0009201	ribonucleoside triphosphate biosynthetic process	7/69	177/18670	4.01964e-06	2.37138e-05	8.28521e-06	HIF1A/IFNG/IGF1/PPARA/STAT3/TGFB1/TP53	7
BP	GO:0072577	endothelial cell apoptotic process	5/69	65/18670	4.13898e-06	2.43771e-05	8.51693e-06	CD40LG/FASLG/ICAM1/NFE2L2/TNF	5
BP	GO:0006096	glycolytic process	6/69	115/18670	4.18589e-06	2.46122e-05	8.59907e-06	HIF1A/IFNG/IGF1/PPARA/STAT3/TP53	6
BP	GO:1903034	regulation of response to wounding	7/69	179/18670	4.3292e-06	2.53701e-05	8.86388e-06	HMGCR/MTOR/NFE2L2/NOS3/PLAT/SELP/TLR4	7
BP	GO:2001235	positive regulation of apoptotic signaling pathway	7/69	179/18670	4.3292e-06	2.53701e-05	8.86388e-06	BCL2/IFNB1/MAPK8/MMP9/SIRT1/SOD1/TP53	7
BP	GO:0046320	regulation of fatty acid oxidation	4/69	30/18670	4.35409e-06	2.54736e-05	8.90003e-06	AKT1/MTOR/PPARA/PPARG	4
BP	GO:0006757	ATP generation from ADP	6/69	116/18670	4.40146e-06	2.56655e-05	8.96707e-06	HIF1A/IFNG/IGF1/PPARA/STAT3/TP53	6
BP	GO:0007569	cell aging	6/69	116/18670	4.40146e-06	2.56655e-05	8.96707e-06	BCL2/ICAM1/MTOR/SIRT1/SOD1/TP53	6
BP	GO:0051926	negative regulation of calcium ion transport	5/69	66/18670	4.46548e-06	2.59528e-05	9.06747e-06	BCL2/ICAM1/NOS3/PTGS2/TGFB1	5
BP	GO:1905207	regulation of cardiocyte differentiation	5/69	66/18670	4.46548e-06	2.59528e-05	9.06747e-06	EGFR/IGF1/MTOR/PPARA/TGFB1	5
BP	GO:0071346	cellular response to interferon-gamma	7/69	180/18670	4.49128e-06	2.60598e-05	9.10483e-06	ICAM1/IFNG/NOS2/PPARG/TLR4/TP53/TRIM21	7
BP	GO:0033044	regulation of chromosome organization	9/69	342/18670	4.5053e-06	2.60982e-05	9.11825e-06	IL1B/MAPK1/MAPK8/MYC/SIRT1/SREBF1/TGFB1/TP53/VEGFA	9
BP	GO:0019932	second-messenger-mediated signaling	10/69	439/18670	4.59134e-06	2.65529e-05	9.27711e-06	AGTR1/EGFR/IGF1/MTOR/NOS2/NOS3/OPRM1/SELP/TNF/VEGFA	10
BP	GO:0010906	regulation of glucose metabolic process	6/69	117/18670	4.62598e-06	2.65786e-05	9.28611e-06	AKT1/IGF1/MTOR/PPARA/SIRT1/TP53	6
BP	GO:0060147	regulation of posttranscriptional gene silencing	6/69	117/18670	4.62598e-06	2.65786e-05	9.28611e-06	EGFR/ESR1/PPARG/STAT3/TGFB1/TP53	6
BP	GO:0060966	regulation of gene silencing by RNA	6/69	117/18670	4.62598e-06	2.65786e-05	9.28611e-06	EGFR/ESR1/PPARG/STAT3/TGFB1/TP53	6
BP	GO:1901222	regulation of NIK/NF-kappaB signaling	6/69	117/18670	4.62598e-06	2.65786e-05	9.28611e-06	EGFR/IL1B/NFKBIA/RELA/TLR4/TNF	6
BP	GO:0009166	nucleotide catabolic process	7/69	182/18670	4.83064e-06	2.77093e-05	9.68115e-06	HIF1A/IFNG/IGF1/PPARA/STAT3/TP53/XDH	7
BP	GO:0002675	positive regulation of acute inflammatory response	4/69	31/18670	4.98524e-06	2.85417e-05	9.97198e-06	IL1B/IL6/PTGS2/TNF	4
BP	GO:0009127	purine nucleoside monophosphate biosynthetic process	7/69	183/18670	5.00817e-06	2.85417e-05	9.97198e-06	HIF1A/IFNG/IGF1/PPARA/STAT3/TGFB1/TP53	7
BP	GO:0009168	purine ribonucleoside monophosphate biosynthetic process	7/69	183/18670	5.00817e-06	2.85417e-05	9.97198e-06	HIF1A/IFNG/IGF1/PPARA/STAT3/TGFB1/TP53	7
BP	GO:0038061	NIK/NF-kappaB signaling	7/69	183/18670	5.00817e-06	2.85417e-05	9.97198e-06	AKT1/EGFR/IL1B/NFKBIA/RELA/TLR4/TNF	7
BP	GO:0042866	pyruvate biosynthetic process	6/69	119/18670	5.10298e-06	2.9035e-05	1.01443e-05	HIF1A/IFNG/IGF1/PPARA/STAT3/TP53	6
BP	GO:1902275	regulation of chromatin organization	7/69	185/18670	5.37957e-06	3.05594e-05	1.06769e-05	IL1B/MAPK8/SIRT1/SREBF1/TGFB1/TP53/VEGFA	7
BP	GO:0043618	regulation of transcription from RNA polymerase II promoter in response to stress	6/69	121/18670	5.61921e-06	3.18694e-05	1.11346e-05	HIF1A/JUN/NFE2L2/RPS27A/TP53/VEGFA	6
BP	GO:0045907	positive regulation of vasoconstriction	4/69	32/18670	5.68157e-06	3.20182e-05	1.11866e-05	AKT1/EGFR/ICAM1/PTGS2	4
BP	GO:0045348	positive regulation of MHC class II biosynthetic process	3/69	10/18670	5.69091e-06	3.20182e-05	1.11866e-05	IFNG/SIRT1/TLR4	3
BP	GO:1900222	negative regulation of amyloid-beta clearance	3/69	10/18670	5.69091e-06	3.20182e-05	1.11866e-05	HMGCR/IFNG/TNF	3
BP	GO:1903799	negative regulation of production of miRNAs involved in gene silencing by miRNA	3/69	10/18670	5.69091e-06	3.20182e-05	1.11866e-05	ESR1/TGFB1/TP53	3
BP	GO:1903800	positive regulation of production of miRNAs involved in gene silencing by miRNA	3/69	10/18670	5.69091e-06	3.20182e-05	1.11866e-05	EGFR/TGFB1/TP53	3
BP	GO:1903578	regulation of ATP metabolic process	6/69	122/18670	5.89279e-06	3.31012e-05	1.1565e-05	HIF1A/IFNG/IGF1/PPARA/STAT3/TP53	6
BP	GO:0050766	positive regulation of phagocytosis	5/69	70/18670	5.9788e-06	3.33752e-05	1.16607e-05	IFNG/IL1B/PPARG/SOD1/TNF	5
BP	GO:0072091	regulation of stem cell proliferation	5/69	70/18670	5.9788e-06	3.33752e-05	1.16607e-05	ACE/HIF1A/TGFB1/TP53/VEGFA	5
BP	GO:0009142	nucleoside triphosphate biosynthetic process	7/69	188/18670	5.97949e-06	3.33752e-05	1.16607e-05	HIF1A/IFNG/IGF1/PPARA/STAT3/TGFB1/TP53	7
BP	GO:1901292	nucleoside phosphate catabolic process	7/69	188/18670	5.97949e-06	3.33752e-05	1.16607e-05	HIF1A/IFNG/IGF1/PPARA/STAT3/TP53/XDH	7
BP	GO:0019362	pyridine nucleotide metabolic process	7/69	189/18670	6.19142e-06	3.4449e-05	1.20359e-05	HIF1A/IFNG/IGF1/PPARA/PTGS2/STAT3/TP53	7
BP	GO:0046496	nicotinamide nucleotide metabolic process	7/69	189/18670	6.19142e-06	3.4449e-05	1.20359e-05	HIF1A/IFNG/IGF1/PPARA/PTGS2/STAT3/TP53	7
BP	GO:0036003	positive regulation of transcription from RNA polymerase II promoter in response to stress	4/69	33/18670	6.44726e-06	3.57032e-05	1.24741e-05	HIF1A/NFE2L2/TP53/VEGFA	4
BP	GO:0051194	positive regulation of cofactor metabolic process	4/69	33/18670	6.44726e-06	3.57032e-05	1.24741e-05	HIF1A/IFNG/IGF1/NFE2L2	4
BP	GO:1902692	regulation of neuroblast proliferation	4/69	33/18670	6.44726e-06	3.57032e-05	1.24741e-05	HIF1A/TGFB1/TP53/VEGFA	4
BP	GO:0002697	regulation of immune effector process	10/69	458/18670	6.66558e-06	3.68543e-05	1.28762e-05	CD40LG/IFNB1/IFNG/IL1B/IL2/IL6/JAK3/TGFB1/TLR4/TNF	10
BP	GO:0007548	sex differentiation	8/69	270/18670	6.72546e-06	3.70689e-05	1.29513e-05	BCL2/CASP3/ESR1/ICAM1/NOS3/SIRT1/SOD1/VEGFA	8
BP	GO:0045927	positive regulation of growth	8/69	270/18670	6.72546e-06	3.70689e-05	1.29513e-05	AKT1/BCL2/EGFR/IGF1/IL2/MAPK1/MTOR/VEGFA	8
BP	GO:0061180	mammary gland epithelium development	5/69	72/18670	6.87237e-06	3.78195e-05	1.32135e-05	AKT1/ESR1/HIF1A/MAPK1/TGFB1	5
BP	GO:0018107	peptidyl-threonine phosphorylation	6/69	126/18670	7.09756e-06	3.8905e-05	1.35927e-05	AKT1/BCL2/MAPK1/MAPK8/MTOR/TGFB1	6
BP	GO:0046031	ADP metabolic process	6/69	126/18670	7.09756e-06	3.8905e-05	1.35927e-05	HIF1A/IFNG/IGF1/PPARA/STAT3/TP53	6
BP	GO:0007219	Notch signaling pathway	7/69	193/18670	7.10276e-06	3.8905e-05	1.35927e-05	AKT1/EGFR/MYC/NFKBIA/NOS3/STAT3/TGFB1	7
BP	GO:0032148	activation of protein kinase B activity	4/69	34/18670	7.28659e-06	3.97266e-05	1.38798e-05	AKT1/IGF1/MTOR/TXN	4
BP	GO:0034205	amyloid-beta formation	4/69	34/18670	7.28659e-06	3.97266e-05	1.38798e-05	CASP3/IFNG/IGF1/TNF	4
BP	GO:0043368	positive T cell selection	4/69	34/18670	7.28659e-06	3.97266e-05	1.38798e-05	BCL2/IL6/MTOR/STAT3	4
BP	GO:0002312	B cell activation involved in immune response	5/69	73/18670	7.35667e-06	3.99232e-05	1.39485e-05	CD40LG/IFNB1/IL2/TGFB1/TLR4	5
BP	GO:0045685	regulation of glial cell differentiation	5/69	73/18670	7.35667e-06	3.99232e-05	1.39485e-05	IL6/MTOR/PPARG/RELA/TGFB1	5
BP	GO:1903524	positive regulation of blood circulation	5/69	73/18670	7.35667e-06	3.99232e-05	1.39485e-05	ACE2/AKT1/EGFR/ICAM1/PTGS2	5
BP	GO:0072524	pyridine-containing compound metabolic process	7/69	195/18670	7.59864e-06	4.1173e-05	1.43851e-05	HIF1A/IFNG/IGF1/PPARA/PTGS2/STAT3/TP53	7
BP	GO:0016054	organic acid catabolic process	8/69	275/18670	7.69085e-06	4.15448e-05	1.4515e-05	AKT1/GPT/MTOR/NOS2/NOS3/PON1/PPARA/TGFB1	8
BP	GO:0046395	carboxylic acid catabolic process	8/69	275/18670	7.69085e-06	4.15448e-05	1.4515e-05	AKT1/GPT/MTOR/NOS2/NOS3/PON1/PPARA/TGFB1	8
BP	GO:0002576	platelet degranulation	6/69	128/18670	7.7708e-06	4.17843e-05	1.45987e-05	ALB/IGF1/SELP/SOD1/TGFB1/VEGFA	6
BP	GO:0002687	positive regulation of leukocyte migration	6/69	128/18670	7.7708e-06	4.17843e-05	1.45987e-05	ICAM1/IL6/SELP/TGFB1/TNF/VEGFA	6
BP	GO:0034763	negative regulation of transmembrane transport	6/69	128/18670	7.7708e-06	4.17843e-05	1.45987e-05	AKT1/IL1B/MMP9/MTOR/TGFB1/TNF	6
BP	GO:0031652	positive regulation of heat generation	3/69	11/18670	7.80428e-06	4.19004e-05	1.46393e-05	IL1B/PTGS2/TNF	3
BP	GO:0002685	regulation of leukocyte migration	7/69	196/18670	7.85718e-06	4.20463e-05	1.46903e-05	AKT1/ICAM1/IL6/SELP/TGFB1/TNF/VEGFA	7
BP	GO:0071897	DNA biosynthetic process	7/69	196/18670	7.85718e-06	4.20463e-05	1.46903e-05	MAPK1/MYC/PPARG/PPIA/RPS27A/SIRT1/TP53	7
BP	GO:1900182	positive regulation of protein localization to nucleus	5/69	74/18670	7.86727e-06	4.20463e-05	1.46903e-05	AKT1/IFNG/MAPK1/PTGS2/TGFB1	5
BP	GO:0009156	ribonucleoside monophosphate biosynthetic process	7/69	197/18670	8.12298e-06	4.33472e-05	1.51448e-05	HIF1A/IFNG/IGF1/PPARA/STAT3/TGFB1/TP53	7
BP	GO:0002701	negative regulation of production of molecular mediator of immune response	4/69	35/18670	8.20392e-06	4.345e-05	1.51807e-05	IFNB1/JAK3/TGFB1/TNF	4
BP	GO:0032735	positive regulation of interleukin-12 production	4/69	35/18670	8.20392e-06	4.345e-05	1.51807e-05	CD40LG/IFNG/RELA/TLR4	4
BP	GO:0060251	regulation of glial cell proliferation	4/69	35/18670	8.20392e-06	4.345e-05	1.51807e-05	IL1B/IL6/MTOR/TNF	4
BP	GO:0070423	nucleotide-binding oligomerization domain containing signaling pathway	4/69	35/18670	8.20392e-06	4.345e-05	1.51807e-05	NFKBIA/RELA/RPS27A/TLR4	4
BP	GO:1902991	regulation of amyloid precursor protein catabolic process	4/69	35/18670	8.20392e-06	4.345e-05	1.51807e-05	CASP3/IFNG/IGF1/TNF	4
BP	GO:0034341	response to interferon-gamma	7/69	199/18670	8.67703e-06	4.58867e-05	1.6032e-05	ICAM1/IFNG/NOS2/PPARG/TLR4/TP53/TRIM21	7
BP	GO:0030183	B cell differentiation	6/69	131/18670	8.87699e-06	4.68737e-05	1.63769e-05	BCL2/CD40LG/IFNA1/IFNB1/JAK3/TP53	6
BP	GO:0030224	monocyte differentiation	4/69	36/18670	9.20376e-06	4.81659e-05	1.68283e-05	JUN/MYC/PPARG/VEGFA	4
BP	GO:0034390	smooth muscle cell apoptotic process	4/69	36/18670	9.20376e-06	4.81659e-05	1.68283e-05	IFNG/IGF1/PPARG/SIRT1	4
BP	GO:0034391	regulation of smooth muscle cell apoptotic process	4/69	36/18670	9.20376e-06	4.81659e-05	1.68283e-05	IFNG/IGF1/PPARG/SIRT1	4
BP	GO:0035872	nucleotide-binding domain, leucine rich repeat containing receptor signaling pathway	4/69	36/18670	9.20376e-06	4.81659e-05	1.68283e-05	NFKBIA/RELA/RPS27A/TLR4	4
BP	GO:1903131	mononuclear cell differentiation	4/69	36/18670	9.20376e-06	4.81659e-05	1.68283e-05	JUN/MYC/PPARG/VEGFA	4
BP	GO:2001171	positive regulation of ATP biosynthetic process	4/69	36/18670	9.20376e-06	4.81659e-05	1.68283e-05	HIF1A/IFNG/IGF1/STAT3	4
BP	GO:0009746	response to hexose	7/69	202/18670	9.56673e-06	4.98454e-05	1.74151e-05	CASP3/HIF1A/HMGCR/ICAM1/PTGS2/SREBF1/TGFB1	7
BP	GO:0061418	regulation of transcription from RNA polymerase II promoter in response to hypoxia	5/69	77/18670	9.56715e-06	4.98454e-05	1.74151e-05	HIF1A/NFE2L2/RPS27A/TP53/VEGFA	5
BP	GO:1901224	positive regulation of NIK/NF-kappaB signaling	5/69	77/18670	9.56715e-06	4.98454e-05	1.74151e-05	EGFR/IL1B/RELA/TLR4/TNF	5
BP	GO:0031647	regulation of protein stability	8/69	284/18670	9.72494e-06	5.05927e-05	1.76762e-05	BCL2/CASP3/IGF1/MAPK1/SIRT1/SREBF1/TP53/TRIM21	8
BP	GO:0030278	regulation of ossification	7/69	203/18670	9.87961e-06	5.13215e-05	1.79309e-05	BCL2/HIF1A/IGF1/IL6/MAPK1/TGFB1/TNF	7
BP	GO:0051348	negative regulation of transferase activity	8/69	285/18670	9.97666e-06	5.17493e-05	1.80803e-05	AKT1/CASP3/HMGCR/IFNG/IL1B/PPARG/SIRT1/TP53	8
BP	GO:0006165	nucleoside diphosphate phosphorylation	6/69	134/18670	1.01075e-05	5.22741e-05	1.82637e-05	HIF1A/IFNG/IGF1/PPARA/STAT3/TP53	6
BP	GO:0018210	peptidyl-threonine modification	6/69	134/18670	1.01075e-05	5.22741e-05	1.82637e-05	AKT1/BCL2/MAPK1/MAPK8/MTOR/TGFB1	6
BP	GO:0000271	polysaccharide biosynthetic process	5/69	78/18670	1.01933e-05	5.25634e-05	1.83648e-05	AKT1/IGF1/MTOR/NFKB1/TGFB1	5
BP	GO:0010827	regulation of glucose transmembrane transport	5/69	78/18670	1.01933e-05	5.25634e-05	1.83648e-05	AKT1/IGF1/IL1B/NFE2L2/TNF	5
BP	GO:0030212	hyaluronan metabolic process	4/69	37/18670	1.02907e-05	5.28335e-05	1.84591e-05	AKT1/IL1B/NFKB1/TGFB1	4
BP	GO:0042307	positive regulation of protein import into nucleus	4/69	37/18670	1.02907e-05	5.28335e-05	1.84591e-05	IFNG/MAPK1/PTGS2/TGFB1	4
BP	GO:0045923	positive regulation of fatty acid metabolic process	4/69	37/18670	1.02907e-05	5.28335e-05	1.84591e-05	IL1B/PPARA/PPARG/PTGS2	4
BP	GO:0031392	regulation of prostaglandin biosynthetic process	3/69	12/18670	1.03781e-05	5.30505e-05	1.85349e-05	IL1B/PTGS2/SIRT1	3
BP	GO:0045080	positive regulation of chemokine biosynthetic process	3/69	12/18670	1.03781e-05	5.30505e-05	1.85349e-05	IFNG/IL1B/TNF	3
BP	GO:0070243	regulation of thymocyte apoptotic process	3/69	12/18670	1.03781e-05	5.30505e-05	1.85349e-05	HIF1A/JAK3/TP53	3
BP	GO:0034248	regulation of cellular amide metabolic process	10/69	483/18670	1.06004e-05	5.4108e-05	1.89044e-05	AKT1/CASP3/IFNG/IGF1/IL6/MAPK1/MTOR/NFE2L2/STAT3/TNF	10
BP	GO:0042176	regulation of protein catabolic process	9/69	381/18670	1.07449e-05	5.47663e-05	1.91344e-05	AKT1/EGFR/HMGCR/IFNG/IL1B/NFE2L2/NOS2/RELA/TNF	9
BP	GO:0030193	regulation of blood coagulation	5/69	79/18670	1.0851e-05	5.52274e-05	1.92955e-05	NFE2L2/NOS3/PLAT/SELP/TLR4	5
BP	GO:0007292	female gamete generation	6/69	136/18670	1.1002e-05	5.58345e-05	1.95076e-05	BCL2/IGF1/NOS3/PTGS2/SIRT1/TNFAIP6	6
BP	GO:0046939	nucleotide phosphorylation	6/69	136/18670	1.1002e-05	5.58345e-05	1.95076e-05	HIF1A/IFNG/IGF1/PPARA/STAT3/TP53	6
BP	GO:0007162	negative regulation of cell adhesion	8/69	289/18670	1.10394e-05	5.59433e-05	1.95456e-05	AKT1/CASP3/IFNB1/IL2/JAK3/PPARA/TGFB1/VEGFA	8
BP	GO:0002064	epithelial cell development	7/69	207/18670	1.12174e-05	5.66824e-05	1.98039e-05	ESR1/HIF1A/ICAM1/IL1B/SOD1/TNF/VEGFA	7
BP	GO:0030073	insulin secretion	7/69	207/18670	1.12174e-05	5.66824e-05	1.98039e-05	HIF1A/HMGCR/IFNG/IL1B/NOS2/SREBF1/TNF	7
BP	GO:1900046	regulation of hemostasis	5/69	80/18670	1.15415e-05	5.82364e-05	2.03468e-05	NFE2L2/NOS3/PLAT/SELP/TLR4	5
BP	GO:0009124	nucleoside monophosphate biosynthetic process	7/69	208/18670	1.15743e-05	5.83186e-05	2.03755e-05	HIF1A/IFNG/IGF1/PPARA/STAT3/TGFB1/TP53	7
BP	GO:0042692	muscle cell differentiation	9/69	385/18670	1.16786e-05	5.87602e-05	2.05298e-05	AKT1/BCL2/CASP3/IGF1/MTOR/PPARA/SIRT1/TGFB1/VEGFA	9
BP	GO:0090287	regulation of cellular response to growth factor stimulus	8/69	292/18670	1.18977e-05	5.97771e-05	2.08851e-05	HIF1A/IL1B/RPS27A/SIRT1/TGFB1/TP53/VEGFA/XDH	8
BP	GO:0006006	glucose metabolic process	7/69	209/18670	1.19406e-05	5.98319e-05	2.09042e-05	AKT1/IGF1/MTOR/PPARA/SIRT1/TNF/TP53	7
BP	GO:0009135	purine nucleoside diphosphate metabolic process	6/69	138/18670	1.19596e-05	5.98319e-05	2.09042e-05	HIF1A/IFNG/IGF1/PPARA/STAT3/TP53	6
BP	GO:0009179	purine ribonucleoside diphosphate metabolic process	6/69	138/18670	1.19596e-05	5.98319e-05	2.09042e-05	HIF1A/IFNG/IGF1/PPARA/STAT3/TP53	6
BP	GO:0051146	striated muscle cell differentiation	8/69	293/18670	1.21961e-05	6.09284e-05	2.12873e-05	AKT1/BCL2/CASP3/IGF1/MTOR/PPARA/TGFB1/VEGFA	8
BP	GO:0045580	regulation of T cell differentiation	6/69	139/18670	1.2463e-05	6.21739e-05	2.17225e-05	IFNB1/IFNG/IL2/JAK3/SOD1/TGFB1	6
BP	GO:0045787	positive regulation of cell cycle	9/69	389/18670	1.26809e-05	6.31715e-05	2.2071e-05	AKT1/EGFR/IGF1/IL1A/IL1B/SLC6A4/TGFB1/TP53/TRIM21	9
BP	GO:0010661	positive regulation of muscle cell apoptotic process	4/69	39/18670	1.27447e-05	6.32207e-05	2.20882e-05	HMGCR/IFNG/PPARG/TP53	4
BP	GO:0060969	negative regulation of gene silencing	4/69	39/18670	1.27447e-05	6.32207e-05	2.20882e-05	ESR1/PPARG/TGFB1/TP53	4
BP	GO:1904591	positive regulation of protein import	4/69	39/18670	1.27447e-05	6.32207e-05	2.20882e-05	IFNG/MAPK1/PTGS2/TGFB1	4
BP	GO:0014706	striated muscle tissue development	9/69	390/18670	1.29427e-05	6.41127e-05	2.23999e-05	BCL2/FOS/HMGCR/IGF1/MAPK1/MTOR/PPARA/TGFB1/VEGFA	9
BP	GO:0009185	ribonucleoside diphosphate metabolic process	6/69	140/18670	1.29835e-05	6.42244e-05	2.24389e-05	HIF1A/IFNG/IGF1/PPARA/STAT3/TP53	6
BP	GO:0034644	cellular response to UV	5/69	82/18670	1.3025e-05	6.42493e-05	2.24476e-05	CASP9/MYC/PTGS2/SIRT1/TP53	5
BP	GO:1905954	positive regulation of lipid localization	5/69	82/18670	1.3025e-05	6.42493e-05	2.24476e-05	IL1B/NFKB1/NFKBIA/PON1/SIRT1	5
BP	GO:0010745	negative regulation of macrophage derived foam cell differentiation	3/69	13/18670	1.34558e-05	6.58215e-05	2.29969e-05	NFKBIA/PPARA/PPARG	3
BP	GO:0031650	regulation of heat generation	3/69	13/18670	1.34558e-05	6.58215e-05	2.29969e-05	IL1B/PTGS2/TNF	3
BP	GO:0070431	nucleotide-binding oligomerization domain containing 2 signaling pathway	3/69	13/18670	1.34558e-05	6.58215e-05	2.29969e-05	NFKBIA/RELA/TLR4	3
BP	GO:0090594	inflammatory response to wounding	3/69	13/18670	1.34558e-05	6.58215e-05	2.29969e-05	HIF1A/IL1A/TGFB1	3
BP	GO:1901550	regulation of endothelial cell development	3/69	13/18670	1.34558e-05	6.58215e-05	2.29969e-05	IL1B/TNF/VEGFA	3
BP	GO:1903140	regulation of establishment of endothelial barrier	3/69	13/18670	1.34558e-05	6.58215e-05	2.29969e-05	IL1B/TNF/VEGFA	3
BP	GO:0006970	response to osmotic stress	5/69	83/18670	1.38204e-05	6.74177e-05	2.35546e-05	CASP3/EGFR/PTGS2/TNF/TP53	5
BP	GO:2000106	regulation of leukocyte apoptotic process	5/69	83/18670	1.38204e-05	6.74177e-05	2.35546e-05	HIF1A/IL2/JAK3/SIRT1/TP53	5
BP	GO:0016051	carbohydrate biosynthetic process	7/69	214/18670	1.39194e-05	6.78066e-05	2.36905e-05	AKT1/IGF1/MTOR/NFKB1/PPARA/SIRT1/TGFB1	7
BP	GO:0038127	ERBB signaling pathway	6/69	142/18670	1.40771e-05	6.84803e-05	2.39258e-05	AKT1/EGFR/FASLG/MAPK1/MMP9/TGFB1	6
BP	GO:0001990	regulation of systemic arterial blood pressure by hormone	4/69	40/18670	1.41214e-05	6.86008e-05	2.39679e-05	ACE/ACE2/AGTR1/NOS3	4
BP	GO:0010507	negative regulation of autophagy	5/69	84/18670	1.46533e-05	7.08913e-05	2.47682e-05	AKT1/BCL2/MTOR/STAT3/TP53	5
BP	GO:0050818	regulation of coagulation	5/69	84/18670	1.46533e-05	7.08913e-05	2.47682e-05	NFE2L2/NOS3/PLAT/SELP/TLR4	5
BP	GO:0050886	endocrine process	5/69	84/18670	1.46533e-05	7.08913e-05	2.47682e-05	ACE/ACE2/AGTR1/IL1B/NOS3	5
BP	GO:0002699	positive regulation of immune effector process	7/69	216/18670	1.47835e-05	7.1423e-05	2.4954e-05	IFNG/IL1B/IL2/IL6/TGFB1/TLR4/TNF	7
BP	GO:1902107	positive regulation of leukocyte differentiation	6/69	144/18670	1.52441e-05	7.35477e-05	2.56963e-05	FOS/IFNG/IL2/JUN/TGFB1/TNF	6
BP	GO:1904705	regulation of vascular smooth muscle cell proliferation	5/69	85/18670	1.55248e-05	7.4697e-05	2.60978e-05	IGF1/JUN/MMP9/PPARG/TNF	5
BP	GO:1990874	vascular smooth muscle cell proliferation	5/69	85/18670	1.55248e-05	7.4697e-05	2.60978e-05	IGF1/JUN/MMP9/PPARG/TNF	5
BP	GO:0061028	establishment of endothelial barrier	4/69	41/18670	1.56046e-05	7.49785e-05	2.61962e-05	ICAM1/IL1B/TNF/VEGFA	4
BP	GO:0007612	learning	6/69	145/18670	1.58562e-05	7.60841e-05	2.65825e-05	FOS/HIF1A/HMGCR/JUN/MTOR/PTGS2	6
BP	GO:0048762	mesenchymal cell differentiation	7/69	219/18670	1.61625e-05	7.74479e-05	2.7059e-05	BCL2/HIF1A/IL1B/IL6/MAPK1/MTOR/TGFB1	7
BP	GO:0006919	activation of cysteine-type endopeptidase activity involved in apoptotic process	5/69	86/18670	1.64361e-05	7.8439e-05	2.74053e-05	CASP9/FASLG/PPARG/TNF/XDH	5
BP	GO:0008625	extrinsic apoptotic signaling pathway via death domain receptors	5/69	86/18670	1.64361e-05	7.8439e-05	2.74053e-05	BCL2/FASLG/ICAM1/NOS3/TNF	5
BP	GO:0090559	regulation of membrane permeability	5/69	86/18670	1.64361e-05	7.8439e-05	2.74053e-05	BCL2/MAPK8/MTOR/STAT3/TP53	5
BP	GO:0035264	multicellular organism growth	6/69	146/18670	1.64881e-05	7.85805e-05	2.74547e-05	BCL2/IGF1/MTOR/SOD1/STAT3/TP53	6
BP	GO:0030213	hyaluronan biosynthetic process	3/69	14/18670	1.70803e-05	8.09646e-05	2.82876e-05	IL1B/NFKB1/TGFB1	3
BP	GO:0045346	regulation of MHC class II biosynthetic process	3/69	14/18670	1.70803e-05	8.09646e-05	2.82876e-05	IFNG/SIRT1/TLR4	3
BP	GO:0045591	positive regulation of regulatory T cell differentiation	3/69	14/18670	1.70803e-05	8.09646e-05	2.82876e-05	IFNG/IL2/TGFB1	3
BP	GO:2001279	regulation of unsaturated fatty acid biosynthetic process	3/69	14/18670	1.70803e-05	8.09646e-05	2.82876e-05	IL1B/PTGS2/SIRT1	3
BP	GO:0071236	cellular response to antibiotic	6/69	147/18670	1.71401e-05	8.11389e-05	2.83485e-05	IL6/NFE2L2/RELA/SIRT1/TP53/TXN	6
BP	GO:0010907	positive regulation of glucose metabolic process	4/69	42/18670	1.71992e-05	8.13096e-05	2.84082e-05	AKT1/IGF1/PPARA/SIRT1	4
BP	GO:0014068	positive regulation of phosphatidylinositol 3-kinase signaling	5/69	87/18670	1.73886e-05	8.1985e-05	2.86442e-05	CAT/IGF1/SELP/SIRT1/TNF	5
BP	GO:0051781	positive regulation of cell division	5/69	87/18670	1.73886e-05	8.1985e-05	2.86442e-05	CAT/IL1A/IL1B/TGFB1/VEGFA	5
BP	GO:0034103	regulation of tissue remodeling	5/69	88/18670	1.83836e-05	8.64449e-05	3.02023e-05	EGFR/IL2/IL6/TGFB1/TP53	5
BP	GO:2000177	regulation of neural precursor cell proliferation	5/69	88/18670	1.83836e-05	8.64449e-05	3.02023e-05	HIF1A/SLC6A4/TGFB1/TP53/VEGFA	5
BP	GO:0002706	regulation of lymphocyte mediated immunity	6/69	149/18670	1.85065e-05	8.68026e-05	3.03274e-05	IFNB1/IL1B/IL2/IL6/TGFB1/TNF	6
BP	GO:0060537	muscle tissue development	9/69	408/18670	1.8509e-05	8.68026e-05	3.03274e-05	BCL2/FOS/HMGCR/IGF1/MAPK1/MTOR/PPARA/TGFB1/VEGFA	9
BP	GO:0006692	prostanoid metabolic process	4/69	43/18670	1.89106e-05	8.82159e-05	3.08211e-05	IL1B/PTGS1/PTGS2/SIRT1	4
BP	GO:0006693	prostaglandin metabolic process	4/69	43/18670	1.89106e-05	8.82159e-05	3.08211e-05	IL1B/PTGS1/PTGS2/SIRT1	4
BP	GO:0042088	T-helper 1 type immune response	4/69	43/18670	1.89106e-05	8.82159e-05	3.08211e-05	IL1B/JAK3/MTOR/TLR4	4
BP	GO:0045687	positive regulation of glial cell differentiation	4/69	43/18670	1.89106e-05	8.82159e-05	3.08211e-05	MTOR/PPARG/RELA/TGFB1	4
BP	GO:0048754	branching morphogenesis of an epithelial tube	6/69	150/18670	1.9222e-05	8.93868e-05	3.12302e-05	BCL2/ESR1/MYC/TGFB1/TNF/VEGFA	6
BP	GO:0050777	negative regulation of immune response	6/69	150/18670	1.9222e-05	8.93868e-05	3.12302e-05	IFNB1/IL2/JAK3/PPARG/TGFB1/TNF	6
BP	GO:0007517	muscle organ development	9/69	410/18670	1.92377e-05	8.93868e-05	3.12302e-05	BCL2/FOS/HMGCR/IGF1/MAPK1/MTOR/PPARA/SIRT1/TGFB1	9
BP	GO:0034404	nucleobase-containing small molecule biosynthetic process	7/69	226/18670	1.97983e-05	9.18703e-05	3.20979e-05	HIF1A/IFNG/IGF1/PPARA/STAT3/TP53/XDH	7
BP	GO:0030225	macrophage differentiation	4/69	44/18670	2.07438e-05	9.5503e-05	3.33671e-05	MMP9/SIRT1/TGFB1/VEGFA	4
BP	GO:0042987	amyloid precursor protein catabolic process	4/69	44/18670	2.07438e-05	9.5503e-05	3.33671e-05	CASP3/IFNG/IGF1/TNF	4
BP	GO:0045601	regulation of endothelial cell differentiation	4/69	44/18670	2.07438e-05	9.5503e-05	3.33671e-05	IL1B/TNF/VEGFA/XDH	4
BP	GO:0046688	response to copper ion	4/69	44/18670	2.07438e-05	9.5503e-05	3.33671e-05	ICAM1/IL1A/NFE2L2/SOD1	4
BP	GO:0061756	leukocyte adhesion to vascular endothelial cell	4/69	44/18670	2.07438e-05	9.5503e-05	3.33671e-05	ICAM1/RELA/SELP/TNF	4
BP	GO:0070266	necroptotic process	4/69	44/18670	2.07438e-05	9.5503e-05	3.33671e-05	FASLG/TLR4/TNF/TP53	4
BP	GO:0030812	negative regulation of nucleotide catabolic process	3/69	15/18670	2.12938e-05	9.72721e-05	3.39852e-05	PPARA/STAT3/TP53	3
BP	GO:0034349	glial cell apoptotic process	3/69	15/18670	2.12938e-05	9.72721e-05	3.39852e-05	CASP3/CASP9/TP53	3
BP	GO:0045342	MHC class II biosynthetic process	3/69	15/18670	2.12938e-05	9.72721e-05	3.39852e-05	IFNG/SIRT1/TLR4	3
BP	GO:0045410	positive regulation of interleukin-6 biosynthetic process	3/69	15/18670	2.12938e-05	9.72721e-05	3.39852e-05	IL1B/STAT3/TNF	3
BP	GO:0051044	positive regulation of membrane protein ectodomain proteolysis	3/69	15/18670	2.12938e-05	9.72721e-05	3.39852e-05	IFNG/IL1B/TNF	3
BP	GO:0051198	negative regulation of coenzyme metabolic process	3/69	15/18670	2.12938e-05	9.72721e-05	3.39852e-05	PPARA/STAT3/TP53	3
BP	GO:0030168	platelet activation	6/69	153/18670	2.15034e-05	9.78487e-05	3.41867e-05	CD40LG/IL6/MAPK1/NOS3/SELP/TLR4	6
BP	GO:0045807	positive regulation of endocytosis	6/69	153/18670	2.15034e-05	9.78487e-05	3.41867e-05	IFNG/IL1B/PPARG/SOD1/TNF/VEGFA	6
BP	GO:0090316	positive regulation of intracellular protein transport	6/69	153/18670	2.15034e-05	9.78487e-05	3.41867e-05	IFNG/IL1B/MAPK1/PTGS2/TGFB1/TP53	6
BP	GO:0014909	smooth muscle cell migration	5/69	91/18670	2.16368e-05	9.8202e-05	3.43101e-05	ACE/BCL2/IGF1/NFE2L2/PLAT	5
BP	GO:0060333	interferon-gamma-mediated signaling pathway	5/69	91/18670	2.16368e-05	9.8202e-05	3.43101e-05	ICAM1/IFNG/PPARG/TP53/TRIM21	5
BP	GO:0006090	pyruvate metabolic process	6/69	154/18670	2.23106e-05	0.00010113	3.5333e-05	HIF1A/IFNG/IGF1/PPARA/STAT3/TP53	6
BP	GO:0032570	response to progesterone	4/69	45/18670	2.27044e-05	0.000102783	3.59105e-05	FOS/RELA/SREBF1/TGFB1	4
BP	GO:1902652	secondary alcohol metabolic process	6/69	155/18670	2.3142e-05	0.000104629	3.65556e-05	CAT/CYP3A4/HMGCR/PON1/SOD1/SREBF1	6
BP	GO:0030856	regulation of epithelial cell differentiation	6/69	156/18670	2.39982e-05	0.000108361	3.78595e-05	IFNG/IL1B/MMP9/TNF/VEGFA/XDH	6
BP	GO:0060562	epithelial tube morphogenesis	8/69	322/18670	2.40541e-05	0.000108474	3.7899e-05	BCL2/CASP3/ESR1/HIF1A/MYC/TGFB1/TNF/VEGFA	8
BP	GO:0022602	ovulation cycle process	4/69	46/18670	2.47976e-05	0.0001114	3.89211e-05	CASP3/ESR1/NOS3/SIRT1	4
BP	GO:0035196	production of miRNAs involved in gene silencing by miRNA	4/69	46/18670	2.47976e-05	0.0001114	3.89211e-05	EGFR/ESR1/TGFB1/TP53	4
BP	GO:0043330	response to exogenous dsRNA	4/69	46/18670	2.47976e-05	0.0001114	3.89211e-05	IFNA1/IFNB1/MAPK1/NFKBIA	4
BP	GO:0009132	nucleoside diphosphate metabolic process	6/69	158/18670	2.57872e-05	0.000115698	4.04228e-05	HIF1A/IFNG/IGF1/PPARA/STAT3/TP53	6
BP	GO:0002295	T-helper cell lineage commitment	3/69	16/18670	2.61384e-05	0.000116531	4.07139e-05	IL6/MTOR/STAT3	3
BP	GO:0010875	positive regulation of cholesterol efflux	3/69	16/18670	2.61384e-05	0.000116531	4.07139e-05	NFKBIA/PON1/SIRT1	3
BP	GO:0010934	macrophage cytokine production	3/69	16/18670	2.61384e-05	0.000116531	4.07139e-05	SIRT1/TGFB1/TLR4	3
BP	GO:0090335	regulation of brown fat cell differentiation	3/69	16/18670	2.61384e-05	0.000116531	4.07139e-05	MTOR/PTGS2/SIRT1	3
BP	GO:1902004	positive regulation of amyloid-beta formation	3/69	16/18670	2.61384e-05	0.000116531	4.07139e-05	CASP3/IFNG/TNF	3
BP	GO:0009615	response to virus	8/69	326/18670	2.62715e-05	0.000116976	4.08695e-05	BCL2/IFNA1/IFNB1/IFNG/IL1B/IL6/RELA/TNF	8
BP	GO:0002702	positive regulation of production of molecular mediator of immune response	5/69	95/18670	2.66518e-05	0.000118221	4.13045e-05	IL1B/IL2/IL6/TGFB1/TLR4	5
BP	GO:0042116	macrophage activation	5/69	95/18670	2.66518e-05	0.000118221	4.13045e-05	IFNG/IL6/JUN/TLR4/TNF	5
BP	GO:1903076	regulation of protein localization to plasma membrane	5/69	95/18670	2.66518e-05	0.000118221	4.13045e-05	AKT1/EGFR/IFNG/TGFB1/TNF	5
BP	GO:0048568	embryonic organ development	9/69	428/18670	2.69723e-05	0.000119444	4.17316e-05	AKT1/EGFR/HIF1A/MAPK1/SOD1/TGFB1/TNF/TP53/VEGFA	9
BP	GO:0045058	T cell selection	4/69	47/18670	2.70291e-05	0.000119444	4.17316e-05	BCL2/IL6/MTOR/STAT3	4
BP	GO:1903580	positive regulation of ATP metabolic process	4/69	47/18670	2.70291e-05	0.000119444	4.17316e-05	HIF1A/IFNG/IGF1/STAT3	4
BP	GO:0051607	defense response to virus	7/69	238/18670	2.75942e-05	0.000121788	4.25506e-05	BCL2/IFNA1/IFNB1/IFNG/IL1B/IL6/RELA	7
BP	GO:0032755	positive regulation of interleukin-6 production	5/69	96/18670	2.80361e-05	0.000123429	4.3124e-05	IL1B/IL6/STAT3/TLR4/TNF	5
BP	GO:0097327	response to antineoplastic agent	5/69	96/18670	2.80361e-05	0.000123429	4.3124e-05	CASP9/EGFR/ICAM1/NR3C1/TGFB1	5
BP	GO:0031348	negative regulation of defense response	7/69	239/18670	2.83442e-05	0.000124629	4.35434e-05	IGF1/IL2/NFKB1/PPARA/PPARG/SOD1/TNFAIP6	7
BP	GO:0032635	interleukin-6 production	6/69	161/18670	2.86707e-05	0.000125908	4.39901e-05	IL1B/IL6/NOS2/STAT3/TLR4/TNF	6
BP	GO:0001774	microglial cell activation	4/69	48/18670	2.94044e-05	0.00012833	4.48363e-05	IFNG/IL6/JUN/TNF	4
BP	GO:0002269	leukocyte activation involved in inflammatory response	4/69	48/18670	2.94044e-05	0.00012833	4.48363e-05	IFNG/IL6/JUN/TNF	4
BP	GO:0045912	negative regulation of carbohydrate metabolic process	4/69	48/18670	2.94044e-05	0.00012833	4.48363e-05	PPARA/STAT3/TGFB1/TP53	4
BP	GO:0051972	regulation of telomerase activity	4/69	48/18670	2.94044e-05	0.00012833	4.48363e-05	MAPK1/MYC/PPARG/TP53	4
BP	GO:0090199	regulation of release of cytochrome c from mitochondria	4/69	48/18670	2.94044e-05	0.00012833	4.48363e-05	AKT1/IGF1/MMP9/TP53	4
BP	GO:0001657	ureteric bud development	5/69	97/18670	2.94757e-05	0.000128482	4.48893e-05	BCL2/CAT/MYC/TGFB1/VEGFA	5
BP	GO:0015718	monocarboxylic acid transport	6/69	162/18670	2.96875e-05	0.000129245	4.51561e-05	ACE/AKT1/IL1B/NOS2/PPARA/PPARG	6
BP	GO:0042593	glucose homeostasis	7/69	241/18670	2.98946e-05	0.000129986	4.5415e-05	AKT1/HIF1A/HMGCR/ICAM1/PPARG/SIRT1/STAT3	7
BP	GO:0033500	carbohydrate homeostasis	7/69	242/18670	3.06957e-05	0.000133139	4.65166e-05	AKT1/HIF1A/HMGCR/ICAM1/PPARG/SIRT1/STAT3	7
BP	GO:0031214	biomineral tissue development	6/69	163/18670	3.07332e-05	0.000133139	4.65166e-05	HIF1A/IGF1/NOS3/PPARA/PTGS2/TGFB1	6
BP	GO:0045931	positive regulation of mitotic cell cycle	6/69	163/18670	3.07332e-05	0.000133139	4.65166e-05	AKT1/EGFR/IGF1/IL1A/IL1B/TGFB1	6
BP	GO:0072163	mesonephric epithelium development	5/69	98/18670	3.09719e-05	0.000133844	4.67629e-05	BCL2/CAT/MYC/TGFB1/VEGFA	5
BP	GO:0072164	mesonephric tubule development	5/69	98/18670	3.09719e-05	0.000133844	4.67629e-05	BCL2/CAT/MYC/TGFB1/VEGFA	5
BP	GO:0050804	modulation of chemical synaptic transmission	9/69	436/18670	3.11779e-05	0.000134569	4.70162e-05	EGFR/IL1B/MAPK1/MTOR/PLAT/PTGS2/SLC6A4/STAT3/TNF	9
BP	GO:0032740	positive regulation of interleukin-17 production	3/69	17/18670	3.16554e-05	0.000135964	4.75035e-05	IL2/IL6/TGFB1	3
BP	GO:0043373	CD4-positive, alpha-beta T cell lineage commitment	3/69	17/18670	3.16554e-05	0.000135964	4.75035e-05	IL6/MTOR/STAT3	3
BP	GO:0070242	thymocyte apoptotic process	3/69	17/18670	3.16554e-05	0.000135964	4.75035e-05	HIF1A/JAK3/TP53	3
BP	GO:1904996	positive regulation of leukocyte adhesion to vascular endothelial cell	3/69	17/18670	3.16554e-05	0.000135964	4.75035e-05	ICAM1/RELA/TNF	3
BP	GO:0099177	regulation of trans-synaptic signaling	9/69	437/18670	3.17407e-05	0.000136144	4.75663e-05	EGFR/IL1B/MAPK1/MTOR/PLAT/PTGS2/SLC6A4/STAT3/TNF	9
BP	GO:0003044	regulation of systemic arterial blood pressure mediated by a chemical signal	4/69	49/18670	3.19293e-05	0.000136144	4.75663e-05	ACE/ACE2/AGTR1/NOS3	4
BP	GO:0030857	negative regulation of epithelial cell differentiation	4/69	49/18670	3.19293e-05	0.000136144	4.75663e-05	IFNG/MMP9/VEGFA/XDH	4
BP	GO:0051205	protein insertion into membrane	4/69	49/18670	3.19293e-05	0.000136144	4.75663e-05	BCL2/EGFR/MAPK8/TP53	4
BP	GO:0097300	programmed necrotic cell death	4/69	49/18670	3.19293e-05	0.000136144	4.75663e-05	FASLG/TLR4/TNF/TP53	4
BP	GO:1904707	positive regulation of vascular smooth muscle cell proliferation	4/69	49/18670	3.19293e-05	0.000136144	4.75663e-05	IGF1/JUN/MMP9/TNF	4
BP	GO:0070301	cellular response to hydrogen peroxide	5/69	99/18670	3.25265e-05	0.000138523	4.83975e-05	IL6/NFE2L2/RELA/SIRT1/TXN	5
BP	GO:0002824	positive regulation of adaptive immune response based on somatic recombination of immune receptors built from immunoglobulin superfamily domains	5/69	100/18670	3.4141e-05	0.000144873	5.06161e-05	IL1B/IL2/IL6/TGFB1/TNF	5
BP	GO:0030301	cholesterol transport	5/69	100/18670	3.4141e-05	0.000144873	5.06161e-05	NFKB1/NFKBIA/PON1/PPARG/SIRT1	5
BP	GO:0055024	regulation of cardiac muscle tissue development	5/69	100/18670	3.4141e-05	0.000144873	5.06161e-05	IGF1/MAPK1/MTOR/PPARA/TGFB1	5
BP	GO:0010718	positive regulation of epithelial to mesenchymal transition	4/69	50/18670	3.46094e-05	0.000146331	5.11257e-05	IL1B/IL6/MTOR/TGFB1	4
BP	GO:0014009	glial cell proliferation	4/69	50/18670	3.46094e-05	0.000146331	5.11257e-05	IL1B/IL6/MTOR/TNF	4
BP	GO:2000725	regulation of cardiac muscle cell differentiation	4/69	50/18670	3.46094e-05	0.000146331	5.11257e-05	IGF1/MTOR/PPARA/TGFB1	4
BP	GO:0007631	feeding behavior	5/69	101/18670	3.58169e-05	0.000151255	5.28461e-05	ACE2/FOS/MTOR/OPRM1/STAT3	5
BP	GO:0051302	regulation of cell division	6/69	168/18670	3.64149e-05	0.000153597	5.36641e-05	CAT/IL1A/IL1B/MYC/TGFB1/VEGFA	6
BP	GO:0044282	small molecule catabolic process	9/69	445/18670	3.65628e-05	0.000154036	5.38176e-05	AKT1/GPT/MTOR/NOS2/NOS3/PON1/PPARA/TGFB1/TP53	9
BP	GO:0019318	hexose metabolic process	7/69	249/18670	3.68128e-05	0.000154719	5.40563e-05	AKT1/IGF1/MTOR/PPARA/SIRT1/TNF/TP53	7
BP	GO:0071560	cellular response to transforming growth factor beta stimulus	7/69	249/18670	3.68128e-05	0.000154719	5.40563e-05	FOS/JUN/NR3C1/RPS27A/SIRT1/TGFB1/TP53	7
BP	GO:0007566	embryo implantation	4/69	51/18670	3.74506e-05	0.000156613	5.4718e-05	IL1B/MMP9/PTGS2/SOD1	4
BP	GO:0031050	dsRNA processing	4/69	51/18670	3.74506e-05	0.000156613	5.4718e-05	EGFR/ESR1/TGFB1/TP53	4
BP	GO:0045599	negative regulation of fat cell differentiation	4/69	51/18670	3.74506e-05	0.000156613	5.4718e-05	IL6/SIRT1/TGFB1/TNF	4
BP	GO:0070918	production of small RNA involved in gene silencing by RNA	4/69	51/18670	3.74506e-05	0.000156613	5.4718e-05	EGFR/ESR1/TGFB1/TP53	4
BP	GO:0001823	mesonephros development	5/69	102/18670	3.75559e-05	0.000156613	5.4718e-05	BCL2/CAT/MYC/TGFB1/VEGFA	5
BP	GO:0038095	Fc-epsilon receptor signaling pathway	6/69	169/18670	3.76464e-05	0.000156613	5.4718e-05	FOS/JUN/MAPK1/MAPK8/NFKB1/RELA	6
BP	GO:0045619	regulation of lymphocyte differentiation	6/69	169/18670	3.76464e-05	0.000156613	5.4718e-05	IFNB1/IFNG/IL2/JAK3/SOD1/TGFB1	6
BP	GO:0051100	negative regulation of binding	6/69	169/18670	3.76464e-05	0.000156613	5.4718e-05	ACE/AKT1/JUN/MAPK8/NFKBIA/PPARA	6
BP	GO:0031293	membrane protein intracellular domain proteolysis	3/69	18/18670	3.7886e-05	0.000156613	5.4718e-05	NFKB1/RELA/TGFB1	3
BP	GO:0031998	regulation of fatty acid beta-oxidation	3/69	18/18670	3.7886e-05	0.000156613	5.4718e-05	AKT1/MTOR/PPARA	3
BP	GO:0060749	mammary gland alveolus development	3/69	18/18670	3.7886e-05	0.000156613	5.4718e-05	ESR1/HIF1A/VEGFA	3
BP	GO:0061377	mammary gland lobule development	3/69	18/18670	3.7886e-05	0.000156613	5.4718e-05	ESR1/HIF1A/VEGFA	3
BP	GO:0150078	positive regulation of neuroinflammatory response	3/69	18/18670	3.7886e-05	0.000156613	5.4718e-05	IL1B/IL6/TNF	3
BP	GO:1900221	regulation of amyloid-beta clearance	3/69	18/18670	3.7886e-05	0.000156613	5.4718e-05	HMGCR/IFNG/TNF	3
BP	GO:1902106	negative regulation of leukocyte differentiation	5/69	103/18670	3.93597e-05	0.000162514	5.67797e-05	IFNB1/IL2/JAK3/MYC/TLR4	5
BP	GO:0008630	intrinsic apoptotic signaling pathway in response to DNA damage	5/69	104/18670	4.12298e-05	0.000169838	5.93385e-05	BCL2/CASP9/SIRT1/TNF/TP53	5
BP	GO:0014812	muscle cell migration	5/69	104/18670	4.12298e-05	0.000169838	5.93385e-05	ACE/BCL2/IGF1/NFE2L2/PLAT	5
BP	GO:0045088	regulation of innate immune response	9/69	452/18670	4.12788e-05	0.000169841	5.93395e-05	ESR1/IFNB1/IFNG/NFKB1/NFKBIA/PPARG/RELA/RPS27A/TLR4	9
BP	GO:0030324	lung development	6/69	172/18670	4.15429e-05	0.000170728	5.96495e-05	EGFR/MAPK1/NOS3/SREBF1/TNF/VEGFA	6
BP	GO:0071559	response to transforming growth factor beta	7/69	255/18670	4.28234e-05	0.000175786	6.14165e-05	FOS/JUN/NR3C1/RPS27A/SIRT1/TGFB1/TP53	7
BP	GO:0002708	positive regulation of lymphocyte mediated immunity	5/69	105/18670	4.31681e-05	0.000176788	6.17668e-05	IL1B/IL2/IL6/TGFB1/TNF	5
BP	GO:0008593	regulation of Notch signaling pathway	5/69	105/18670	4.31681e-05	0.000176788	6.17668e-05	AKT1/EGFR/NFKBIA/NOS3/STAT3	5
BP	GO:0045840	positive regulation of mitotic nuclear division	4/69	53/18670	4.36401e-05	0.000178307	6.22973e-05	IGF1/IL1A/IL1B/TGFB1	4
BP	GO:0070228	regulation of lymphocyte apoptotic process	4/69	53/18670	4.36401e-05	0.000178307	6.22973e-05	HIF1A/IL2/JAK3/TP53	4
BP	GO:0090596	sensory organ morphogenesis	7/69	256/18670	4.38994e-05	0.000179158	6.25949e-05	BCL2/FASLG/HIF1A/MAPK1/SOD1/STAT3/VEGFA	7
BP	GO:0030949	positive regulation of vascular endothelial growth factor receptor signaling pathway	3/69	19/18670	4.48706e-05	0.000181857	6.35379e-05	HIF1A/IL1B/VEGFA	3
BP	GO:0032095	regulation of response to food	3/69	19/18670	4.48706e-05	0.000181857	6.35379e-05	MTOR/OPRM1/PPARA	3
BP	GO:0032700	negative regulation of interleukin-17 production	3/69	19/18670	4.48706e-05	0.000181857	6.35379e-05	IFNG/TGFB1/TLR4	3
BP	GO:0032930	positive regulation of superoxide anion generation	3/69	19/18670	4.48706e-05	0.000181857	6.35379e-05	EGFR/SOD1/TGFB1	3
BP	GO:0042789	mRNA transcription by RNA polymerase II	3/69	19/18670	4.48706e-05	0.000181857	6.35379e-05	HIF1A/SREBF1/STAT3	3
BP	GO:1900409	positive regulation of cellular response to oxidative stress	3/69	19/18670	4.48706e-05	0.000181857	6.35379e-05	SOD1/TLR4/TNF	3
BP	GO:0048863	stem cell differentiation	7/69	257/18670	4.49975e-05	0.000182162	6.36444e-05	ACE/ESR1/HIF1A/MAPK1/NFE2L2/STAT3/TP53	7
BP	GO:0002449	lymphocyte mediated immunity	8/69	352/18670	4.52837e-05	0.00018311	6.39756e-05	CD40LG/ICAM1/IFNB1/IL1B/IL2/IL6/TGFB1/TNF	8
BP	GO:0006636	unsaturated fatty acid biosynthetic process	4/69	54/18670	4.70005e-05	0.000189617	6.62489e-05	IL1B/PTGS1/PTGS2/SIRT1	4
BP	GO:1904645	response to amyloid-beta	4/69	54/18670	4.70005e-05	0.000189617	6.62489e-05	ICAM1/IGF1/MMP9/TLR4	4
BP	GO:0030323	respiratory tube development	6/69	176/18670	4.72348e-05	0.000190017	6.63886e-05	EGFR/MAPK1/NOS3/SREBF1/TNF/VEGFA	6
BP	GO:0003007	heart morphogenesis	7/69	259/18670	4.72614e-05	0.000190017	6.63886e-05	HIF1A/JUN/MTOR/NOS3/TGFB1/TP53/VEGFA	7
BP	GO:0090257	regulation of muscle system process	7/69	259/18670	4.72614e-05	0.000190017	6.63886e-05	ACE2/IGF1/MTOR/NOS3/PPARA/PTGS2/SOD1	7
BP	GO:1904659	glucose transmembrane transport	5/69	108/18670	4.94088e-05	0.000198424	6.93259e-05	AKT1/IGF1/IL1B/NFE2L2/TNF	5
BP	GO:0009108	coenzyme biosynthetic process	7/69	261/18670	4.9618e-05	0.000199037	6.95402e-05	HIF1A/IFNG/IGF1/PPARA/PTGS2/STAT3/TP53	7
BP	GO:0042306	regulation of protein import into nucleus	4/69	55/18670	5.05461e-05	0.000202299	7.06799e-05	IFNG/MAPK1/PTGS2/TGFB1	4
BP	GO:0046456	icosanoid biosynthetic process	4/69	55/18670	5.05461e-05	0.000202299	7.06799e-05	IL1B/PTGS1/PTGS2/SIRT1	4
BP	GO:0015850	organic hydroxy compound transport	7/69	262/18670	5.0832e-05	0.000203213	7.0999e-05	AGTR1/NFKB1/NFKBIA/PON1/PPARG/SIRT1/SLC6A4	7
BP	GO:0051149	positive regulation of muscle cell differentiation	5/69	109/18670	5.16368e-05	0.000206196	7.20414e-05	BCL2/IGF1/MTOR/SIRT1/TGFB1	5
BP	GO:0097709	connective tissue replacement	3/69	20/18670	5.26492e-05	0.000209763	7.32876e-05	HIF1A/IL1A/TGFB1	3
BP	GO:1902993	positive regulation of amyloid precursor protein catabolic process	3/69	20/18670	5.26492e-05	0.000209763	7.32876e-05	CASP3/IFNG/TNF	3
BP	GO:0060688	regulation of morphogenesis of a branching structure	4/69	56/18670	5.42832e-05	0.000215542	7.53065e-05	ESR1/TGFB1/TNF/VEGFA	4
BP	GO:0090183	regulation of kidney development	4/69	56/18670	5.42832e-05	0.000215542	7.53065e-05	MMP9/MYC/TGFB1/VEGFA	4
BP	GO:1903078	positive regulation of protein localization to plasma membrane	4/69	56/18670	5.42832e-05	0.000215542	7.53065e-05	AKT1/EGFR/IFNG/TNF	4
BP	GO:0001654	eye development	8/69	362/18670	5.51527e-05	0.000218734	7.6422e-05	BCL2/EGFR/FASLG/HIF1A/JUN/STAT3/TGFB1/VEGFA	8
BP	GO:0051147	regulation of muscle cell differentiation	6/69	181/18670	5.52114e-05	0.000218734	7.6422e-05	BCL2/IGF1/MTOR/PPARA/SIRT1/TGFB1	6
BP	GO:0061138	morphogenesis of a branching epithelium	6/69	182/18670	5.6929e-05	0.000225285	7.87108e-05	BCL2/ESR1/MYC/TGFB1/TNF/VEGFA	6
BP	GO:0043123	positive regulation of I-kappaB kinase/NF-kappaB signaling	6/69	183/18670	5.8689e-05	0.000231091	8.07392e-05	AKT1/FASLG/IL1B/RELA/TLR4/TNF	6
BP	GO:0008645	hexose transmembrane transport	5/69	112/18670	5.87897e-05	0.000231091	8.07392e-05	AKT1/IGF1/IL1B/NFE2L2/TNF	5
BP	GO:0015918	sterol transport	5/69	112/18670	5.87897e-05	0.000231091	8.07392e-05	NFKB1/NFKBIA/PON1/PPARG/SIRT1	5
BP	GO:0042303	molting cycle	5/69	112/18670	5.87897e-05	0.000231091	8.07392e-05	BCL2/EGFR/PTGS2/RELA/TNF	5
BP	GO:0042633	hair cycle	5/69	112/18670	5.87897e-05	0.000231091	8.07392e-05	BCL2/EGFR/PTGS2/RELA/TNF	5
BP	GO:0050868	negative regulation of T cell activation	5/69	112/18670	5.87897e-05	0.000231091	8.07392e-05	CASP3/IFNB1/IL2/JAK3/TGFB1	5
BP	GO:0150063	visual system development	8/69	366/18670	5.95732e-05	0.000233909	8.17239e-05	BCL2/EGFR/FASLG/HIF1A/JUN/STAT3/TGFB1/VEGFA	8
BP	GO:0048639	positive regulation of developmental growth	6/69	184/18670	6.04923e-05	0.00023699	8.28002e-05	AKT1/BCL2/IGF1/MAPK1/MTOR/VEGFA	6
BP	GO:0050864	regulation of B cell activation	6/69	184/18670	6.04923e-05	0.00023699	8.28002e-05	BCL2/CASP3/IL2/IL6/TGFB1/TLR4	6
BP	GO:0033141	positive regulation of peptidyl-serine phosphorylation of STAT protein	3/69	21/18670	6.12616e-05	0.000238941	8.34817e-05	IFNA1/IFNB1/IFNG	3
BP	GO:0035743	CD4-positive, alpha-beta T cell cytokine production	3/69	21/18670	6.12616e-05	0.000238941	8.34817e-05	IFNB1/IL1B/IL6	3
BP	GO:0046716	muscle cell cellular homeostasis	3/69	21/18670	6.12616e-05	0.000238941	8.34817e-05	HIF1A/SOD1/TGFB1	3
BP	GO:1902884	positive regulation of response to oxidative stress	3/69	21/18670	6.12616e-05	0.000238941	8.34817e-05	SOD1/TLR4/TNF	3
BP	GO:0045165	cell fate commitment	7/69	270/18670	6.14493e-05	0.000239407	8.36448e-05	BCL2/CASP3/IL6/MTOR/PPARG/STAT3/TP53	7
BP	GO:0046328	regulation of JNK cascade	6/69	185/18670	6.23397e-05	0.000242408	8.4693e-05	AKT1/CD40LG/EGFR/IL1B/TLR4/TNF	6
BP	GO:1904589	regulation of protein import	4/69	58/18670	6.2357e-05	0.000242408	8.4693e-05	IFNG/MAPK1/PTGS2/TGFB1	4
BP	GO:0006909	phagocytosis	8/69	369/18670	6.30791e-05	0.000244944	8.55794e-05	IFNG/IL1B/MAPK1/PPARG/SOD1/TGFB1/TLR4/TNF	8
BP	GO:0005976	polysaccharide metabolic process	5/69	114/18670	6.39675e-05	0.000246762	8.62144e-05	AKT1/IGF1/MTOR/NFKB1/TGFB1	5
BP	GO:0006690	icosanoid metabolic process	5/69	114/18670	6.39675e-05	0.000246762	8.62144e-05	IL1B/PON1/PTGS1/PTGS2/SIRT1	5
BP	GO:0015749	monosaccharide transmembrane transport	5/69	114/18670	6.39675e-05	0.000246762	8.62144e-05	AKT1/IGF1/IL1B/NFE2L2/TNF	5
BP	GO:0030218	erythrocyte differentiation	5/69	114/18670	6.39675e-05	0.000246762	8.62144e-05	CASP3/HIF1A/JAK3/STAT3/VEGFA	5
BP	GO:0042752	regulation of circadian rhythm	5/69	114/18670	6.39675e-05	0.000246762	8.62144e-05	MAPK8/MTOR/PPARA/PPARG/TP53	5
BP	GO:0045446	endothelial cell differentiation	5/69	114/18670	6.39675e-05	0.000246762	8.62144e-05	ICAM1/IL1B/TNF/VEGFA/XDH	5
BP	GO:0030308	negative regulation of cell growth	6/69	186/18670	6.42319e-05	0.00024751	8.64759e-05	BCL2/PPARA/PPARG/SIRT1/TGFB1/TP53	6
BP	GO:0048880	sensory system development	8/69	371/18670	6.55106e-05	0.000252162	8.81012e-05	BCL2/EGFR/FASLG/HIF1A/JUN/STAT3/TGFB1/VEGFA	8
BP	GO:0032963	collagen metabolic process	5/69	115/18670	6.66849e-05	0.000255647	8.93188e-05	HIF1A/IL6/MMP9/PPARG/TGFB1	5
BP	GO:1904375	regulation of protein localization to cell periphery	5/69	115/18670	6.66849e-05	0.000255647	8.93188e-05	AKT1/EGFR/IFNG/TGFB1/TNF	5
BP	GO:0001658	branching involved in ureteric bud morphogenesis	4/69	59/18670	6.67064e-05	0.000255647	8.93188e-05	BCL2/MYC/TGFB1/VEGFA	4
BP	GO:0001885	endothelial cell development	4/69	59/18670	6.67064e-05	0.000255647	8.93188e-05	ICAM1/IL1B/TNF/VEGFA	4
BP	GO:0001701	in utero embryonic development	8/69	373/18670	6.80198e-05	0.000260397	9.09784e-05	AKT1/EGFR/HIF1A/IGF1/MAPK1/NOS3/TP53/VEGFA	8
BP	GO:0034219	carbohydrate transmembrane transport	5/69	116/18670	6.94904e-05	0.00026545	9.27438e-05	AKT1/IGF1/IL1B/NFE2L2/TNF	5
BP	GO:1900180	regulation of protein localization to nucleus	5/69	116/18670	6.94904e-05	0.00026545	9.27438e-05	AKT1/IFNG/MAPK1/PTGS2/TGFB1	5
BP	GO:0006925	inflammatory cell apoptotic process	3/69	22/18670	7.07468e-05	0.000268792	9.39114e-05	FASLG/IL6/SIRT1	3
BP	GO:0031281	positive regulation of cyclase activity	3/69	22/18670	7.07468e-05	0.000268792	9.39114e-05	MAPK8/NOS2/NOS3	3
BP	GO:0032928	regulation of superoxide anion generation	3/69	22/18670	7.07468e-05	0.000268792	9.39114e-05	EGFR/SOD1/TGFB1	3
BP	GO:0051000	positive regulation of nitric-oxide synthase activity	3/69	22/18670	7.07468e-05	0.000268792	9.39114e-05	AKT1/HIF1A/TNF	3
BP	GO:0051195	negative regulation of cofactor metabolic process	3/69	22/18670	7.07468e-05	0.000268792	9.39114e-05	PPARA/STAT3/TP53	3
BP	GO:0046324	regulation of glucose import	4/69	60/18670	7.12729e-05	0.000270499	9.45077e-05	AKT1/IGF1/NFE2L2/TNF	4
BP	GO:0060759	regulation of response to cytokine stimulus	6/69	190/18670	7.22652e-05	0.000273839	9.56746e-05	HIF1A/IFNG/IL6/PPARG/TLR4/TNF	6
BP	GO:0010822	positive regulation of mitochondrion organization	5/69	117/18670	7.23862e-05	0.000273839	9.56746e-05	BCL2/HIF1A/MAPK8/MMP9/TP53	5
BP	GO:0051153	regulation of striated muscle cell differentiation	5/69	117/18670	7.23862e-05	0.000273839	9.56746e-05	BCL2/IGF1/MTOR/PPARA/TGFB1	5
BP	GO:0071478	cellular response to radiation	6/69	191/18670	7.43938e-05	0.000281132	9.82226e-05	CASP9/MYC/PTGS2/SIRT1/TGFB1/TP53	6
BP	GO:0007405	neuroblast proliferation	4/69	61/18670	7.60629e-05	0.000285905	9.98905e-05	HIF1A/TGFB1/TP53/VEGFA	4
BP	GO:0030888	regulation of B cell proliferation	4/69	61/18670	7.60629e-05	0.000285905	9.98905e-05	BCL2/CASP3/IL2/TLR4	4
BP	GO:0032370	positive regulation of lipid transport	4/69	61/18670	7.60629e-05	0.000285905	9.98905e-05	IL1B/NFKBIA/PON1/SIRT1	4
BP	GO:0090303	positive regulation of wound healing	4/69	61/18670	7.60629e-05	0.000285905	9.98905e-05	MTOR/NFE2L2/SELP/TLR4	4
BP	GO:2001244	positive regulation of intrinsic apoptotic signaling pathway	4/69	61/18670	7.60629e-05	0.000285905	9.98905e-05	BCL2/SIRT1/SOD1/TP53	4
BP	GO:0009152	purine ribonucleotide biosynthetic process	7/69	280/18670	7.72094e-05	0.000289597	0.00010118	HIF1A/IFNG/IGF1/PPARA/STAT3/TGFB1/TP53	7
BP	GO:0060047	heart contraction	7/69	280/18670	7.72094e-05	0.000289597	0.00010118	ACE/ACE2/IL2/MTOR/NOS3/SOD1/SREBF1	7
BP	GO:0007173	epidermal growth factor receptor signaling pathway	5/69	119/18670	7.84561e-05	0.00029396	0.000102705	AKT1/EGFR/FASLG/MMP9/TGFB1	5
BP	GO:0051224	negative regulation of protein transport	6/69	193/18670	7.88011e-05	0.000294939	0.000103047	HMGCR/IL1B/OPRM1/SREBF1/TNF/TXN	6
BP	GO:0030100	regulation of endocytosis	7/69	281/18670	7.89519e-05	0.00029519	0.000103134	IFNG/IL1B/PPARG/SOD1/TGFB1/TNF/VEGFA	7
BP	GO:0002753	cytoplasmic pattern recognition receptor signaling pathway	4/69	62/18670	8.1083e-05	0.000300197	0.000104884	NFKBIA/RELA/RPS27A/TLR4	4
BP	GO:0010676	positive regulation of cellular carbohydrate metabolic process	4/69	62/18670	8.1083e-05	0.000300197	0.000104884	AKT1/IGF1/PPARA/SIRT1	4
BP	GO:0055025	positive regulation of cardiac muscle tissue development	4/69	62/18670	8.1083e-05	0.000300197	0.000104884	IGF1/MAPK1/MTOR/TGFB1	4
BP	GO:0070265	necrotic cell death	4/69	62/18670	8.1083e-05	0.000300197	0.000104884	FASLG/TLR4/TNF/TP53	4
BP	GO:0032373	positive regulation of sterol transport	3/69	23/18670	8.11437e-05	0.000300197	0.000104884	NFKBIA/PON1/SIRT1	3
BP	GO:0032376	positive regulation of cholesterol transport	3/69	23/18670	8.11437e-05	0.000300197	0.000104884	NFKBIA/PON1/SIRT1	3
BP	GO:0033139	regulation of peptidyl-serine phosphorylation of STAT protein	3/69	23/18670	8.11437e-05	0.000300197	0.000104884	IFNA1/IFNB1/IFNG	3
BP	GO:0045821	positive regulation of glycolytic process	3/69	23/18670	8.11437e-05	0.000300197	0.000104884	HIF1A/IFNG/IGF1	3
BP	GO:0050995	negative regulation of lipid catabolic process	3/69	23/18670	8.11437e-05	0.000300197	0.000104884	AKT1/IL1B/TNF	3
BP	GO:0051043	regulation of membrane protein ectodomain proteolysis	3/69	23/18670	8.11437e-05	0.000300197	0.000104884	IFNG/IL1B/TNF	3
BP	GO:0002698	negative regulation of immune effector process	5/69	120/18670	8.16344e-05	0.000301064	0.000105187	IFNB1/IL2/JAK3/TGFB1/TNF	5
BP	GO:0022612	gland morphogenesis	5/69	120/18670	8.16344e-05	0.000301064	0.000105187	BCL2/EGFR/ESR1/TGFB1/TNF	5
BP	GO:0072089	stem cell proliferation	5/69	120/18670	8.16344e-05	0.000301064	0.000105187	ACE/HIF1A/TGFB1/TP53/VEGFA	5
BP	GO:0016579	protein deubiquitination	7/69	283/18670	8.25335e-05	0.000304062	0.000106234	ESR1/HIF1A/MYC/NFKBIA/RPS27A/TP53/TRIM21	7
BP	GO:0046718	viral entry into host cell	5/69	121/18670	8.49109e-05	0.000312493	0.00010918	ACE2/EGFR/ICAM1/PPIA/TRIM21	5
BP	GO:0001763	morphogenesis of a branching structure	6/69	196/18670	8.58003e-05	0.000315437	0.000110208	BCL2/ESR1/MYC/TGFB1/TNF/VEGFA	6
BP	GO:0042982	amyloid precursor protein metabolic process	4/69	63/18670	8.634e-05	0.00031643	0.000110555	CASP3/IFNG/IGF1/TNF	4
BP	GO:0046622	positive regulation of organ growth	4/69	63/18670	8.634e-05	0.00031643	0.000110555	AKT1/IGF1/MAPK1/MTOR	4
BP	GO:1904377	positive regulation of protein localization to cell periphery	4/69	63/18670	8.634e-05	0.00031643	0.000110555	AKT1/EGFR/IFNG/TNF	4
BP	GO:0044262	cellular carbohydrate metabolic process	7/69	286/18670	8.81538e-05	0.000321385	0.000112286	AKT1/IGF1/MTOR/PPARA/SIRT1/STAT3/TP53	7
BP	GO:0009749	response to glucose	6/69	197/18670	8.82405e-05	0.000321385	0.000112286	CASP3/HIF1A/HMGCR/ICAM1/SREBF1/TGFB1	6
BP	GO:1904950	negative regulation of establishment of protein localization	6/69	197/18670	8.82405e-05	0.000321385	0.000112286	HMGCR/IL1B/OPRM1/SREBF1/TNF/TXN	6
BP	GO:0034101	erythrocyte homeostasis	5/69	122/18670	8.82878e-05	0.000321385	0.000112286	CASP3/HIF1A/JAK3/STAT3/VEGFA	5
BP	GO:0043500	muscle adaptation	5/69	122/18670	8.82878e-05	0.000321385	0.000112286	IGF1/IL1B/MTOR/NOS3/PPARA	5
BP	GO:0002446	neutrophil mediated immunity	9/69	499/18670	8.83307e-05	0.000321385	0.000112286	ACE/CAT/IL6/MAPK1/MMP9/MPO/NFKB1/PPIA/TNFAIP6	9
BP	GO:0050900	leukocyte migration	9/69	499/18670	8.83307e-05	0.000321385	0.000112286	AKT1/ICAM1/IL1B/IL6/PPIA/SELP/TGFB1/TNF/VEGFA	9
BP	GO:0031099	regeneration	6/69	198/18670	9.07356e-05	0.000329454	0.000115106	BCL2/EGFR/IGF1/JUN/PPARG/TGFB1	6
BP	GO:0060541	respiratory system development	6/69	198/18670	9.07356e-05	0.000329454	0.000115106	EGFR/MAPK1/NOS3/SREBF1/TNF/VEGFA	6
BP	GO:2000378	negative regulation of reactive oxygen species metabolic process	4/69	64/18670	9.18406e-05	0.000333123	0.000116388	BCL2/HIF1A/STAT3/TP53	4
BP	GO:2000178	negative regulation of neural precursor cell proliferation	3/69	24/18670	9.24904e-05	0.000335135	0.00011709	SLC6A4/TGFB1/TP53	3
BP	GO:0007179	transforming growth factor beta receptor signaling pathway	6/69	199/18670	9.32866e-05	0.00033698	0.000117735	FOS/JUN/RPS27A/SIRT1/TGFB1/TP53	6
BP	GO:0016052	carbohydrate catabolic process	6/69	199/18670	9.32866e-05	0.00033698	0.000117735	HIF1A/IFNG/IGF1/PPARA/STAT3/TP53	6
BP	GO:0050866	negative regulation of cell activation	6/69	199/18670	9.32866e-05	0.00033698	0.000117735	CASP3/IFNB1/IL2/JAK3/NOS3/TGFB1	6
BP	GO:0003015	heart process	7/69	290/18670	9.613e-05	0.000346895	0.000121199	ACE/ACE2/IL2/MTOR/NOS3/SOD1/SREBF1	7
BP	GO:0032729	positive regulation of interferon-gamma production	4/69	65/18670	9.75915e-05	0.000351449	0.00012279	IL1B/IL2/TLR4/TNF	4
BP	GO:0060675	ureteric bud morphogenesis	4/69	65/18670	9.75915e-05	0.000351449	0.00012279	BCL2/MYC/TGFB1/VEGFA	4
BP	GO:0005996	monosaccharide metabolic process	7/69	292/18670	0.000100333	0.000360954	0.000126111	AKT1/IGF1/MTOR/PPARA/SIRT1/TNF/TP53	7
BP	GO:0009260	ribonucleotide biosynthetic process	7/69	293/18670	0.000102491	0.000368339	0.000128691	HIF1A/IFNG/IGF1/PPARA/STAT3/TGFB1/TP53	7
BP	GO:0040014	regulation of multicellular organism growth	4/69	66/18670	0.0001036	0.000371188	0.000129687	BCL2/IGF1/SOD1/STAT3	4
BP	GO:0051785	positive regulation of nuclear division	4/69	66/18670	0.0001036	0.000371188	0.000129687	IGF1/IL1A/IL1B/TGFB1	4
BP	GO:0072171	mesonephric tubule morphogenesis	4/69	66/18670	0.0001036	0.000371188	0.000129687	BCL2/MYC/TGFB1/VEGFA	4
BP	GO:0030813	positive regulation of nucleotide catabolic process	3/69	25/18670	0.000104825	0.000372922	0.000130293	HIF1A/IFNG/IGF1	3
BP	GO:0032104	regulation of response to extracellular stimulus	3/69	25/18670	0.000104825	0.000372922	0.000130293	MTOR/OPRM1/PPARA	3
BP	GO:0032107	regulation of response to nutrient levels	3/69	25/18670	0.000104825	0.000372922	0.000130293	MTOR/OPRM1/PPARA	3
BP	GO:0045672	positive regulation of osteoclast differentiation	3/69	25/18670	0.000104825	0.000372922	0.000130293	FOS/IFNG/TNF	3
BP	GO:0051197	positive regulation of coenzyme metabolic process	3/69	25/18670	0.000104825	0.000372922	0.000130293	HIF1A/IFNG/IGF1	3
BP	GO:0061050	regulation of cell growth involved in cardiac muscle cell development	3/69	25/18670	0.000104825	0.000372922	0.000130293	IGF1/MTOR/PPARA	3
BP	GO:2000679	positive regulation of transcription regulatory region DNA binding	3/69	25/18670	0.000104825	0.000372922	0.000130293	IFNG/IGF1/TGFB1	3
BP	GO:0016236	macroautophagy	7/69	295/18670	0.000106919	0.000379604	0.000132627	AKT1/CASP3/HIF1A/MAPK8/MTOR/SIRT1/TP53	7
BP	GO:0050768	negative regulation of neurogenesis	7/69	295/18670	0.000106919	0.000379604	0.000132627	IL1B/IL6/SLC6A4/STAT3/TGFB1/TNF/TP53	7
BP	GO:0090068	positive regulation of cell cycle process	7/69	298/18670	0.000113852	0.000403812	0.000141085	AKT1/EGFR/IGF1/IL1A/IL1B/TGFB1/TP53	7
BP	GO:0071482	cellular response to light stimulus	5/69	129/18670	0.000114914	0.000407169	0.000142258	CASP9/MYC/PTGS2/SIRT1/TP53	5
BP	GO:0070646	protein modification by small protein removal	7/69	299/18670	0.000116243	0.000410836	0.000143539	ESR1/HIF1A/MYC/NFKBIA/RPS27A/TP53/TRIM21	7
BP	GO:0006732	coenzyme metabolic process	8/69	403/18670	0.000116372	0.000410836	0.000143539	HIF1A/HMGCR/IFNG/IGF1/PPARA/PTGS2/STAT3/TP53	8
BP	GO:0035924	cellular response to vascular endothelial growth factor stimulus	4/69	68/18670	0.000116415	0.000410836	0.000143539	AKT1/RELA/VEGFA/XDH	4
BP	GO:0046323	glucose import	4/69	68/18670	0.000116415	0.000410836	0.000143539	AKT1/IGF1/NFE2L2/TNF	4
BP	GO:0003081	regulation of systemic arterial blood pressure by renin-angiotensin	3/69	26/18670	0.000118184	0.000414174	0.000144705	ACE/ACE2/AGTR1	3
BP	GO:0030194	positive regulation of blood coagulation	3/69	26/18670	0.000118184	0.000414174	0.000144705	NFE2L2/SELP/TLR4	3
BP	GO:0072539	T-helper 17 cell differentiation	3/69	26/18670	0.000118184	0.000414174	0.000144705	IL2/IL6/STAT3	3
BP	GO:1900048	positive regulation of hemostasis	3/69	26/18670	0.000118184	0.000414174	0.000144705	NFE2L2/SELP/TLR4	3
BP	GO:1900739	regulation of protein insertion into mitochondrial membrane involved in apoptotic signaling pathway	3/69	26/18670	0.000118184	0.000414174	0.000144705	BCL2/MAPK8/TP53	3
BP	GO:1900740	positive regulation of protein insertion into mitochondrial membrane involved in apoptotic signaling pathway	3/69	26/18670	0.000118184	0.000414174	0.000144705	BCL2/MAPK8/TP53	3
BP	GO:1903579	negative regulation of ATP metabolic process	3/69	26/18670	0.000118184	0.000414174	0.000144705	PPARA/STAT3/TP53	3
BP	GO:0046390	ribose phosphate biosynthetic process	7/69	300/18670	0.000118674	0.000415477	0.000145161	HIF1A/IFNG/IGF1/PPARA/STAT3/TGFB1/TP53	7
BP	GO:0050792	regulation of viral process	6/69	208/18670	0.000118916	0.000415909	0.000145312	BCL2/IFNB1/JUN/PPIA/TNF/TRIM21	6
BP	GO:0051701	interaction with host	6/69	209/18670	0.000122077	0.000426544	0.000149027	ACE2/EGFR/ICAM1/PPIA/TGFB1/TRIM21	6
BP	GO:0003158	endothelium development	5/69	132/18670	0.000128046	0.000446513	0.000156004	ICAM1/IL1B/TNF/VEGFA/XDH	5
BP	GO:0055007	cardiac muscle cell differentiation	5/69	132/18670	0.000128046	0.000446513	0.000156004	IGF1/MTOR/PPARA/TGFB1/VEGFA	5
BP	GO:0046034	ATP metabolic process	7/69	305/18670	0.000131461	0.000457968	0.000160006	HIF1A/IFNG/IGF1/PPARA/STAT3/TGFB1/TP53	7
BP	GO:0035902	response to immobilization stress	3/69	27/18670	0.000132606	0.000459904	0.000160683	FOS/PPARG/TGFB1	3
BP	GO:0042501	serine phosphorylation of STAT protein	3/69	27/18670	0.000132606	0.000459904	0.000160683	IFNA1/IFNB1/IFNG	3
BP	GO:0050820	positive regulation of coagulation	3/69	27/18670	0.000132606	0.000459904	0.000160683	NFE2L2/SELP/TLR4	3
BP	GO:2000144	positive regulation of DNA-templated transcription, initiation	3/69	27/18670	0.000132606	0.000459904	0.000160683	ESR1/JUN/TP53	3
BP	GO:0002705	positive regulation of leukocyte mediated immunity	5/69	133/18670	0.00013267	0.000459904	0.000160683	IL1B/IL2/IL6/TGFB1/TNF	5
BP	GO:0006766	vitamin metabolic process	5/69	134/18670	0.00013742	0.000473575	0.000165459	CYP3A4/IFNG/IL1B/NFKB1/TNF	5
BP	GO:0030260	entry into host cell	5/69	134/18670	0.00013742	0.000473575	0.000165459	ACE2/EGFR/ICAM1/PPIA/TRIM21	5
BP	GO:0044409	entry into host	5/69	134/18670	0.00013742	0.000473575	0.000165459	ACE2/EGFR/ICAM1/PPIA/TRIM21	5
BP	GO:0048565	digestive tract development	5/69	134/18670	0.00013742	0.000473575	0.000165459	BCL2/EGFR/HIF1A/TGFB1/TNF	5
BP	GO:0051806	entry into cell of other organism involved in symbiotic interaction	5/69	134/18670	0.00013742	0.000473575	0.000165459	ACE2/EGFR/ICAM1/PPIA/TRIM21	5
BP	GO:0051828	entry into other organism involved in symbiotic interaction	5/69	134/18670	0.00013742	0.000473575	0.000165459	ACE2/EGFR/ICAM1/PPIA/TRIM21	5
BP	GO:2001020	regulation of response to DNA damage stimulus	6/69	214/18670	0.000138903	0.000478219	0.000167081	BCL2/CASP9/EGFR/MYC/SIRT1/TP53	6
BP	GO:0060359	response to ammonium ion	5/69	135/18670	0.0001423	0.000489434	0.000171	CASP3/MAPK1/MTOR/OPRM1/RELA	5
BP	GO:0032388	positive regulation of intracellular transport	6/69	215/18670	0.000142479	0.000489573	0.000171048	IFNG/IL1B/MAPK1/PTGS2/TGFB1/TP53	6
BP	GO:0051155	positive regulation of striated muscle cell differentiation	4/69	72/18670	0.00014544	0.000498773	0.000174263	BCL2/IGF1/MTOR/TGFB1	4
BP	GO:1903747	regulation of establishment of protein localization to mitochondrion	4/69	72/18670	0.00014544	0.000498773	0.000174263	BCL2/MAPK8/SREBF1/TP53	4
BP	GO:0032869	cellular response to insulin stimulus	6/69	216/18670	0.000146128	0.000500644	0.000174916	AKT1/IL1B/PPARG/RELA/SIRT1/SREBF1	6
BP	GO:0034368	protein-lipid complex remodeling	3/69	28/18670	0.000148126	0.000505034	0.00017645	AGTR1/ALB/MPO	3
BP	GO:0034369	plasma lipoprotein particle remodeling	3/69	28/18670	0.000148126	0.000505034	0.00017645	AGTR1/ALB/MPO	3
BP	GO:0045408	regulation of interleukin-6 biosynthetic process	3/69	28/18670	0.000148126	0.000505034	0.00017645	IL1B/STAT3/TNF	3
BP	GO:1900543	negative regulation of purine nucleotide metabolic process	3/69	28/18670	0.000148126	0.000505034	0.00017645	PPARA/STAT3/TP53	3
BP	GO:1904994	regulation of leukocyte adhesion to vascular endothelial cell	3/69	28/18670	0.000148126	0.000505034	0.00017645	ICAM1/RELA/TNF	3
BP	GO:0043393	regulation of protein binding	6/69	217/18670	0.00014985	0.000510417	0.000178331	ACE/AKT1/BCL2/MAPK8/MMP9/PPARA	6
BP	GO:0034605	cellular response to heat	5/69	137/18670	0.000152457	0.000518294	0.000181083	IL1A/MAPK1/MTOR/PTGS2/SIRT1	5
BP	GO:0072655	establishment of protein localization to mitochondrion	5/69	137/18670	0.000152457	0.000518294	0.000181083	AKT1/BCL2/MAPK8/SREBF1/TP53	5
BP	GO:0019722	calcium-mediated signaling	6/69	218/18670	0.000153647	0.000521836	0.000182321	AGTR1/EGFR/IGF1/MTOR/SELP/TNF	6
BP	GO:0043062	extracellular structure organization	8/69	422/18670	0.000159664	0.000541751	0.000189279	AGTR1/ALB/ICAM1/IL6/MMP9/MPO/TGFB1/TNF	8
BP	GO:0051961	negative regulation of nervous system development	7/69	315/18670	0.000160401	0.000543725	0.000189968	IL1B/IL6/SLC6A4/STAT3/TGFB1/TNF/TP53	7
BP	GO:0072078	nephron tubule morphogenesis	4/69	74/18670	0.000161764	0.000547293	0.000191215	BCL2/MYC/TGFB1/VEGFA	4
BP	GO:1903036	positive regulation of response to wounding	4/69	74/18670	0.000161764	0.000547293	0.000191215	MTOR/NFE2L2/SELP/TLR4	4
BP	GO:0032386	regulation of intracellular transport	8/69	423/18670	0.000162268	0.000548472	0.000191627	IFNG/IL1B/MAPK1/PTGS2/SREBF1/TGFB1/TP53/TXN	8
BP	GO:0050715	positive regulation of cytokine secretion	5/69	139/18670	0.000163159	0.000550956	0.000192494	IFNG/IL1A/IL1B/TLR4/TNF	5
BP	GO:0005979	regulation of glycogen biosynthetic process	3/69	29/18670	0.000164781	0.000552196	0.000192928	AKT1/IGF1/MTOR	3
BP	GO:0010962	regulation of glucan biosynthetic process	3/69	29/18670	0.000164781	0.000552196	0.000192928	AKT1/IGF1/MTOR	3
BP	GO:0034367	protein-containing complex remodeling	3/69	29/18670	0.000164781	0.000552196	0.000192928	AGTR1/ALB/MPO	3
BP	GO:0042226	interleukin-6 biosynthetic process	3/69	29/18670	0.000164781	0.000552196	0.000192928	IL1B/STAT3/TNF	3
BP	GO:0045980	negative regulation of nucleotide metabolic process	3/69	29/18670	0.000164781	0.000552196	0.000192928	PPARA/STAT3/TP53	3
BP	GO:0070229	negative regulation of lymphocyte apoptotic process	3/69	29/18670	0.000164781	0.000552196	0.000192928	HIF1A/IL2/JAK3	3
BP	GO:0072538	T-helper 17 type immune response	3/69	29/18670	0.000164781	0.000552196	0.000192928	IL2/IL6/STAT3	3
BP	GO:2000727	positive regulation of cardiac muscle cell differentiation	3/69	29/18670	0.000164781	0.000552196	0.000192928	IGF1/MTOR/TGFB1	3
BP	GO:0001837	epithelial to mesenchymal transition	5/69	140/18670	0.000168721	0.000564327	0.000197166	HIF1A/IL1B/IL6/MTOR/TGFB1	5
BP	GO:0072073	kidney epithelium development	5/69	140/18670	0.000168721	0.000564327	0.000197166	BCL2/CAT/MYC/TGFB1/VEGFA	5
BP	GO:0043903	regulation of symbiosis, encompassing mutualism through parasitism	6/69	222/18670	0.000169604	0.000566742	0.00019801	BCL2/IFNB1/JUN/PPIA/TNF/TRIM21	6
BP	GO:0008286	insulin receptor signaling pathway	5/69	141/18670	0.000174427	0.000581204	0.000203063	AKT1/IL1B/RELA/SIRT1/SREBF1	5
BP	GO:0050709	negative regulation of protein secretion	5/69	141/18670	0.000174427	0.000581204	0.000203063	HMGCR/IL1B/OPRM1/SREBF1/TNF	5
BP	GO:0070585	protein localization to mitochondrion	5/69	141/18670	0.000174427	0.000581204	0.000203063	AKT1/BCL2/MAPK8/SREBF1/TP53	5
BP	GO:0046902	regulation of mitochondrial membrane permeability	4/69	76/18670	0.000179372	0.000596552	0.000208425	BCL2/MAPK8/STAT3/TP53	4
BP	GO:0072088	nephron epithelium morphogenesis	4/69	76/18670	0.000179372	0.000596552	0.000208425	BCL2/MYC/TGFB1/VEGFA	4
BP	GO:0050871	positive regulation of B cell activation	5/69	142/18670	0.000180279	0.000599004	0.000209282	BCL2/IL2/IL6/TGFB1/TLR4	5
BP	GO:0001782	B cell homeostasis	3/69	30/18670	0.000182606	0.000603886	0.000210987	BCL2/CASP3/HIF1A	3
BP	GO:0001844	protein insertion into mitochondrial membrane involved in apoptotic signaling pathway	3/69	30/18670	0.000182606	0.000603886	0.000210987	BCL2/MAPK8/TP53	3
BP	GO:0048147	negative regulation of fibroblast proliferation	3/69	30/18670	0.000182606	0.000603886	0.000210987	MYC/PPARG/TP53	3
BP	GO:0061082	myeloid leukocyte cytokine production	3/69	30/18670	0.000182606	0.000603886	0.000210987	SIRT1/TGFB1/TLR4	3
BP	GO:0070168	negative regulation of biomineral tissue development	3/69	30/18670	0.000182606	0.000603886	0.000210987	HIF1A/NOS3/TGFB1	3
BP	GO:0008306	associative learning	4/69	78/18670	0.000198324	0.000653412	0.000228291	FOS/HIF1A/HMGCR/MTOR	4
BP	GO:0055021	regulation of cardiac muscle tissue growth	4/69	78/18670	0.000198324	0.000653412	0.000228291	IGF1/MAPK1/MTOR/PPARA	4
BP	GO:0061333	renal tubule morphogenesis	4/69	78/18670	0.000198324	0.000653412	0.000228291	BCL2/MYC/TGFB1/VEGFA	4
BP	GO:0072028	nephron morphogenesis	4/69	78/18670	0.000198324	0.000653412	0.000228291	BCL2/MYC/TGFB1/VEGFA	4
BP	GO:0071901	negative regulation of protein serine/threonine kinase activity	5/69	145/18670	0.000198739	0.000654167	0.000228555	AKT1/CASP3/HMGCR/IL1B/SIRT1	5
BP	GO:0002724	regulation of T cell cytokine production	3/69	31/18670	0.000201637	0.000660005	0.000230594	IFNB1/IL1B/IL6	3
BP	GO:0010543	regulation of platelet activation	3/69	31/18670	0.000201637	0.000660005	0.000230594	NOS3/SELP/TLR4	3
BP	GO:0033198	response to ATP	3/69	31/18670	0.000201637	0.000660005	0.000230594	IL1B/PTGS2/SOD1	3
BP	GO:0043457	regulation of cellular respiration	3/69	31/18670	0.000201637	0.000660005	0.000230594	HIF1A/IFNG/NOS2	3
BP	GO:0045742	positive regulation of epidermal growth factor receptor signaling pathway	3/69	31/18670	0.000201637	0.000660005	0.000230594	AKT1/FASLG/MMP9	3
BP	GO:1902253	regulation of intrinsic apoptotic signaling pathway by p53 class mediator	3/69	31/18670	0.000201637	0.000660005	0.000230594	BCL2/SIRT1/TP53	3
BP	GO:0051250	negative regulation of lymphocyte activation	5/69	146/18670	0.000205202	0.000670427	0.000234236	CASP3/IFNB1/IL2/JAK3/TGFB1	5
BP	GO:0055123	digestive system development	5/69	146/18670	0.000205202	0.000670427	0.000234236	BCL2/EGFR/HIF1A/TGFB1/TNF	5
BP	GO:0061351	neural precursor cell proliferation	5/69	147/18670	0.000211824	0.000691421	0.000241571	HIF1A/SLC6A4/TGFB1/TP53/VEGFA	5
BP	GO:0002792	negative regulation of peptide secretion	5/69	148/18670	0.000218607	0.000712243	0.000248846	HMGCR/IL1B/OPRM1/SREBF1/TNF	5
BP	GO:0008643	carbohydrate transport	5/69	148/18670	0.000218607	0.000712243	0.000248846	AKT1/IGF1/IL1B/NFE2L2/TNF	5
BP	GO:0048738	cardiac muscle tissue development	6/69	233/18670	0.000220332	0.000717199	0.000250577	IGF1/MAPK1/MTOR/PPARA/TGFB1/VEGFA	6
BP	GO:0045589	regulation of regulatory T cell differentiation	3/69	32/18670	0.000221908	0.000720332	0.000251672	IFNG/IL2/TGFB1	3
BP	GO:0055094	response to lipoprotein particle	3/69	32/18670	0.000221908	0.000720332	0.000251672	AKT1/PPARG/TLR4	3
BP	GO:1900745	positive regulation of p38MAPK cascade	3/69	32/18670	0.000221908	0.000720332	0.000251672	IL1B/VEGFA/XDH	3
BP	GO:0015849	organic acid transport	7/69	333/18670	0.000225424	0.000729482	0.000254868	ACE/ACE2/AKT1/IL1B/NOS2/PPARA/PPARG	7
BP	GO:0046942	carboxylic acid transport	7/69	333/18670	0.000225424	0.000729482	0.000254868	ACE/ACE2/AKT1/IL1B/NOS2/PPARA/PPARG	7
BP	GO:0048592	eye morphogenesis	5/69	149/18670	0.000225555	0.000729482	0.000254868	BCL2/FASLG/HIF1A/STAT3/VEGFA	5
BP	GO:1903900	regulation of viral life cycle	5/69	149/18670	0.000225555	0.000729482	0.000254868	BCL2/IFNB1/PPIA/TNF/TRIM21	5
BP	GO:0030512	negative regulation of transforming growth factor beta receptor signaling pathway	4/69	81/18670	0.000229402	0.000741244	0.000258978	RPS27A/SIRT1/TGFB1/TP53	4
BP	GO:0006469	negative regulation of protein kinase activity	6/69	235/18670	0.00023072	0.000744135	0.000259988	AKT1/CASP3/HMGCR/IFNG/IL1B/SIRT1	6
BP	GO:0046777	protein autophosphorylation	6/69	235/18670	0.00023072	0.000744135	0.000259988	ACE/AKT1/EGFR/JUN/MTOR/VEGFA	6
BP	GO:0008203	cholesterol metabolic process	5/69	150/18670	0.00023267	0.000749739	0.000261946	CAT/HMGCR/PON1/SOD1/SREBF1	5
BP	GO:0009205	purine ribonucleoside triphosphate metabolic process	7/69	335/18670	0.0002338	0.00075269	0.000262977	HIF1A/IFNG/IGF1/PPARA/STAT3/TGFB1/TP53	7
BP	GO:0016999	antibiotic metabolic process	5/69	151/18670	0.000239955	0.0007718	0.000269654	CAT/EGFR/MPO/SOD1/STAT3	5
BP	GO:0030279	negative regulation of ossification	4/69	82/18670	0.000240499	0.000772139	0.000269772	BCL2/HIF1A/TGFB1/TNF	4
BP	GO:0032637	interleukin-8 production	4/69	82/18670	0.000240499	0.000772139	0.000269772	IL1B/NOS2/TLR4/TNF	4
BP	GO:0014072	response to isoquinoline alkaloid	3/69	33/18670	0.000243454	0.000775969	0.00027111	MTOR/OPRM1/RELA	3
BP	GO:0016242	negative regulation of macroautophagy	3/69	33/18670	0.000243454	0.000775969	0.00027111	AKT1/MTOR/TP53	3
BP	GO:0033028	myeloid cell apoptotic process	3/69	33/18670	0.000243454	0.000775969	0.00027111	BCL2/IL6/SIRT1	3
BP	GO:0042755	eating behavior	3/69	33/18670	0.000243454	0.000775969	0.00027111	MTOR/OPRM1/STAT3	3
BP	GO:0043278	response to morphine	3/69	33/18670	0.000243454	0.000775969	0.00027111	MTOR/OPRM1/RELA	3
BP	GO:0051204	protein insertion into mitochondrial membrane	3/69	33/18670	0.000243454	0.000775969	0.00027111	BCL2/MAPK8/TP53	3
BP	GO:0070232	regulation of T cell apoptotic process	3/69	33/18670	0.000243454	0.000775969	0.00027111	HIF1A/JAK3/TP53	3
BP	GO:1901186	positive regulation of ERBB signaling pathway	3/69	33/18670	0.000243454	0.000775969	0.00027111	AKT1/FASLG/MMP9	3
BP	GO:0030258	lipid modification	6/69	238/18670	0.000247022	0.000786629	0.000274835	AGTR1/AKT1/CYP3A4/MTOR/PPARA/PPARG	6
BP	GO:0032675	regulation of interleukin-6 production	5/69	152/18670	0.000247412	0.000787158	0.00027502	IL1B/IL6/STAT3/TLR4/TNF	5
BP	GO:1903845	negative regulation of cellular response to transforming growth factor beta stimulus	4/69	83/18670	0.000251976	0.000800957	0.000279841	RPS27A/SIRT1/TGFB1/TP53	4
BP	GO:0009167	purine ribonucleoside monophosphate metabolic process	7/69	340/18670	0.000255844	0.000812519	0.00028388	HIF1A/IFNG/IGF1/PPARA/STAT3/TGFB1/TP53	7
BP	GO:0050663	cytokine secretion	6/69	240/18670	0.000258385	0.000819849	0.000286441	IFNG/IL1A/IL1B/NOS2/TLR4/TNF	6
BP	GO:0009126	purine nucleoside monophosphate metabolic process	7/69	341/18670	0.000260448	0.000824909	0.000288209	HIF1A/IFNG/IGF1/PPARA/STAT3/TGFB1/TP53	7
BP	GO:0009199	ribonucleoside triphosphate metabolic process	7/69	341/18670	0.000260448	0.000824909	0.000288209	HIF1A/IFNG/IGF1/PPARA/STAT3/TGFB1/TP53	7
BP	GO:0014910	regulation of smooth muscle cell migration	4/69	84/18670	0.000263842	0.000832664	0.000290918	ACE/BCL2/IGF1/NFE2L2	4
BP	GO:0043154	negative regulation of cysteine-type endopeptidase activity involved in apoptotic process	4/69	84/18670	0.000263842	0.000832664	0.000290918	AKT1/MMP9/PTGS2/VEGFA	4
BP	GO:0045445	myoblast differentiation	4/69	84/18670	0.000263842	0.000832664	0.000290918	HMGCR/IGF1/TGFB1/TNF	4
BP	GO:0060420	regulation of heart growth	4/69	84/18670	0.000263842	0.000832664	0.000290918	IGF1/MAPK1/MTOR/PPARA	4
BP	GO:0038093	Fc receptor signaling pathway	6/69	241/18670	0.000264219	0.000833105	0.000291073	FOS/JUN/MAPK1/MAPK8/NFKB1/RELA	6
BP	GO:0009144	purine nucleoside triphosphate metabolic process	7/69	342/18670	0.000265119	0.000834467	0.000291548	HIF1A/IFNG/IGF1/PPARA/STAT3/TGFB1/TP53	7
BP	GO:0007435	salivary gland morphogenesis	3/69	34/18670	0.000266309	0.000834467	0.000291548	EGFR/TGFB1/TNF	3
BP	GO:0043276	anoikis	3/69	34/18670	0.000266309	0.000834467	0.000291548	AKT1/BCL2/MTOR	3
BP	GO:0045066	regulatory T cell differentiation	3/69	34/18670	0.000266309	0.000834467	0.000291548	IFNG/IL2/TGFB1	3
BP	GO:0070884	regulation of calcineurin-NFAT signaling cascade	3/69	34/18670	0.000266309	0.000834467	0.000291548	IGF1/MTOR/TNF	3
BP	GO:0071402	cellular response to lipoprotein particle stimulus	3/69	34/18670	0.000266309	0.000834467	0.000291548	AKT1/PPARG/TLR4	3
BP	GO:0106056	regulation of calcineurin-mediated signaling	3/69	34/18670	0.000266309	0.000834467	0.000291548	IGF1/MTOR/TNF	3
BP	GO:0001942	hair follicle development	4/69	86/18670	0.000288772	0.000903245	0.000315578	BCL2/EGFR/RELA/TNF	4
BP	GO:0042058	regulation of epidermal growth factor receptor signaling pathway	4/69	86/18670	0.000288772	0.000903245	0.000315578	AKT1/EGFR/FASLG/MMP9	4
BP	GO:0001893	maternal placenta development	3/69	35/18670	0.000290506	0.000904654	0.000316071	AKT1/MAPK1/PTGS2	3
BP	GO:0070873	regulation of glycogen metabolic process	3/69	35/18670	0.000290506	0.000904654	0.000316071	AKT1/IGF1/MTOR	3
BP	GO:0071312	cellular response to alkaloid	3/69	35/18670	0.000290506	0.000904654	0.000316071	CASP3/ICAM1/OPRM1	3
BP	GO:1901030	positive regulation of mitochondrial outer membrane permeabilization involved in apoptotic signaling pathway	3/69	35/18670	0.000290506	0.000904654	0.000316071	BCL2/MAPK8/TP53	3
BP	GO:1905332	positive regulation of morphogenesis of an epithelium	3/69	35/18670	0.000290506	0.000904654	0.000316071	MTOR/TGFB1/VEGFA	3
BP	GO:0001892	embryonic placenta development	4/69	87/18670	0.00030185	0.00093832	0.000327833	AKT1/EGFR/HIF1A/MAPK1	4
BP	GO:0006112	energy reserve metabolic process	4/69	87/18670	0.00030185	0.00093832	0.000327833	AKT1/IGF1/MTOR/MYC	4
BP	GO:0002673	regulation of acute inflammatory response	5/69	159/18670	0.000304667	0.00094624	0.0003306	IL1B/IL6/PPARG/PTGS2/TNF	5
BP	GO:0003012	muscle system process	8/69	465/18670	0.00030799	0.00095572	0.000333912	ACE2/IGF1/IL1B/MTOR/NOS3/PPARA/PTGS2/SOD1	8
BP	GO:0051346	negative regulation of hydrolase activity	8/69	466/18670	0.000312457	0.000968727	0.000338457	AKT1/MMP9/NOS3/PTGS2/SIRT1/TNF/TP53/VEGFA	8
BP	GO:0006352	DNA-templated transcription, initiation	6/69	249/18670	0.000314716	0.00096887	0.000338507	ESR1/JUN/NR3C1/PPARA/PPARG/TP53	6
BP	GO:0022404	molting cycle process	4/69	88/18670	0.000315349	0.00096887	0.000338507	BCL2/EGFR/RELA/TNF	4
BP	GO:0022405	hair cycle process	4/69	88/18670	0.000315349	0.00096887	0.000338507	BCL2/EGFR/RELA/TNF	4
BP	GO:0032088	negative regulation of NF-kappaB transcription factor activity	4/69	88/18670	0.000315349	0.00096887	0.000338507	CAT/NFKBIA/SIRT1/TRIM21	4
BP	GO:0050829	defense response to Gram-negative bacterium	4/69	88/18670	0.000315349	0.00096887	0.000338507	IL6/NOS2/SELP/TLR4	4
BP	GO:0097194	execution phase of apoptosis	4/69	88/18670	0.000315349	0.00096887	0.000338507	AKT1/CASP3/IL6/TP53	4
BP	GO:0098773	skin epidermis development	4/69	88/18670	0.000315349	0.00096887	0.000338507	BCL2/EGFR/RELA/TNF	4
BP	GO:1901888	regulation of cell junction assembly	4/69	88/18670	0.000315349	0.00096887	0.000338507	ACE/ACE2/TNF/VEGFA	4
BP	GO:1903321	negative regulation of protein modification by small protein conjugation or removal	4/69	88/18670	0.000315349	0.00096887	0.000338507	AKT1/MTOR/RELA/TRIM21	4
BP	GO:0009112	nucleobase metabolic process	3/69	36/18670	0.000316079	0.00096887	0.000338507	MAPK1/MTOR/XDH	3
BP	GO:0030947	regulation of vascular endothelial growth factor receptor signaling pathway	3/69	36/18670	0.000316079	0.00096887	0.000338507	HIF1A/IL1B/VEGFA	3
BP	GO:0042554	superoxide anion generation	3/69	36/18670	0.000316079	0.00096887	0.000338507	EGFR/SOD1/TGFB1	3
BP	GO:0097242	amyloid-beta clearance	3/69	36/18670	0.000316079	0.00096887	0.000338507	HMGCR/IFNG/TNF	3
BP	GO:0009161	ribonucleoside monophosphate metabolic process	7/69	354/18670	0.000326623	0.00100032	0.000349494	HIF1A/IFNG/IGF1/PPARA/STAT3/TGFB1/TP53	7
BP	GO:0055013	cardiac muscle cell development	4/69	89/18670	0.000329275	0.00100756	0.000352025	IGF1/MTOR/PPARA/VEGFA	4
BP	GO:0006959	humoral immune response	7/69	356/18670	0.000337906	0.00103308	0.00036094	BCL2/IFNA1/IFNB1/IFNG/IL1B/IL6/TNF	7
BP	GO:2000027	regulation of animal organ morphogenesis	6/69	253/18670	0.000342654	0.0010416	0.000363918	BCL2/ESR1/MYC/TGFB1/TNF/VEGFA	6
BP	GO:0002714	positive regulation of B cell mediated immunity	3/69	37/18670	0.000343061	0.0010416	0.000363918	IL2/TGFB1/TNF	3
BP	GO:0002891	positive regulation of immunoglobulin mediated immune response	3/69	37/18670	0.000343061	0.0010416	0.000363918	IL2/TGFB1/TNF	3
BP	GO:0007431	salivary gland development	3/69	37/18670	0.000343061	0.0010416	0.000363918	EGFR/TGFB1/TNF	3
BP	GO:0014037	Schwann cell differentiation	3/69	37/18670	0.000343061	0.0010416	0.000363918	AKT1/RELA/SOD1	3
BP	GO:0038083	peptidyl-tyrosine autophosphorylation	3/69	37/18670	0.000343061	0.0010416	0.000363918	ACE/EGFR/VEGFA	3
BP	GO:0046006	regulation of activated T cell proliferation	3/69	37/18670	0.000343061	0.0010416	0.000363918	CASP3/IGF1/IL2	3
BP	GO:2000142	regulation of DNA-templated transcription, initiation	3/69	37/18670	0.000343061	0.0010416	0.000363918	ESR1/JUN/TP53	3
BP	GO:0010717	regulation of epithelial to mesenchymal transition	4/69	90/18670	0.000343636	0.00104245	0.000364215	IL1B/IL6/MTOR/TGFB1	4
BP	GO:0006633	fatty acid biosynthetic process	5/69	164/18670	0.000351345	0.00106492	0.000372064	CYP3A4/IL1B/PTGS1/PTGS2/SIRT1	5
BP	GO:0002244	hematopoietic progenitor cell differentiation	5/69	166/18670	0.000371459	0.00111635	0.000390034	ACE/BCL2/NFE2L2/TGFB1/TP53	5
BP	GO:0016125	sterol metabolic process	5/69	166/18670	0.000371459	0.00111635	0.000390034	CAT/HMGCR/PON1/SOD1/SREBF1	5
BP	GO:0090288	negative regulation of cellular response to growth factor stimulus	5/69	166/18670	0.000371459	0.00111635	0.000390034	RPS27A/SIRT1/TGFB1/TP53/XDH	5
BP	GO:0003298	physiological muscle hypertrophy	3/69	38/18670	0.000371483	0.00111635	0.000390034	IGF1/MTOR/PPARA	3
BP	GO:0003301	physiological cardiac muscle hypertrophy	3/69	38/18670	0.000371483	0.00111635	0.000390034	IGF1/MTOR/PPARA	3
BP	GO:0046326	positive regulation of glucose import	3/69	38/18670	0.000371483	0.00111635	0.000390034	AKT1/IGF1/NFE2L2	3
BP	GO:0046825	regulation of protein export from nucleus	3/69	38/18670	0.000371483	0.00111635	0.000390034	IL1B/TP53/TXN	3
BP	GO:0060416	response to growth hormone	3/69	38/18670	0.000371483	0.00111635	0.000390034	AKT1/JAK3/STAT3	3
BP	GO:0061049	cell growth involved in cardiac muscle cell development	3/69	38/18670	0.000371483	0.00111635	0.000390034	IGF1/MTOR/PPARA	3
BP	GO:1904037	positive regulation of epithelial cell apoptotic process	3/69	38/18670	0.000371483	0.00111635	0.000390034	CD40LG/FASLG/IL6	3
BP	GO:0033673	negative regulation of kinase activity	6/69	257/18670	0.000372502	0.00111846	0.00039077	AKT1/CASP3/HMGCR/IFNG/IL1B/SIRT1	6
BP	GO:0009141	nucleoside triphosphate metabolic process	7/69	362/18670	0.000373648	0.00112013	0.000391356	HIF1A/IFNG/IGF1/PPARA/STAT3/TGFB1/TP53	7
BP	GO:2000117	negative regulation of cysteine-type endopeptidase activity	4/69	92/18670	0.000373696	0.00112013	0.000391356	AKT1/MMP9/PTGS2/VEGFA	4
BP	GO:0045861	negative regulation of proteolysis	7/69	363/18670	0.000379889	0.00113773	0.000397503	AKT1/MMP9/PLAT/PTGS2/TP53/TRIM21/VEGFA	7
BP	GO:1901568	fatty acid derivative metabolic process	5/69	167/18670	0.000381836	0.00114259	0.000399201	IL1B/PON1/PTGS1/PTGS2/SIRT1	5
BP	GO:0003073	regulation of systemic arterial blood pressure	4/69	93/18670	0.000389411	0.00116229	0.000406085	ACE/ACE2/AGTR1/NOS3	4
BP	GO:0072080	nephron tubule development	4/69	93/18670	0.000389411	0.00116229	0.000406085	BCL2/MYC/TGFB1/VEGFA	4
BP	GO:1901184	regulation of ERBB signaling pathway	4/69	93/18670	0.000389411	0.00116229	0.000406085	AKT1/EGFR/FASLG/MMP9	4
BP	GO:0070838	divalent metal ion transport	8/69	483/18670	0.000396886	0.0011836	0.00041353	BCL2/FASLG/ICAM1/IFNG/NOS3/OPRM1/PTGS2/TGFB1	8
BP	GO:0010874	regulation of cholesterol efflux	3/69	39/18670	0.000401378	0.00119497	0.000417503	NFKBIA/PON1/SIRT1	3
BP	GO:1902042	negative regulation of extrinsic apoptotic signaling pathway via death domain receptors	3/69	39/18670	0.000401378	0.00119497	0.000417503	FASLG/ICAM1/NOS3	3
BP	GO:0060993	kidney morphogenesis	4/69	94/18670	0.000405593	0.0012065	0.000421531	BCL2/MYC/TGFB1/VEGFA	4
BP	GO:0043433	negative regulation of DNA-binding transcription factor activity	5/69	170/18670	0.000414289	0.00123133	0.000430206	CAT/ESR1/NFKBIA/SIRT1/TRIM21	5
BP	GO:0044070	regulation of anion transport	4/69	95/18670	0.00042225	0.00125077	0.000436997	ACE2/AKT1/IL1B/MTOR	4
BP	GO:0045069	regulation of viral genome replication	4/69	95/18670	0.00042225	0.00125077	0.000436997	BCL2/IFNB1/PPIA/TNF	4
BP	GO:0055006	cardiac cell development	4/69	95/18670	0.00042225	0.00125077	0.000436997	IGF1/MTOR/PPARA/VEGFA	4
BP	GO:0061326	renal tubule development	4/69	95/18670	0.00042225	0.00125077	0.000436997	BCL2/MYC/TGFB1/VEGFA	4
BP	GO:0043901	negative regulation of multi-organism process	5/69	171/18670	0.000425557	0.0012595	0.000440049	IFNB1/IGF1/JUN/TNF/TRIM21	5
BP	GO:0031330	negative regulation of cellular catabolic process	6/69	264/18670	0.000429606	0.00127042	0.000443863	AKT1/BCL2/MTOR/PPARA/STAT3/TP53	6
BP	GO:0072511	divalent inorganic cation transport	8/69	489/18670	0.000430793	0.00127286	0.000444716	BCL2/FASLG/ICAM1/IFNG/NOS3/OPRM1/PTGS2/TGFB1	8
BP	GO:0002369	T cell cytokine production	3/69	40/18670	0.000432777	0.00127551	0.000445643	IFNB1/IL1B/IL6	3
BP	GO:0002823	negative regulation of adaptive immune response based on somatic recombination of immune receptors built from immunoglobulin superfamily domains	3/69	40/18670	0.000432777	0.00127551	0.000445643	IFNB1/IL2/JAK3	3
BP	GO:0090184	positive regulation of kidney development	3/69	40/18670	0.000432777	0.00127551	0.000445643	MYC/TGFB1/VEGFA	3
BP	GO:0055002	striated muscle cell development	5/69	173/18670	0.000448785	0.00132159	0.00046174	BCL2/IGF1/MTOR/PPARA/VEGFA	5
BP	GO:0051591	response to cAMP	4/69	97/18670	0.00045702	0.00134472	0.000469821	FOS/JUN/RELA/SREBF1	4
BP	GO:0009123	nucleoside monophosphate metabolic process	7/69	375/18670	0.000461528	0.00135685	0.000474059	HIF1A/IFNG/IGF1/PPARA/STAT3/TGFB1/TP53	7
BP	GO:0030890	positive regulation of B cell proliferation	3/69	41/18670	0.000465712	0.00136459	0.000476764	BCL2/IL2/TLR4	3
BP	GO:0050798	activated T cell proliferation	3/69	41/18670	0.000465712	0.00136459	0.000476764	CASP3/IGF1/IL2	3
BP	GO:0050873	brown fat cell differentiation	3/69	41/18670	0.000465712	0.00136459	0.000476764	MTOR/PTGS2/SIRT1	3
BP	GO:1905209	positive regulation of cardiocyte differentiation	3/69	41/18670	0.000465712	0.00136459	0.000476764	IGF1/MTOR/TGFB1	3
BP	GO:0002695	negative regulation of leukocyte activation	5/69	175/18670	0.000472957	0.00138467	0.000483779	CASP3/IFNB1/IL2/JAK3/TGFB1	5
BP	GO:0019395	fatty acid oxidation	4/69	99/18670	0.000493786	0.00144205	0.000503829	AKT1/MTOR/PPARA/PPARG	4
BP	GO:0048525	negative regulation of viral process	4/69	99/18670	0.000493786	0.00144205	0.000503829	IFNB1/JUN/TNF/TRIM21	4
BP	GO:1901570	fatty acid derivative biosynthetic process	4/69	99/18670	0.000493786	0.00144205	0.000503829	IL1B/PTGS1/PTGS2/SIRT1	4
BP	GO:0001959	regulation of cytokine-mediated signaling pathway	5/69	177/18670	0.000498098	0.00145119	0.000507022	HIF1A/IFNG/IL6/PPARG/TNF	5
BP	GO:0048469	cell maturation	5/69	177/18670	0.000498098	0.00145119	0.000507022	BCL2/HIF1A/MTOR/PPARG/VEGFA	5
BP	GO:0002639	positive regulation of immunoglobulin production	3/69	42/18670	0.000500213	0.00145119	0.000507022	IL2/IL6/TGFB1	3
BP	GO:0006509	membrane protein ectodomain proteolysis	3/69	42/18670	0.000500213	0.00145119	0.000507022	IFNG/IL1B/TNF	3
BP	GO:0010559	regulation of glycoprotein biosynthetic process	3/69	42/18670	0.000500213	0.00145119	0.000507022	BCL2/IGF1/JAK3	3
BP	GO:0042149	cellular response to glucose starvation	3/69	42/18670	0.000500213	0.00145119	0.000507022	BCL2/NFE2L2/TP53	3
BP	GO:1901031	regulation of response to reactive oxygen species	3/69	42/18670	0.000500213	0.00145119	0.000507022	NFE2L2/TNF/TXN	3
BP	GO:1903146	regulation of autophagy of mitochondrion	3/69	42/18670	0.000500213	0.00145119	0.000507022	HIF1A/SREBF1/TP53	3
BP	GO:0045089	positive regulation of innate immune response	7/69	381/18670	0.000507306	0.00147056	0.000513788	ESR1/IFNB1/NFKB1/NFKBIA/RELA/RPS27A/TLR4	7
BP	GO:0032611	interleukin-1 beta production	4/69	101/18670	0.000532613	0.00154012	0.000538091	IFNG/IGF1/IL1B/TLR4	4
BP	GO:0032649	regulation of interferon-gamma production	4/69	101/18670	0.000532613	0.00154012	0.000538091	IL1B/IL2/TLR4/TNF	4
BP	GO:0034440	lipid oxidation	4/69	101/18670	0.000532613	0.00154012	0.000538091	AKT1/MTOR/PPARA/PPARG	4
BP	GO:0031279	regulation of cyclase activity	3/69	43/18670	0.00053631	0.00154447	0.000539611	MAPK8/NOS2/NOS3	3
BP	GO:0033173	calcineurin-NFAT signaling cascade	3/69	43/18670	0.00053631	0.00154447	0.000539611	IGF1/MTOR/TNF	3
BP	GO:0034198	cellular response to amino acid starvation	3/69	43/18670	0.00053631	0.00154447	0.000539611	MAPK1/MAPK8/MTOR	3
BP	GO:0045746	negative regulation of Notch signaling pathway	3/69	43/18670	0.00053631	0.00154447	0.000539611	AKT1/EGFR/NFKBIA	3
BP	GO:1904646	cellular response to amyloid-beta	3/69	43/18670	0.00053631	0.00154447	0.000539611	ICAM1/IGF1/TLR4	3
BP	GO:1905330	regulation of morphogenesis of an epithelium	5/69	180/18670	0.000537682	0.00154715	0.000540549	ESR1/MTOR/TGFB1/TNF/VEGFA	5
BP	GO:0032091	negative regulation of protein binding	4/69	103/18670	0.000573566	0.00164504	0.000574747	ACE/AKT1/MAPK8/PPARA	4
BP	GO:0034766	negative regulation of ion transmembrane transport	4/69	103/18670	0.000573566	0.00164504	0.000574747	AKT1/MMP9/MTOR/TGFB1	4
BP	GO:0010828	positive regulation of glucose transmembrane transport	3/69	44/18670	0.000574035	0.00164504	0.000574747	AKT1/IGF1/NFE2L2	3
BP	GO:0032965	regulation of collagen biosynthetic process	3/69	44/18670	0.000574035	0.00164504	0.000574747	IL6/PPARG/TGFB1	3
BP	GO:1901028	regulation of mitochondrial outer membrane permeabilization involved in apoptotic signaling pathway	3/69	44/18670	0.000574035	0.00164504	0.000574747	BCL2/MAPK8/TP53	3
BP	GO:0043401	steroid hormone mediated signaling pathway	5/69	184/18670	0.000594089	0.00168251	0.000587842	ESR1/NR3C1/PPARA/PPARG/SIRT1	5
BP	GO:0043409	negative regulation of MAPK cascade	5/69	184/18670	0.000594089	0.00168251	0.000587842	AKT1/HMGCR/IL1B/MYC/TLR4	5
BP	GO:0010749	regulation of nitric oxide mediated signal transduction	2/69	10/18670	0.000594278	0.00168251	0.000587842	EGFR/VEGFA	2
BP	GO:0014041	regulation of neuron maturation	2/69	10/18670	0.000594278	0.00168251	0.000587842	BCL2/MTOR	2
BP	GO:0019062	virion attachment to host cell	2/69	10/18670	0.000594278	0.00168251	0.000587842	ACE2/ICAM1	2
BP	GO:0031284	positive regulation of guanylate cyclase activity	2/69	10/18670	0.000594278	0.00168251	0.000587842	NOS2/NOS3	2
BP	GO:0032025	response to cobalt ion	2/69	10/18670	0.000594278	0.00168251	0.000587842	CASP3/CASP9	2
BP	GO:0032070	regulation of deoxyribonuclease activity	2/69	10/18670	0.000594278	0.00168251	0.000587842	AKT1/SIRT1	2
BP	GO:0033210	leptin-mediated signaling pathway	2/69	10/18670	0.000594278	0.00168251	0.000587842	SIRT1/STAT3	2
BP	GO:0045792	negative regulation of cell size	2/69	10/18670	0.000594278	0.00168251	0.000587842	AKT1/MTOR	2
BP	GO:0070391	response to lipoteichoic acid	2/69	10/18670	0.000594278	0.00168251	0.000587842	RELA/TLR4	2
BP	GO:0071104	response to interleukin-9	2/69	10/18670	0.000594278	0.00168251	0.000587842	JAK3/STAT3	2
BP	GO:0071223	cellular response to lipoteichoic acid	2/69	10/18670	0.000594278	0.00168251	0.000587842	RELA/TLR4	2
BP	GO:0140052	cellular response to oxidised low-density lipoprotein particle stimulus	2/69	10/18670	0.000594278	0.00168251	0.000587842	AKT1/TLR4	2
BP	GO:2000628	regulation of miRNA metabolic process	2/69	10/18670	0.000594278	0.00168251	0.000587842	NFKB1/RELA	2
BP	GO:0019233	sensory perception of pain	4/69	104/18670	0.000594859	0.00168281	0.000587944	MAPK1/MTOR/OPRM1/PTGS2	4
BP	GO:0001974	blood vessel remodeling	3/69	45/18670	0.000613415	0.0017256	0.000602894	ACE/NOS3/TGFB1	3
BP	GO:0002820	negative regulation of adaptive immune response	3/69	45/18670	0.000613415	0.0017256	0.000602894	IFNB1/IL2/JAK3	3
BP	GO:0032309	icosanoid secretion	3/69	45/18670	0.000613415	0.0017256	0.000602894	ACE/IL1B/NOS2	3
BP	GO:0042771	intrinsic apoptotic signaling pathway in response to DNA damage by p53 class mediator	3/69	45/18670	0.000613415	0.0017256	0.000602894	BCL2/SIRT1/TP53	3
BP	GO:0045581	negative regulation of T cell differentiation	3/69	45/18670	0.000613415	0.0017256	0.000602894	IFNB1/IL2/JAK3	3
BP	GO:0048538	thymus development	3/69	45/18670	0.000613415	0.0017256	0.000602894	BCL2/MAPK1/SOD1	3
BP	GO:0071827	plasma lipoprotein particle organization	3/69	45/18670	0.000613415	0.0017256	0.000602894	AGTR1/ALB/MPO	3
BP	GO:0055017	cardiac muscle tissue growth	4/69	105/18670	0.000616708	0.00173348	0.000605647	IGF1/MAPK1/MTOR/PPARA	4
BP	GO:0010959	regulation of metal ion transport	7/69	394/18670	0.000618961	0.00173842	0.000607375	AKT1/BCL2/ICAM1/IFNG/NOS3/PTGS2/TGFB1	7
BP	GO:0032409	regulation of transporter activity	6/69	283/18670	0.000619529	0.00173863	0.000607448	BCL2/IFNG/MMP9/OPRM1/PON1/PPARG	6
BP	GO:0055001	muscle cell development	5/69	186/18670	0.000623905	0.00174952	0.000611251	BCL2/IGF1/MTOR/PPARA/VEGFA	5
BP	GO:0021700	developmental maturation	6/69	284/18670	0.000631079	0.00176823	0.000617788	BCL2/HIF1A/IGF1/MTOR/PPARG/VEGFA	6
BP	GO:0040013	negative regulation of locomotion	7/69	396/18670	0.000637751	0.0017855	0.000623823	AKT1/BCL2/NFE2L2/PPARG/STAT3/TGFB1/TRIM21	7
BP	GO:0002456	T cell mediated immunity	4/69	106/18670	0.000639121	0.00178792	0.000624667	ICAM1/IFNB1/IL1B/IL6	4
BP	GO:0002437	inflammatory response to antigenic stimulus	3/69	46/18670	0.000654482	0.00181886	0.000635478	ICAM1/OPRM1/TNF	3
BP	GO:0005978	glycogen biosynthetic process	3/69	46/18670	0.000654482	0.00181886	0.000635478	AKT1/IGF1/MTOR	3
BP	GO:0009250	glucan biosynthetic process	3/69	46/18670	0.000654482	0.00181886	0.000635478	AKT1/IGF1/MTOR	3
BP	GO:0045776	negative regulation of blood pressure	3/69	46/18670	0.000654482	0.00181886	0.000635478	NOS2/NOS3/PPARA	3
BP	GO:0097720	calcineurin-mediated signaling	3/69	46/18670	0.000654482	0.00181886	0.000635478	IGF1/MTOR/TNF	3
BP	GO:1904036	negative regulation of epithelial cell apoptotic process	3/69	46/18670	0.000654482	0.00181886	0.000635478	ICAM1/MTOR/NFE2L2	3
BP	GO:1990928	response to amino acid starvation	3/69	46/18670	0.000654482	0.00181886	0.000635478	MAPK1/MAPK8/MTOR	3
BP	GO:0006367	transcription initiation from RNA polymerase II promoter	5/69	188/18670	0.00065483	0.00181886	0.000635478	ESR1/NR3C1/PPARA/PPARG/TP53	5
BP	GO:0043902	positive regulation of multi-organism process	5/69	188/18670	0.00065483	0.00181886	0.000635478	IFNG/JUN/NOS2/PPIA/TRIM21	5
BP	GO:0043502	regulation of muscle adaptation	4/69	107/18670	0.000662106	0.00183762	0.000642033	IGF1/MTOR/NOS3/PPARA	4
BP	GO:2000278	regulation of DNA biosynthetic process	4/69	108/18670	0.000685672	0.00190152	0.00066436	MAPK1/MYC/PPARG/TP53	4
BP	GO:0002204	somatic recombination of immunoglobulin genes involved in immune response	3/69	47/18670	0.000697263	0.00192006	0.000670836	CD40LG/IL2/TGFB1	3
BP	GO:0002208	somatic diversification of immunoglobulins involved in immune response	3/69	47/18670	0.000697263	0.00192006	0.000670836	CD40LG/IL2/TGFB1	3
BP	GO:0031952	regulation of protein autophosphorylation	3/69	47/18670	0.000697263	0.00192006	0.000670836	ACE/JUN/VEGFA	3
BP	GO:0035722	interleukin-12-mediated signaling pathway	3/69	47/18670	0.000697263	0.00192006	0.000670836	IFNG/PPIA/SOD1	3
BP	GO:0043370	regulation of CD4-positive, alpha-beta T cell differentiation	3/69	47/18670	0.000697263	0.00192006	0.000670836	IFNG/IL2/JAK3	3
BP	GO:0045190	isotype switching	3/69	47/18670	0.000697263	0.00192006	0.000670836	CD40LG/IL2/TGFB1	3
BP	GO:0070849	response to epidermal growth factor	3/69	47/18670	0.000697263	0.00192006	0.000670836	AKT1/EGFR/MAPK1	3
BP	GO:1900744	regulation of p38MAPK cascade	3/69	47/18670	0.000697263	0.00192006	0.000670836	IL1B/VEGFA/XDH	3
BP	GO:2000107	negative regulation of leukocyte apoptotic process	3/69	47/18670	0.000697263	0.00192006	0.000670836	HIF1A/IL2/JAK3	3
BP	GO:0034330	cell junction organization	6/69	290/18670	0.000703939	0.00193693	0.000676731	ACE/ACE2/BCL2/TGFB1/TNF/VEGFA	6
BP	GO:0072009	nephron epithelium development	4/69	109/18670	0.000709825	0.0019516	0.000681857	BCL2/MYC/TGFB1/VEGFA	4
BP	GO:0002730	regulation of dendritic cell cytokine production	2/69	11/18670	0.000724606	0.00197681	0.000690663	JAK3/TLR4	2
BP	GO:0016264	gap junction assembly	2/69	11/18670	0.000724606	0.00197681	0.000690663	ACE/ACE2	2
BP	GO:0019371	cyclooxygenase pathway	2/69	11/18670	0.000724606	0.00197681	0.000690663	PTGS1/PTGS2	2
BP	GO:0032494	response to peptidoglycan	2/69	11/18670	0.000724606	0.00197681	0.000690663	IL6/RELA	2
BP	GO:0043117	positive regulation of vascular permeability	2/69	11/18670	0.000724606	0.00197681	0.000690663	TGFB1/VEGFA	2
BP	GO:0043619	regulation of transcription from RNA polymerase II promoter in response to oxidative stress	2/69	11/18670	0.000724606	0.00197681	0.000690663	HIF1A/NFE2L2	2
BP	GO:0045899	positive regulation of RNA polymerase II transcriptional preinitiation complex assembly	2/69	11/18670	0.000724606	0.00197681	0.000690663	ESR1/TP53	2
BP	GO:0051024	positive regulation of immunoglobulin secretion	2/69	11/18670	0.000724606	0.00197681	0.000690663	IL2/IL6	2
BP	GO:0051974	negative regulation of telomerase activity	2/69	11/18670	0.000724606	0.00197681	0.000690663	PPARG/TP53	2
BP	GO:2000551	regulation of T-helper 2 cell cytokine production	2/69	11/18670	0.000724606	0.00197681	0.000690663	IFNB1/IL6	2
BP	GO:0033559	unsaturated fatty acid metabolic process	4/69	110/18670	0.000734576	0.00200246	0.000699625	IL1B/PTGS1/PTGS2/SIRT1	4
BP	GO:0002377	immunoglobulin production	5/69	193/18670	0.000737172	0.00200798	0.000701554	CD40LG/IL2/IL6/TGFB1/TNF	5
BP	GO:0007595	lactation	3/69	48/18670	0.000741786	0.00201277	0.000703226	HIF1A/VEGFA/XDH	3
BP	GO:0008542	visual learning	3/69	48/18670	0.000741786	0.00201277	0.000703226	HIF1A/HMGCR/MTOR	3
BP	GO:0035272	exocrine system development	3/69	48/18670	0.000741786	0.00201277	0.000703226	EGFR/TGFB1/TNF	3
BP	GO:0055023	positive regulation of cardiac muscle tissue growth	3/69	48/18670	0.000741786	0.00201277	0.000703226	IGF1/MAPK1/MTOR	3
BP	GO:0072604	interleukin-6 secretion	3/69	48/18670	0.000741786	0.00201277	0.000703226	IL1B/NOS2/TNF	3
BP	GO:0060419	heart growth	4/69	112/18670	0.000785899	0.00212204	0.000741403	IGF1/MAPK1/MTOR/PPARA	4
BP	GO:1903510	mucopolysaccharide metabolic process	4/69	112/18670	0.000785899	0.00212204	0.000741403	AKT1/IL1B/NFKB1/TGFB1	4
BP	GO:0010712	regulation of collagen metabolic process	3/69	49/18670	0.000788081	0.00212204	0.000741403	IL6/PPARG/TGFB1	3
BP	GO:0032757	positive regulation of interleukin-8 production	3/69	49/18670	0.000788081	0.00212204	0.000741403	IL1B/TLR4/TNF	3
BP	GO:0048546	digestive tract morphogenesis	3/69	49/18670	0.000788081	0.00212204	0.000741403	BCL2/EGFR/HIF1A	3
BP	GO:0071349	cellular response to interleukin-12	3/69	49/18670	0.000788081	0.00212204	0.000741403	IFNG/PPIA/SOD1	3
BP	GO:0071715	icosanoid transport	3/69	49/18670	0.000788081	0.00212204	0.000741403	ACE/IL1B/NOS2	3
BP	GO:0071825	protein-lipid complex subunit organization	3/69	49/18670	0.000788081	0.00212204	0.000741403	AGTR1/ALB/MPO	3
BP	GO:1901571	fatty acid derivative transport	3/69	49/18670	0.000788081	0.00212204	0.000741403	ACE/IL1B/NOS2	3
BP	GO:1903018	regulation of glycoprotein metabolic process	3/69	49/18670	0.000788081	0.00212204	0.000741403	BCL2/IGF1/JAK3	3
BP	GO:0002221	pattern recognition receptor signaling pathway	5/69	197/18670	0.000808437	0.00217518	0.000759972	ESR1/NFKBIA/RELA/RPS27A/TLR4	5
BP	GO:0002758	innate immune response-activating signal transduction	6/69	298/18670	0.000811049	0.00218055	0.000761845	ESR1/NFKB1/NFKBIA/RELA/RPS27A/TLR4	6
BP	GO:0032609	interferon-gamma production	4/69	113/18670	0.000812489	0.00218275	0.000762615	IL1B/IL2/TLR4/TNF	4
BP	GO:0002931	response to ischemia	3/69	50/18670	0.000836175	0.00223785	0.000781866	BCL2/CASP9/TP53	3
BP	GO:0009409	response to cold	3/69	50/18670	0.000836175	0.00223785	0.000781866	FOS/NFKBIA/PPARG	3
BP	GO:0045540	regulation of cholesterol biosynthetic process	3/69	50/18670	0.000836175	0.00223785	0.000781866	HMGCR/SOD1/SREBF1	3
BP	GO:0070671	response to interleukin-12	3/69	50/18670	0.000836175	0.00223785	0.000781866	IFNG/PPIA/SOD1	3
BP	GO:0106118	regulation of sterol biosynthetic process	3/69	50/18670	0.000836175	0.00223785	0.000781866	HMGCR/SOD1/SREBF1	3
BP	GO:0030282	bone mineralization	4/69	114/18670	0.000839708	0.0022456	0.000784573	HIF1A/IGF1/PTGS2/TGFB1	4
BP	GO:0002002	regulation of angiotensin levels in blood	2/69	12/18670	0.000867451	0.00228881	0.000799671	ACE/ACE2	2
BP	GO:0002003	angiotensin maturation	2/69	12/18670	0.000867451	0.00228881	0.000799671	ACE/ACE2	2
BP	GO:0002371	dendritic cell cytokine production	2/69	12/18670	0.000867451	0.00228881	0.000799671	JAK3/TLR4	2
BP	GO:0006527	arginine catabolic process	2/69	12/18670	0.000867451	0.00228881	0.000799671	NOS2/NOS3	2
BP	GO:0010889	regulation of sequestering of triglyceride	2/69	12/18670	0.000867451	0.00228881	0.000799671	PPARA/PPARG	2
BP	GO:0031282	regulation of guanylate cyclase activity	2/69	12/18670	0.000867451	0.00228881	0.000799671	NOS2/NOS3	2
BP	GO:0032429	regulation of phospholipase A2 activity	2/69	12/18670	0.000867451	0.00228881	0.000799671	AGTR1/EGFR	2
BP	GO:0033197	response to vitamin E	2/69	12/18670	0.000867451	0.00228881	0.000799671	CAT/PPARG	2
BP	GO:0038110	interleukin-2-mediated signaling pathway	2/69	12/18670	0.000867451	0.00228881	0.000799671	IL2/JAK3	2
BP	GO:0044650	adhesion of symbiont to host cell	2/69	12/18670	0.000867451	0.00228881	0.000799671	ACE2/ICAM1	2
BP	GO:0045416	positive regulation of interleukin-8 biosynthetic process	2/69	12/18670	0.000867451	0.00228881	0.000799671	TLR4/TNF	2
BP	GO:0051095	regulation of helicase activity	2/69	12/18670	0.000867451	0.00228881	0.000799671	SIRT1/TP53	2
BP	GO:0051549	positive regulation of keratinocyte migration	2/69	12/18670	0.000867451	0.00228881	0.000799671	MMP9/MTOR	2
BP	GO:0072540	T-helper 17 cell lineage commitment	2/69	12/18670	0.000867451	0.00228881	0.000799671	IL6/STAT3	2
BP	GO:0150065	regulation of deacetylase activity	2/69	12/18670	0.000867451	0.00228881	0.000799671	MAPK8/VEGFA	2
BP	GO:1900402	regulation of carbohydrate metabolic process by regulation of transcription from RNA polymerase II promoter	2/69	12/18670	0.000867451	0.00228881	0.000799671	PPARA/TP53	2
BP	GO:2000121	regulation of removal of superoxide radicals	2/69	12/18670	0.000867451	0.00228881	0.000799671	NFE2L2/TNF	2
BP	GO:0032612	interleukin-1 production	4/69	115/18670	0.000867564	0.00228881	0.000799671	IFNG/IGF1/IL1B/TLR4	4
BP	GO:0002712	regulation of B cell mediated immunity	3/69	51/18670	0.000886096	0.00233246	0.000814921	IL2/TGFB1/TNF	3
BP	GO:0002889	regulation of immunoglobulin mediated immune response	3/69	51/18670	0.000886096	0.00233246	0.000814921	IL2/TGFB1/TNF	3
BP	GO:0048641	regulation of skeletal muscle tissue development	3/69	51/18670	0.000886096	0.00233246	0.000814921	BCL2/HMGCR/TGFB1	3
BP	GO:0010508	positive regulation of autophagy	4/69	117/18670	0.000925224	0.00243364	0.00085027	HIF1A/IFNG/SIRT1/TRIM21	4
BP	GO:0003179	heart valve morphogenesis	3/69	52/18670	0.000937869	0.00245589	0.000858047	MTOR/NOS3/TGFB1	3
BP	GO:0009620	response to fungus	3/69	52/18670	0.000937869	0.00245589	0.000858047	MPO/TGFB1/TLR4	3
BP	GO:0016447	somatic recombination of immunoglobulin gene segments	3/69	52/18670	0.000937869	0.00245589	0.000858047	CD40LG/IL2/TGFB1	3
BP	GO:0032653	regulation of interleukin-10 production	3/69	52/18670	0.000937869	0.00245589	0.000858047	CD40LG/JAK3/TLR4	3
BP	GO:0060421	positive regulation of heart growth	3/69	52/18670	0.000937869	0.00245589	0.000858047	IGF1/MAPK1/MTOR	3
BP	GO:2000677	regulation of transcription regulatory region DNA binding	3/69	52/18670	0.000937869	0.00245589	0.000858047	IFNG/IGF1/TGFB1	3
BP	GO:0007632	visual behavior	3/69	53/18670	0.000991523	0.00258869	0.000904444	HIF1A/HMGCR/MTOR	3
BP	GO:0032964	collagen biosynthetic process	3/69	53/18670	0.000991523	0.00258869	0.000904444	IL6/PPARG/TGFB1	3
BP	GO:0035065	regulation of histone acetylation	3/69	53/18670	0.000991523	0.00258869	0.000904444	IL1B/SIRT1/TGFB1	3
BP	GO:0038066	p38MAPK cascade	3/69	53/18670	0.000991523	0.00258869	0.000904444	IL1B/VEGFA/XDH	3
BP	GO:0017015	regulation of transforming growth factor beta receptor signaling pathway	4/69	120/18670	0.0010167	0.00263885	0.000921969	RPS27A/SIRT1/TGFB1/TP53	4
BP	GO:0010763	positive regulation of fibroblast migration	2/69	13/18670	0.00102272	0.00263885	0.000921969	AKT1/TGFB1	2
BP	GO:0010870	positive regulation of receptor biosynthetic process	2/69	13/18670	0.00102272	0.00263885	0.000921969	HIF1A/IFNG	2
BP	GO:0014745	negative regulation of muscle adaptation	2/69	13/18670	0.00102272	0.00263885	0.000921969	MTOR/NOS3	2
BP	GO:0034374	low-density lipoprotein particle remodeling	2/69	13/18670	0.00102272	0.00263885	0.000921969	AGTR1/MPO	2
BP	GO:0035723	interleukin-15-mediated signaling pathway	2/69	13/18670	0.00102272	0.00263885	0.000921969	JAK3/STAT3	2
BP	GO:0035745	T-helper 2 cell cytokine production	2/69	13/18670	0.00102272	0.00263885	0.000921969	IFNB1/IL6	2
BP	GO:0045086	positive regulation of interleukin-2 biosynthetic process	2/69	13/18670	0.00102272	0.00263885	0.000921969	IL1A/IL1B	2
BP	GO:0045602	negative regulation of endothelial cell differentiation	2/69	13/18670	0.00102272	0.00263885	0.000921969	VEGFA/XDH	2
BP	GO:0045820	negative regulation of glycolytic process	2/69	13/18670	0.00102272	0.00263885	0.000921969	PPARA/STAT3	2
BP	GO:0050872	white fat cell differentiation	2/69	13/18670	0.00102272	0.00263885	0.000921969	PPARG/SIRT1	2
BP	GO:0061029	eyelid development in camera-type eye	2/69	13/18670	0.00102272	0.00263885	0.000921969	EGFR/JUN	2
BP	GO:0071350	cellular response to interleukin-15	2/69	13/18670	0.00102272	0.00263885	0.000921969	JAK3/STAT3	2
BP	GO:0071352	cellular response to interleukin-2	2/69	13/18670	0.00102272	0.00263885	0.000921969	IL2/JAK3	2
BP	GO:1902894	negative regulation of pri-miRNA transcription by RNA polymerase II	2/69	13/18670	0.00102272	0.00263885	0.000921969	PPARA/RELA	2
BP	GO:1903960	negative regulation of anion transmembrane transport	2/69	13/18670	0.00102272	0.00263885	0.000921969	AKT1/MTOR	2
BP	GO:0002720	positive regulation of cytokine production involved in immune response	3/69	54/18670	0.00104708	0.00269775	0.000942548	IL1B/IL6/TLR4	3
BP	GO:0097345	mitochondrial outer membrane permeabilization	3/69	54/18670	0.00104708	0.00269775	0.000942548	BCL2/MAPK8/TP53	3
BP	GO:0050707	regulation of cytokine secretion	5/69	210/18670	0.00107591	0.00277	0.000967792	IFNG/IL1A/IL1B/TLR4/TNF	5
BP	GO:0019079	viral genome replication	4/69	122/18670	0.00108111	0.00277932	0.000971047	BCL2/IFNB1/PPIA/TNF	4
BP	GO:1903844	regulation of cellular response to transforming growth factor beta stimulus	4/69	122/18670	0.00108111	0.00277932	0.000971047	RPS27A/SIRT1/TGFB1/TP53	4
BP	GO:0006816	calcium ion transport	7/69	434/18670	0.00108973	0.00279944	0.000978076	BCL2/FASLG/ICAM1/NOS3/OPRM1/PTGS2/TGFB1	7
BP	GO:1903531	negative regulation of secretion by cell	5/69	211/18670	0.00109891	0.00282095	0.000985592	HMGCR/IL1B/OPRM1/SREBF1/TNF	5
BP	GO:0010823	negative regulation of mitochondrion organization	3/69	55/18670	0.00110458	0.00282521	0.00098708	AKT1/IGF1/TP53	3
BP	GO:0032613	interleukin-10 production	3/69	55/18670	0.00110458	0.00282521	0.00098708	CD40LG/JAK3/TLR4	3
BP	GO:0042304	regulation of fatty acid biosynthetic process	3/69	55/18670	0.00110458	0.00282521	0.00098708	IL1B/PTGS2/SIRT1	3
BP	GO:0045620	negative regulation of lymphocyte differentiation	3/69	55/18670	0.00110458	0.00282521	0.00098708	IFNB1/IL2/JAK3	3
BP	GO:0048016	inositol phosphate-mediated signaling	3/69	55/18670	0.00110458	0.00282521	0.00098708	IGF1/MTOR/TNF	3
BP	GO:0002218	activation of innate immune response	6/69	319/18670	0.00115263	0.00294384	0.00102853	ESR1/NFKB1/NFKBIA/RELA/RPS27A/TLR4	6
BP	GO:0007204	positive regulation of cytosolic calcium ion concentration	6/69	319/18670	0.00115263	0.00294384	0.00102853	AGTR1/BCL2/ESR1/FASLG/IL2/TGFB1	6
BP	GO:0002381	immunoglobulin production involved in immunoglobulin mediated immune response	3/69	56/18670	0.00116403	0.0029665	0.00103644	CD40LG/IL2/TGFB1	3
BP	GO:0006749	glutathione metabolic process	3/69	56/18670	0.00116403	0.0029665	0.00103644	GSR/NFE2L2/SOD1	3
BP	GO:0010332	response to gamma radiation	3/69	56/18670	0.00116403	0.0029665	0.00103644	BCL2/MYC/TP53	3
BP	GO:0045732	positive regulation of protein catabolic process	5/69	214/18670	0.00117008	0.00297976	0.00104108	AKT1/IFNG/IL1B/NFE2L2/TNF	5
BP	GO:0031929	TOR signaling	4/69	125/18670	0.00118302	0.00300958	0.00105149	AKT1/HIF1A/MTOR/SIRT1	4
BP	GO:0010935	regulation of macrophage cytokine production	2/69	14/18670	0.00119033	0.00300958	0.00105149	TGFB1/TLR4	2
BP	GO:0020027	hemoglobin metabolic process	2/69	14/18670	0.00119033	0.00300958	0.00105149	CAT/HIF1A	2
BP	GO:0032310	prostaglandin secretion	2/69	14/18670	0.00119033	0.00300958	0.00105149	IL1B/NOS2	2
BP	GO:0051547	regulation of keratinocyte migration	2/69	14/18670	0.00119033	0.00300958	0.00105149	MMP9/MTOR	2
BP	GO:0051712	positive regulation of killing of cells of other organism	2/69	14/18670	0.00119033	0.00300958	0.00105149	IFNG/NOS2	2
BP	GO:0060397	JAK-STAT cascade involved in growth hormone signaling pathway	2/69	14/18670	0.00119033	0.00300958	0.00105149	JAK3/STAT3	2
BP	GO:0061051	positive regulation of cell growth involved in cardiac muscle cell development	2/69	14/18670	0.00119033	0.00300958	0.00105149	IGF1/MTOR	2
BP	GO:0070669	response to interleukin-2	2/69	14/18670	0.00119033	0.00300958	0.00105149	IL2/JAK3	2
BP	GO:0070672	response to interleukin-15	2/69	14/18670	0.00119033	0.00300958	0.00105149	JAK3/STAT3	2
BP	GO:0032479	regulation of type I interferon production	4/69	126/18670	0.00121843	0.00307622	0.00107478	NFKB1/RELA/TLR4/TRIM21	4
BP	GO:0090101	negative regulation of transmembrane receptor protein serine/threonine kinase signaling pathway	4/69	126/18670	0.00121843	0.00307622	0.00107478	RPS27A/SIRT1/TGFB1/TP53	4
BP	GO:0010665	regulation of cardiac muscle cell apoptotic process	3/69	57/18670	0.00122546	0.00308511	0.00107788	HMGCR/NFE2L2/TP53	3
BP	GO:0033344	cholesterol efflux	3/69	57/18670	0.00122546	0.00308511	0.00107788	NFKBIA/PON1/SIRT1	3
BP	GO:0051055	negative regulation of lipid biosynthetic process	3/69	57/18670	0.00122546	0.00308511	0.00107788	NFKB1/SIRT1/SOD1	3
BP	GO:0071398	cellular response to fatty acid	3/69	57/18670	0.00122546	0.00308511	0.00107788	AKT1/PPARG/SREBF1	3
BP	GO:0045727	positive regulation of translation	4/69	127/18670	0.00125459	0.00315618	0.00110272	IL6/MAPK1/MTOR/TNF	4
BP	GO:0035306	positive regulation of dephosphorylation	3/69	58/18670	0.0012889	0.00323558	0.00113045	IFNG/MTOR/TGFB1	3
BP	GO:1902041	regulation of extrinsic apoptotic signaling pathway via death domain receptors	3/69	58/18670	0.0012889	0.00323558	0.00113045	FASLG/ICAM1/NOS3	3
BP	GO:1903749	positive regulation of establishment of protein localization to mitochondrion	3/69	58/18670	0.0012889	0.00323558	0.00113045	BCL2/MAPK8/TP53	3
BP	GO:0032606	type I interferon production	4/69	128/18670	0.00129148	0.00323975	0.00113191	NFKB1/RELA/TLR4/TRIM21	4
BP	GO:0003206	cardiac chamber morphogenesis	4/69	129/18670	0.00132913	0.00333182	0.00116408	HIF1A/NOS3/TGFB1/TP53	4
BP	GO:0010518	positive regulation of phospholipase activity	3/69	59/18670	0.00135438	0.00338066	0.00118115	AGTR1/EGFR/ESR1	3
BP	GO:0010656	negative regulation of muscle cell apoptotic process	3/69	59/18670	0.00135438	0.00338066	0.00118115	HMGCR/IGF1/NFE2L2	3
BP	GO:0010662	regulation of striated muscle cell apoptotic process	3/69	59/18670	0.00135438	0.00338066	0.00118115	HMGCR/NFE2L2/TP53	3
BP	GO:0032890	regulation of organic acid transport	3/69	59/18670	0.00135438	0.00338066	0.00118115	ACE2/AKT1/IL1B	3
BP	GO:0097755	positive regulation of blood vessel diameter	3/69	59/18670	0.00135438	0.00338066	0.00118115	EGFR/NOS3/SOD1	3
BP	GO:2000756	regulation of peptidyl-lysine acetylation	3/69	59/18670	0.00135438	0.00338066	0.00118115	IL1B/SIRT1/TGFB1	3
BP	GO:0017014	protein nitrosylation	2/69	15/18670	0.00137018	0.00339993	0.00118788	ACE/NOS2	2
BP	GO:0018119	peptidyl-cysteine S-nitrosylation	2/69	15/18670	0.00137018	0.00339993	0.00118788	ACE/NOS2	2
BP	GO:0034616	response to laminar fluid shear stress	2/69	15/18670	0.00137018	0.00339993	0.00118788	NFE2L2/TGFB1	2
BP	GO:0044406	adhesion of symbiont to host	2/69	15/18670	0.00137018	0.00339993	0.00118788	ACE2/ICAM1	2
BP	GO:0045898	regulation of RNA polymerase II transcriptional preinitiation complex assembly	2/69	15/18670	0.00137018	0.00339993	0.00118788	ESR1/TP53	2
BP	GO:0046321	positive regulation of fatty acid oxidation	2/69	15/18670	0.00137018	0.00339993	0.00118788	PPARA/PPARG	2
BP	GO:0051770	positive regulation of nitric-oxide synthase biosynthetic process	2/69	15/18670	0.00137018	0.00339993	0.00118788	IFNG/TLR4	2
BP	GO:1900119	positive regulation of execution phase of apoptosis	2/69	15/18670	0.00137018	0.00339993	0.00118788	IL6/TP53	2
BP	GO:0042742	defense response to bacterium	6/69	330/18670	0.00137078	0.00339993	0.00118788	IL6/MPO/NOS2/SELP/TLR4/TNF	6
BP	GO:0016570	histone modification	7/69	454/18670	0.00141254	0.00350102	0.0012232	IL1B/MAPK8/SIRT1/SREBF1/TGFB1/TP53/VEGFA	7
BP	GO:0010659	cardiac muscle cell apoptotic process	3/69	60/18670	0.00142191	0.0035193	0.00122958	HMGCR/NFE2L2/TP53	3
BP	GO:1902110	positive regulation of mitochondrial membrane permeability involved in apoptotic process	3/69	60/18670	0.00142191	0.0035193	0.00122958	BCL2/MAPK8/TP53	3
BP	GO:0016042	lipid catabolic process	6/69	333/18670	0.00143543	0.00355026	0.0012404	AKT1/CYP3A4/IL1B/MTOR/PPARA/TNF	6
BP	GO:0042177	negative regulation of protein catabolic process	4/69	132/18670	0.00144669	0.00357309	0.00124838	EGFR/HMGCR/NOS2/RELA	4
BP	GO:0042552	myelination	4/69	132/18670	0.00144669	0.00357309	0.00124838	AKT1/MTOR/SOD1/TGFB1	4
BP	GO:0030336	negative regulation of cell migration	6/69	334/18670	0.00145749	0.00359724	0.00125681	AKT1/BCL2/NFE2L2/PPARG/STAT3/TGFB1	6
BP	GO:0001649	osteoblast differentiation	5/69	225/18670	0.00146056	0.00360231	0.00125859	AKT1/CAT/IGF1/IL6/TNF	5
BP	GO:0003170	heart valve development	3/69	61/18670	0.00149152	0.00366839	0.00128167	MTOR/NOS3/TGFB1	3
BP	GO:0006879	cellular iron ion homeostasis	3/69	61/18670	0.00149152	0.00366839	0.00128167	HIF1A/MYC/SOD1	3
BP	GO:0045123	cellular extravasation	3/69	61/18670	0.00149152	0.00366839	0.00128167	ICAM1/SELP/TNF	3
BP	GO:2000514	regulation of CD4-positive, alpha-beta T cell activation	3/69	61/18670	0.00149152	0.00366839	0.00128167	IFNG/IL2/JAK3	3
BP	GO:0007006	mitochondrial membrane organization	4/69	134/18670	0.00152897	0.00375263	0.00131111	BCL2/MAPK8/STAT3/TP53	4
BP	GO:0007272	ensheathment of neurons	4/69	134/18670	0.00152897	0.00375263	0.00131111	AKT1/MTOR/SOD1/TGFB1	4
BP	GO:0008366	axon ensheathment	4/69	134/18670	0.00152897	0.00375263	0.00131111	AKT1/MTOR/SOD1/TGFB1	4
BP	GO:0006206	pyrimidine nucleobase metabolic process	2/69	16/18670	0.00156219	0.00378141	0.00132116	MAPK1/MTOR	2
BP	GO:0010885	regulation of cholesterol storage	2/69	16/18670	0.00156219	0.00378141	0.00132116	PPARA/PPARG	2
BP	GO:0019372	lipoxygenase pathway	2/69	16/18670	0.00156219	0.00378141	0.00132116	PON1/PTGS2	2
BP	GO:0032225	regulation of synaptic transmission, dopaminergic	2/69	16/18670	0.00156219	0.00378141	0.00132116	PTGS2/SLC6A4	2
BP	GO:0032695	negative regulation of interleukin-12 production	2/69	16/18670	0.00156219	0.00378141	0.00132116	JAK3/NFKB1	2
BP	GO:0034116	positive regulation of heterotypic cell-cell adhesion	2/69	16/18670	0.00156219	0.00378141	0.00132116	IL1B/TNF	2
BP	GO:0043217	myelin maintenance	2/69	16/18670	0.00156219	0.00378141	0.00132116	AKT1/SOD1	2
BP	GO:0045623	negative regulation of T-helper cell differentiation	2/69	16/18670	0.00156219	0.00378141	0.00132116	IL2/JAK3	2
BP	GO:0045722	positive regulation of gluconeogenesis	2/69	16/18670	0.00156219	0.00378141	0.00132116	PPARA/SIRT1	2
BP	GO:0045986	negative regulation of smooth muscle contraction	2/69	16/18670	0.00156219	0.00378141	0.00132116	PTGS2/SOD1	2
BP	GO:0070886	positive regulation of calcineurin-NFAT signaling cascade	2/69	16/18670	0.00156219	0.00378141	0.00132116	IGF1/TNF	2
BP	GO:0071380	cellular response to prostaglandin E stimulus	2/69	16/18670	0.00156219	0.00378141	0.00132116	AKT1/PPARG	2
BP	GO:0106058	positive regulation of calcineurin-mediated signaling	2/69	16/18670	0.00156219	0.00378141	0.00132116	IGF1/TNF	2
BP	GO:1902166	negative regulation of intrinsic apoptotic signaling pathway in response to DNA damage by p53 class mediator	2/69	16/18670	0.00156219	0.00378141	0.00132116	BCL2/SIRT1	2
BP	GO:2001170	negative regulation of ATP biosynthetic process	2/69	16/18670	0.00156219	0.00378141	0.00132116	PPARA/STAT3	2
BP	GO:0002562	somatic diversification of immune receptors via germline recombination within a single locus	3/69	62/18670	0.00156324	0.00378141	0.00132116	CD40LG/IL2/TGFB1	3
BP	GO:0010658	striated muscle cell apoptotic process	3/69	62/18670	0.00156324	0.00378141	0.00132116	HMGCR/NFE2L2/TP53	3
BP	GO:0016444	somatic cell DNA recombination	3/69	62/18670	0.00156324	0.00378141	0.00132116	CD40LG/IL2/TGFB1	3
BP	GO:0051898	negative regulation of protein kinase B signaling	3/69	62/18670	0.00156324	0.00378141	0.00132116	AKT1/SIRT1/XDH	3
BP	GO:0070059	intrinsic apoptotic signaling pathway in response to endoplasmic reticulum stress	3/69	62/18670	0.00156324	0.00378141	0.00132116	BCL2/SIRT1/TP53	3
BP	GO:1902686	mitochondrial outer membrane permeabilization involved in programmed cell death	3/69	62/18670	0.00156324	0.00378141	0.00132116	BCL2/MAPK8/TP53	3
BP	GO:0001889	liver development	4/69	135/18670	0.00157131	0.00379832	0.00132707	EGFR/JUN/RELA/TGFB1	4
BP	GO:0008544	epidermis development	7/69	464/18670	0.0015998	0.00386454	0.0013502	BCL2/CASP3/EGFR/PPARA/RELA/SOD1/TNF	7
BP	GO:0046637	regulation of alpha-beta T cell differentiation	3/69	63/18670	0.00163708	0.00394918	0.00137978	IFNG/IL2/JAK3	3
BP	GO:0090181	regulation of cholesterol metabolic process	3/69	63/18670	0.00163708	0.00394918	0.00137978	HMGCR/SOD1/SREBF1	3
BP	GO:0061008	hepaticobiliary system development	4/69	138/18670	0.00170323	0.00410594	0.00143454	EGFR/JUN/RELA/TGFB1	4
BP	GO:0016445	somatic diversification of immunoglobulins	3/69	64/18670	0.00171308	0.00411841	0.0014389	CD40LG/IL2/TGFB1	3
BP	GO:0035794	positive regulation of mitochondrial membrane permeability	3/69	64/18670	0.00171308	0.00411841	0.0014389	BCL2/MAPK8/TP53	3
BP	GO:0045600	positive regulation of fat cell differentiation	3/69	64/18670	0.00171308	0.00411841	0.0014389	AKT1/PPARG/PTGS2	3
BP	GO:1903672	positive regulation of sprouting angiogenesis	3/69	64/18670	0.00171308	0.00411841	0.0014389	AGTR1/PTGS2/VEGFA	3
BP	GO:0006089	lactate metabolic process	2/69	17/18670	0.00176626	0.00421176	0.00147152	HIF1A/TP53	2
BP	GO:0010224	response to UV-B	2/69	17/18670	0.00176626	0.00421176	0.00147152	BCL2/RELA	2
BP	GO:0010715	regulation of extracellular matrix disassembly	2/69	17/18670	0.00176626	0.00421176	0.00147152	IL6/TGFB1	2
BP	GO:0010744	positive regulation of macrophage derived foam cell differentiation	2/69	17/18670	0.00176626	0.00421176	0.00147152	AGTR1/NFKB1	2
BP	GO:0015732	prostaglandin transport	2/69	17/18670	0.00176626	0.00421176	0.00147152	IL1B/NOS2	2
BP	GO:0032966	negative regulation of collagen biosynthetic process	2/69	17/18670	0.00176626	0.00421176	0.00147152	IL6/PPARG	2
BP	GO:0045725	positive regulation of glycogen biosynthetic process	2/69	17/18670	0.00176626	0.00421176	0.00147152	AKT1/IGF1	2
BP	GO:0050665	hydrogen peroxide biosynthetic process	2/69	17/18670	0.00176626	0.00421176	0.00147152	SOD1/STAT3	2
BP	GO:0051709	regulation of killing of cells of other organism	2/69	17/18670	0.00176626	0.00421176	0.00147152	IFNG/NOS2	2
BP	GO:0060644	mammary gland epithelial cell differentiation	2/69	17/18670	0.00176626	0.00421176	0.00147152	AKT1/HIF1A	2
BP	GO:1902931	negative regulation of alcohol biosynthetic process	2/69	17/18670	0.00176626	0.00421176	0.00147152	NFKB1/SOD1	2
BP	GO:1903209	positive regulation of oxidative stress-induced cell death	2/69	17/18670	0.00176626	0.00421176	0.00147152	SOD1/TLR4	2
BP	GO:0009755	hormone-mediated signaling pathway	5/69	235/18670	0.00176796	0.00421297	0.00147194	ESR1/NR3C1/PPARA/PPARG/SIRT1	5
BP	GO:0014823	response to activity	3/69	65/18670	0.00179125	0.00426557	0.00149032	CAT/HIF1A/MTOR	3
BP	GO:0046330	positive regulation of JNK cascade	4/69	140/18670	0.00179534	0.00427241	0.00149271	CD40LG/IL1B/TLR4/TNF	4
BP	GO:0016569	covalent chromatin modification	7/69	474/18670	0.00180594	0.00429475	0.00150051	IL1B/MAPK8/SIRT1/SREBF1/TGFB1/TP53/VEGFA	7
BP	GO:0007178	transmembrane receptor protein serine/threonine kinase signaling pathway	6/69	349/18670	0.00182048	0.00432349	0.00151055	FOS/JUN/RPS27A/SIRT1/TGFB1/TP53	6
BP	GO:2000146	negative regulation of cell motility	6/69	349/18670	0.00182048	0.00432349	0.00151055	AKT1/BCL2/NFE2L2/PPARG/STAT3/TGFB1	6
BP	GO:0007050	cell cycle arrest	5/69	237/18670	0.00183473	0.0043544	0.00152135	IFNG/MTOR/MYC/TGFB1/TP53	5
BP	GO:0051048	negative regulation of secretion	5/69	238/18670	0.0018688	0.00442701	0.00154672	HMGCR/IL1B/OPRM1/SREBF1/TNF	5
BP	GO:0046626	regulation of insulin receptor signaling pathway	3/69	66/18670	0.00187161	0.00442701	0.00154672	IL1B/RELA/SIRT1	3
BP	GO:0046888	negative regulation of hormone secretion	3/69	66/18670	0.00187161	0.00442701	0.00154672	HMGCR/IL1B/SREBF1	3
BP	GO:1902108	regulation of mitochondrial membrane permeability involved in apoptotic process	3/69	66/18670	0.00187161	0.00442701	0.00154672	BCL2/MAPK8/TP53	3
BP	GO:1905710	positive regulation of membrane permeability	3/69	66/18670	0.00187161	0.00442701	0.00154672	BCL2/MAPK8/TP53	3
BP	GO:0072006	nephron development	4/69	142/18670	0.00189085	0.0044695	0.00156157	BCL2/MYC/TGFB1/VEGFA	4
BP	GO:0034329	cell junction assembly	5/69	241/18670	0.0019738	0.00464516	0.00162294	ACE/ACE2/BCL2/TNF/VEGFA	5
BP	GO:0007252	I-kappaB phosphorylation	2/69	18/18670	0.00198231	0.00464516	0.00162294	AKT1/TLR4	2
BP	GO:0010713	negative regulation of collagen metabolic process	2/69	18/18670	0.00198231	0.00464516	0.00162294	IL6/PPARG	2
BP	GO:0010878	cholesterol storage	2/69	18/18670	0.00198231	0.00464516	0.00162294	PPARA/PPARG	2
BP	GO:0030809	negative regulation of nucleotide biosynthetic process	2/69	18/18670	0.00198231	0.00464516	0.00162294	PPARA/STAT3	2
BP	GO:0044320	cellular response to leptin stimulus	2/69	18/18670	0.00198231	0.00464516	0.00162294	SIRT1/STAT3	2
BP	GO:0070233	negative regulation of T cell apoptotic process	2/69	18/18670	0.00198231	0.00464516	0.00162294	HIF1A/JAK3	2
BP	GO:0070875	positive regulation of glycogen metabolic process	2/69	18/18670	0.00198231	0.00464516	0.00162294	AKT1/IGF1	2
BP	GO:0071318	cellular response to ATP	2/69	18/18670	0.00198231	0.00464516	0.00162294	PTGS2/SOD1	2
BP	GO:0090190	positive regulation of branching involved in ureteric bud morphogenesis	2/69	18/18670	0.00198231	0.00464516	0.00162294	TGFB1/VEGFA	2
BP	GO:1900372	negative regulation of purine nucleotide biosynthetic process	2/69	18/18670	0.00198231	0.00464516	0.00162294	PPARA/STAT3	2
BP	GO:1902165	regulation of intrinsic apoptotic signaling pathway in response to DNA damage by p53 class mediator	2/69	18/18670	0.00198231	0.00464516	0.00162294	BCL2/SIRT1	2
BP	GO:2000647	negative regulation of stem cell proliferation	2/69	18/18670	0.00198231	0.00464516	0.00162294	TGFB1/TP53	2
BP	GO:0015711	organic anion transport	7/69	482/18670	0.00198529	0.00464907	0.00162431	ACE/ACE2/AKT1/IL1B/NOS2/PPARA/PPARG	7
BP	GO:0006625	protein targeting to peroxisome	3/69	68/18670	0.00203901	0.00475869	0.0016626	CAT/NOS2/RPS27A	3
BP	GO:0071230	cellular response to amino acid stimulus	3/69	68/18670	0.00203901	0.00475869	0.0016626	EGFR/MTOR/TNF	3
BP	GO:0071242	cellular response to ammonium ion	3/69	68/18670	0.00203901	0.00475869	0.0016626	CASP3/MAPK1/OPRM1	3
BP	GO:0072662	protein localization to peroxisome	3/69	68/18670	0.00203901	0.00475869	0.0016626	CAT/NOS2/RPS27A	3
BP	GO:0072663	establishment of protein localization to peroxisome	3/69	68/18670	0.00203901	0.00475869	0.0016626	CAT/NOS2/RPS27A	3
BP	GO:0051480	regulation of cytosolic calcium ion concentration	6/69	357/18670	0.00204021	0.00475869	0.0016626	AGTR1/BCL2/ESR1/FASLG/IL2/TGFB1	6
BP	GO:0043312	neutrophil degranulation	7/69	485/18670	0.00205601	0.00479237	0.00167437	CAT/MAPK1/MMP9/MPO/NFKB1/PPIA/TNFAIP6	7
BP	GO:0002224	toll-like receptor signaling pathway	4/69	146/18670	0.00209234	0.00487382	0.00170283	ESR1/NFKBIA/RPS27A/TLR4	4
BP	GO:0015909	long-chain fatty acid transport	3/69	69/18670	0.00212609	0.00494591	0.00172802	ACE/AKT1/PPARG	3
BP	GO:0043574	peroxisomal transport	3/69	69/18670	0.00212609	0.00494591	0.00172802	CAT/NOS2/RPS27A	3
BP	GO:0002283	neutrophil activation involved in immune response	7/69	488/18670	0.00212867	0.00494864	0.00172897	CAT/MAPK1/MMP9/MPO/NFKB1/PPIA/TNFAIP6	7
BP	GO:0043524	negative regulation of neuron apoptotic process	4/69	147/18670	0.00214494	0.00498317	0.00174103	BCL2/HIF1A/JUN/SOD1	4
BP	GO:0035148	tube formation	4/69	148/18670	0.00219845	0.00507337	0.00177255	CASP3/HIF1A/TGFB1/VEGFA	4
BP	GO:0001991	regulation of systemic arterial blood pressure by circulatory renin-angiotensin	2/69	19/18670	0.00221024	0.00507337	0.00177255	ACE/ACE2	2
BP	GO:0002726	positive regulation of T cell cytokine production	2/69	19/18670	0.00221024	0.00507337	0.00177255	IL1B/IL6	2
BP	GO:0002922	positive regulation of humoral immune response	2/69	19/18670	0.00221024	0.00507337	0.00177255	IL1B/TNF	2
BP	GO:0010523	negative regulation of calcium ion transport into cytosol	2/69	19/18670	0.00221024	0.00507337	0.00177255	BCL2/TGFB1	2
BP	GO:0010663	positive regulation of striated muscle cell apoptotic process	2/69	19/18670	0.00221024	0.00507337	0.00177255	HMGCR/TP53	2
BP	GO:0010666	positive regulation of cardiac muscle cell apoptotic process	2/69	19/18670	0.00221024	0.00507337	0.00177255	HMGCR/TP53	2
BP	GO:0033189	response to vitamin A	2/69	19/18670	0.00221024	0.00507337	0.00177255	CAT/PPARG	2
BP	GO:0045063	T-helper 1 cell differentiation	2/69	19/18670	0.00221024	0.00507337	0.00177255	JAK3/MTOR	2
BP	GO:0045076	regulation of interleukin-2 biosynthetic process	2/69	19/18670	0.00221024	0.00507337	0.00177255	IL1A/IL1B	2
BP	GO:0045414	regulation of interleukin-8 biosynthetic process	2/69	19/18670	0.00221024	0.00507337	0.00177255	TLR4/TNF	2
BP	GO:0051546	keratinocyte migration	2/69	19/18670	0.00221024	0.00507337	0.00177255	MMP9/MTOR	2
BP	GO:0060716	labyrinthine layer blood vessel development	2/69	19/18670	0.00221024	0.00507337	0.00177255	AKT1/MAPK1	2
BP	GO:0090201	negative regulation of release of cytochrome c from mitochondria	2/69	19/18670	0.00221024	0.00507337	0.00177255	AKT1/IGF1	2
BP	GO:1905288	vascular associated smooth muscle cell apoptotic process	2/69	19/18670	0.00221024	0.00507337	0.00177255	IGF1/PPARG	2
BP	GO:1905459	regulation of vascular associated smooth muscle cell apoptotic process	2/69	19/18670	0.00221024	0.00507337	0.00177255	IGF1/PPARG	2
BP	GO:2000010	positive regulation of protein localization to cell surface	2/69	19/18670	0.00221024	0.00507337	0.00177255	AKT1/TNF	2
BP	GO:0002709	regulation of T cell mediated immunity	3/69	70/18670	0.00221546	0.00507337	0.00177255	IFNB1/IL1B/IL6	3
BP	GO:0010517	regulation of phospholipase activity	3/69	70/18670	0.00221546	0.00507337	0.00177255	AGTR1/EGFR/ESR1	3
BP	GO:0033077	T cell differentiation in thymus	3/69	70/18670	0.00221546	0.00507337	0.00177255	BCL2/SOD1/TP53	3
BP	GO:0051966	regulation of synaptic transmission, glutamatergic	3/69	70/18670	0.00221546	0.00507337	0.00177255	EGFR/PTGS2/TNF	3
BP	GO:0060395	SMAD protein signal transduction	3/69	70/18670	0.00221546	0.00507337	0.00177255	FOS/JUN/TGFB1	3
BP	GO:0033692	cellular polysaccharide biosynthetic process	3/69	71/18670	0.00230712	0.00527642	0.00184349	AKT1/IGF1/MTOR	3
BP	GO:0071479	cellular response to ionizing radiation	3/69	71/18670	0.00230712	0.00527642	0.00184349	SIRT1/TGFB1/TP53	3
BP	GO:0042119	neutrophil activation	7/69	498/18670	0.00238537	0.00545183	0.00190477	CAT/MAPK1/MMP9/MPO/NFKB1/PPIA/TNFAIP6	7
BP	GO:0006635	fatty acid beta-oxidation	3/69	72/18670	0.00240111	0.00547359	0.00191238	AKT1/MTOR/PPARA	3
BP	GO:0050805	negative regulation of synaptic transmission	3/69	72/18670	0.00240111	0.00547359	0.00191238	IL1B/PTGS2/SLC6A4	3
BP	GO:0051881	regulation of mitochondrial membrane potential	3/69	72/18670	0.00240111	0.00547359	0.00191238	AKT1/BCL2/SOD1	3
BP	GO:0060193	positive regulation of lipase activity	3/69	72/18670	0.00240111	0.00547359	0.00191238	AGTR1/EGFR/ESR1	3
BP	GO:0001678	cellular glucose homeostasis	4/69	152/18670	0.00242172	0.00551701	0.00192755	HIF1A/HMGCR/ICAM1/SIRT1	4
BP	GO:0006525	arginine metabolic process	2/69	20/18670	0.00244997	0.00553838	0.00193502	NOS2/NOS3	2
BP	GO:0030220	platelet formation	2/69	20/18670	0.00244997	0.00553838	0.00193502	CASP3/CASP9	2
BP	GO:0032495	response to muramyl dipeptide	2/69	20/18670	0.00244997	0.00553838	0.00193502	NFKBIA/RELA	2
BP	GO:0034393	positive regulation of smooth muscle cell apoptotic process	2/69	20/18670	0.00244997	0.00553838	0.00193502	IFNG/PPARG	2
BP	GO:0042228	interleukin-8 biosynthetic process	2/69	20/18670	0.00244997	0.00553838	0.00193502	TLR4/TNF	2
BP	GO:0042535	positive regulation of tumor necrosis factor biosynthetic process	2/69	20/18670	0.00244997	0.00553838	0.00193502	IFNG/TLR4	2
BP	GO:0043371	negative regulation of CD4-positive, alpha-beta T cell differentiation	2/69	20/18670	0.00244997	0.00553838	0.00193502	IL2/JAK3	2
BP	GO:0045655	regulation of monocyte differentiation	2/69	20/18670	0.00244997	0.00553838	0.00193502	JUN/MYC	2
BP	GO:0051767	nitric-oxide synthase biosynthetic process	2/69	20/18670	0.00244997	0.00553838	0.00193502	IFNG/TLR4	2
BP	GO:0051769	regulation of nitric-oxide synthase biosynthetic process	2/69	20/18670	0.00244997	0.00553838	0.00193502	IFNG/TLR4	2
BP	GO:0060261	positive regulation of transcription initiation from RNA polymerase II promoter	2/69	20/18670	0.00244997	0.00553838	0.00193502	ESR1/TP53	2
BP	GO:0060602	branch elongation of an epithelium	2/69	20/18670	0.00244997	0.00553838	0.00193502	ESR1/TGFB1	2
BP	GO:0051924	regulation of calcium ion transport	5/69	254/18670	0.00247935	0.0056012	0.00195696	BCL2/ICAM1/NOS3/PTGS2/TGFB1	5
BP	GO:0031100	animal organ regeneration	3/69	73/18670	0.00249744	0.00562402	0.00196494	EGFR/PPARG/TGFB1	3
BP	GO:0032945	negative regulation of mononuclear cell proliferation	3/69	73/18670	0.00249744	0.00562402	0.00196494	CASP3/IL2/TGFB1	3
BP	GO:0043627	response to estrogen	3/69	73/18670	0.00249744	0.00562402	0.00196494	ESR1/MAPK1/PPARG	3
BP	GO:0050672	negative regulation of lymphocyte proliferation	3/69	73/18670	0.00249744	0.00562402	0.00196494	CASP3/IL2/TGFB1	3
BP	GO:1901983	regulation of protein acetylation	3/69	73/18670	0.00249744	0.00562402	0.00196494	IL1B/SIRT1/TGFB1	3
BP	GO:0055067	monovalent inorganic cation homeostasis	4/69	154/18670	0.00253901	0.00571398	0.00199637	AGTR1/BCL2/FASLG/MAPK1	4
BP	GO:0006839	mitochondrial transport	5/69	256/18670	0.00256476	0.00576825	0.00201533	BCL2/MAPK8/SREBF1/STAT3/TP53	5
BP	GO:0005977	glycogen metabolic process	3/69	74/18670	0.00259613	0.00582021	0.00203348	AKT1/IGF1/MTOR	3
BP	GO:0031670	cellular response to nutrient	3/69	74/18670	0.00259613	0.00582021	0.00203348	PPARG/PTGS2/SOD1	3
BP	GO:0032677	regulation of interleukin-8 production	3/69	74/18670	0.00259613	0.00582021	0.00203348	IL1B/TLR4/TNF	3
BP	GO:0051145	smooth muscle cell differentiation	3/69	74/18670	0.00259613	0.00582021	0.00203348	SIRT1/TGFB1/VEGFA	3
BP	GO:1900076	regulation of cellular response to insulin stimulus	3/69	74/18670	0.00259613	0.00582021	0.00203348	IL1B/RELA/SIRT1	3
BP	GO:0045216	cell-cell junction organization	4/69	156/18670	0.00266015	0.00595995	0.0020823	ACE/ACE2/TGFB1/TNF	4
BP	GO:0002200	somatic diversification of immune receptors	3/69	75/18670	0.0026972	0.00598389	0.00209067	CD40LG/IL2/TGFB1	3
BP	GO:0006073	cellular glucan metabolic process	3/69	75/18670	0.0026972	0.00598389	0.00209067	AKT1/IGF1/MTOR	3
BP	GO:0006695	cholesterol biosynthetic process	3/69	75/18670	0.0026972	0.00598389	0.00209067	HMGCR/SOD1/SREBF1	3
BP	GO:0007422	peripheral nervous system development	3/69	75/18670	0.0026972	0.00598389	0.00209067	AKT1/RELA/SOD1	3
BP	GO:0010611	regulation of cardiac muscle hypertrophy	3/69	75/18670	0.0026972	0.00598389	0.00209067	IGF1/MTOR/PPARA	3
BP	GO:0044042	glucan metabolic process	3/69	75/18670	0.0026972	0.00598389	0.00209067	AKT1/IGF1/MTOR	3
BP	GO:0002438	acute inflammatory response to antigenic stimulus	2/69	21/18670	0.00270141	0.00598389	0.00209067	ICAM1/OPRM1	2
BP	GO:0010829	negative regulation of glucose transmembrane transport	2/69	21/18670	0.00270141	0.00598389	0.00209067	IL1B/TNF	2
BP	GO:0017000	antibiotic biosynthetic process	2/69	21/18670	0.00270141	0.00598389	0.00209067	SOD1/STAT3	2
BP	GO:0035162	embryonic hemopoiesis	2/69	21/18670	0.00270141	0.00598389	0.00209067	HIF1A/VEGFA	2
BP	GO:0035357	peroxisome proliferator activated receptor signaling pathway	2/69	21/18670	0.00270141	0.00598389	0.00209067	PPARG/SIRT1	2
BP	GO:0036344	platelet morphogenesis	2/69	21/18670	0.00270141	0.00598389	0.00209067	CASP3/CASP9	2
BP	GO:0046827	positive regulation of protein export from nucleus	2/69	21/18670	0.00270141	0.00598389	0.00209067	IL1B/TP53	2
BP	GO:0055093	response to hyperoxia	2/69	21/18670	0.00270141	0.00598389	0.00209067	CAT/PPARG	2
BP	GO:0061213	positive regulation of mesonephros development	2/69	21/18670	0.00270141	0.00598389	0.00209067	TGFB1/VEGFA	2
BP	GO:0071498	cellular response to fluid shear stress	2/69	21/18670	0.00270141	0.00598389	0.00209067	NFE2L2/PTGS2	2
BP	GO:1903055	positive regulation of extracellular matrix organization	2/69	21/18670	0.00270141	0.00598389	0.00209067	IL6/TGFB1	2
BP	GO:2000737	negative regulation of stem cell differentiation	2/69	21/18670	0.00270141	0.00598389	0.00209067	NFE2L2/STAT3	2
BP	GO:0072659	protein localization to plasma membrane	5/69	260/18670	0.00274197	0.00606989	0.00212072	AKT1/EGFR/IFNG/TGFB1/TNF	5
BP	GO:0000422	autophagy of mitochondrion	3/69	76/18670	0.00280067	0.00618043	0.00215933	HIF1A/SREBF1/TP53	3
BP	GO:0001937	negative regulation of endothelial cell proliferation	3/69	76/18670	0.00280067	0.00618043	0.00215933	PPARG/TNF/XDH	3
BP	GO:0061045	negative regulation of wound healing	3/69	76/18670	0.00280067	0.00618043	0.00215933	HMGCR/NOS3/PLAT	3
BP	GO:0061726	mitochondrion disassembly	3/69	76/18670	0.00280067	0.00618043	0.00215933	HIF1A/SREBF1/TP53	3
BP	GO:1902653	secondary alcohol biosynthetic process	3/69	76/18670	0.00280067	0.00618043	0.00215933	HMGCR/SOD1/SREBF1	3
BP	GO:0032481	positive regulation of type I interferon production	3/69	77/18670	0.00290656	0.00640608	0.00223817	NFKB1/RELA/TLR4	3
BP	GO:0048678	response to axon injury	3/69	77/18670	0.00290656	0.00640608	0.00223817	BCL2/JUN/SOD1	3
BP	GO:0007519	skeletal muscle tissue development	4/69	160/18670	0.00291423	0.00641495	0.00224127	BCL2/FOS/HMGCR/TGFB1	4
BP	GO:0030203	glycosaminoglycan metabolic process	4/69	160/18670	0.00291423	0.00641495	0.00224127	AKT1/IL1B/NFKB1/TGFB1	4
BP	GO:0051271	negative regulation of cellular component movement	6/69	384/18670	0.00293257	0.00645129	0.00225397	AKT1/BCL2/NFE2L2/PPARG/STAT3/TGFB1	6
BP	GO:0002052	positive regulation of neuroblast proliferation	2/69	22/18670	0.00296448	0.00648503	0.00226576	HIF1A/VEGFA	2
BP	GO:0032069	regulation of nuclease activity	2/69	22/18670	0.00296448	0.00648503	0.00226576	AKT1/SIRT1	2
BP	GO:0042094	interleukin-2 biosynthetic process	2/69	22/18670	0.00296448	0.00648503	0.00226576	IL1A/IL1B	2
BP	GO:0044321	response to leptin	2/69	22/18670	0.00296448	0.00648503	0.00226576	SIRT1/STAT3	2
BP	GO:0045723	positive regulation of fatty acid biosynthetic process	2/69	22/18670	0.00296448	0.00648503	0.00226576	IL1B/PTGS2	2
BP	GO:0071359	cellular response to dsRNA	2/69	22/18670	0.00296448	0.00648503	0.00226576	IFNB1/NFKB1	2
BP	GO:0071379	cellular response to prostaglandin stimulus	2/69	22/18670	0.00296448	0.00648503	0.00226576	AKT1/PPARG	2
BP	GO:0090189	regulation of branching involved in ureteric bud morphogenesis	2/69	22/18670	0.00296448	0.00648503	0.00226576	TGFB1/VEGFA	2
BP	GO:1903589	positive regulation of blood vessel endothelial cell proliferation involved in sprouting angiogenesis	2/69	22/18670	0.00296448	0.00648503	0.00226576	AGTR1/VEGFA	2
BP	GO:0014743	regulation of muscle hypertrophy	3/69	78/18670	0.00301489	0.00657896	0.00229858	IGF1/MTOR/PPARA	3
BP	GO:0070664	negative regulation of leukocyte proliferation	3/69	78/18670	0.00301489	0.00657896	0.00229858	CASP3/IL2/TGFB1	3
BP	GO:0072332	intrinsic apoptotic signaling pathway by p53 class mediator	3/69	78/18670	0.00301489	0.00657896	0.00229858	BCL2/SIRT1/TP53	3
BP	GO:0072347	response to anesthetic	3/69	78/18670	0.00301489	0.00657896	0.00229858	MTOR/OPRM1/RELA	3
BP	GO:0001570	vasculogenesis	3/69	79/18670	0.00312568	0.00680385	0.00237715	TGFB1/VEGFA/XDH	3
BP	GO:0003151	outflow tract morphogenesis	3/69	79/18670	0.00312568	0.00680385	0.00237715	HIF1A/JUN/VEGFA	3
BP	GO:0055072	iron ion homeostasis	3/69	79/18670	0.00312568	0.00680385	0.00237715	HIF1A/MYC/SOD1	3
BP	GO:1900034	regulation of cellular response to heat	3/69	79/18670	0.00312568	0.00680385	0.00237715	MAPK1/MTOR/SIRT1	3
BP	GO:0007088	regulation of mitotic nuclear division	4/69	164/18670	0.00318446	0.00692326	0.00241887	IGF1/IL1A/IL1B/TGFB1	4
BP	GO:0035821	modification of morphology or physiology of other organism	4/69	164/18670	0.00318446	0.00692326	0.00241887	IFNG/JUN/NOS2/TGFB1	4
BP	GO:0022617	extracellular matrix disassembly	3/69	80/18670	0.00323894	0.00698595	0.00244077	IL6/MMP9/TGFB1	3
BP	GO:0032098	regulation of appetite	2/69	23/18670	0.00323908	0.00698595	0.00244077	OPRM1/PPARA	2
BP	GO:0034695	response to prostaglandin E	2/69	23/18670	0.00323908	0.00698595	0.00244077	AKT1/PPARG	2
BP	GO:0048714	positive regulation of oligodendrocyte differentiation	2/69	23/18670	0.00323908	0.00698595	0.00244077	MTOR/PPARG	2
BP	GO:0051152	positive regulation of smooth muscle cell differentiation	2/69	23/18670	0.00323908	0.00698595	0.00244077	SIRT1/TGFB1	2
BP	GO:0051349	positive regulation of lyase activity	2/69	23/18670	0.00323908	0.00698595	0.00244077	NOS2/NOS3	2
BP	GO:0090343	positive regulation of cell aging	2/69	23/18670	0.00323908	0.00698595	0.00244077	SIRT1/TP53	2
BP	GO:1901032	negative regulation of response to reactive oxygen species	2/69	23/18670	0.00323908	0.00698595	0.00244077	NFE2L2/TXN	2
BP	GO:1901889	negative regulation of cell junction assembly	2/69	23/18670	0.00323908	0.00698595	0.00244077	ACE/TNF	2
BP	GO:1902254	negative regulation of intrinsic apoptotic signaling pathway by p53 class mediator	2/69	23/18670	0.00323908	0.00698595	0.00244077	BCL2/SIRT1	2
BP	GO:1903206	negative regulation of hydrogen peroxide-induced cell death	2/69	23/18670	0.00323908	0.00698595	0.00244077	NFE2L2/TXN	2
BP	GO:1903429	regulation of cell maturation	2/69	23/18670	0.00323908	0.00698595	0.00244077	BCL2/MTOR	2
BP	GO:2001039	negative regulation of cellular response to drug	2/69	23/18670	0.00323908	0.00698595	0.00244077	NFE2L2/TXN	2
BP	GO:0050680	negative regulation of epithelial cell proliferation	4/69	165/18670	0.00325461	0.00701084	0.00244947	PPARG/TGFB1/TNF/XDH	4
BP	GO:0071695	anatomical structure maturation	4/69	165/18670	0.00325461	0.00701084	0.00244947	BCL2/HIF1A/IGF1/MTOR	4
BP	GO:0007031	peroxisome organization	3/69	81/18670	0.00335469	0.00721319	0.00252017	CAT/NOS2/RPS27A	3
BP	GO:0016126	sterol biosynthetic process	3/69	81/18670	0.00335469	0.00721319	0.00252017	HMGCR/SOD1/SREBF1	3
BP	GO:0110110	positive regulation of animal organ morphogenesis	3/69	81/18670	0.00335469	0.00721319	0.00252017	MYC/TGFB1/VEGFA	3
BP	GO:0033209	tumor necrosis factor-mediated signaling pathway	4/69	167/18670	0.00339804	0.00730195	0.00255118	CD40LG/NFKBIA/RELA/TNF	4
BP	GO:0050806	positive regulation of synaptic transmission	4/69	168/18670	0.00347135	0.00745493	0.00260462	EGFR/MAPK1/PTGS2/TNF	4
BP	GO:0043270	positive regulation of ion transport	5/69	275/18670	0.00348624	0.00748236	0.00261421	ACE2/AKT1/IFNG/IL1B/SLC6A4	5
BP	GO:0010288	response to lead ion	2/69	24/18670	0.00352514	0.00752457	0.00262896	CAT/PTGS2	2
BP	GO:0032897	negative regulation of viral transcription	2/69	24/18670	0.00352514	0.00752457	0.00262896	JUN/TRIM21	2
BP	GO:0042104	positive regulation of activated T cell proliferation	2/69	24/18670	0.00352514	0.00752457	0.00262896	IGF1/IL2	2
BP	GO:0044346	fibroblast apoptotic process	2/69	24/18670	0.00352514	0.00752457	0.00262896	MYC/TP53	2
BP	GO:0046639	negative regulation of alpha-beta T cell differentiation	2/69	24/18670	0.00352514	0.00752457	0.00262896	IL2/JAK3	2
BP	GO:0046697	decidualization	2/69	24/18670	0.00352514	0.00752457	0.00262896	MAPK1/PTGS2	2
BP	GO:0050996	positive regulation of lipid catabolic process	2/69	24/18670	0.00352514	0.00752457	0.00262896	IL1B/PPARA	2
BP	GO:0060396	growth hormone receptor signaling pathway	2/69	24/18670	0.00352514	0.00752457	0.00262896	JAK3/STAT3	2
BP	GO:0071677	positive regulation of mononuclear cell migration	2/69	24/18670	0.00352514	0.00752457	0.00262896	TGFB1/TNF	2
BP	GO:0060538	skeletal muscle organ development	4/69	169/18670	0.00354572	0.00756393	0.00264271	BCL2/FOS/HMGCR/TGFB1	4
BP	GO:0045582	positive regulation of T cell differentiation	3/69	83/18670	0.00359373	0.00765707	0.00267525	IFNG/IL2/TGFB1	3
BP	GO:0060218	hematopoietic stem cell differentiation	3/69	83/18670	0.00359373	0.00765707	0.00267525	ACE/NFE2L2/TP53	3
BP	GO:0006022	aminoglycan metabolic process	4/69	170/18670	0.00362118	0.00771088	0.00269405	AKT1/IL1B/NFKB1/TGFB1	4
BP	GO:0003205	cardiac chamber development	4/69	171/18670	0.00369772	0.00786911	0.00274933	HIF1A/NOS3/TGFB1/TP53	4
BP	GO:0000082	G1/S transition of mitotic cell cycle	5/69	279/18670	0.0037071	0.0078843	0.00275464	AKT1/BCL2/EGFR/MYC/TP53	5
BP	GO:0002053	positive regulation of mesenchymal cell proliferation	2/69	25/18670	0.00382256	0.00807621	0.00282169	MYC/VEGFA	2
BP	GO:0045662	negative regulation of myoblast differentiation	2/69	25/18670	0.00382256	0.00807621	0.00282169	TGFB1/TNF	2
BP	GO:0045830	positive regulation of isotype switching	2/69	25/18670	0.00382256	0.00807621	0.00282169	IL2/TGFB1	2
BP	GO:0050901	leukocyte tethering or rolling	2/69	25/18670	0.00382256	0.00807621	0.00282169	SELP/TNF	2
BP	GO:0060330	regulation of response to interferon-gamma	2/69	25/18670	0.00382256	0.00807621	0.00282169	IFNG/PPARG	2
BP	GO:0060334	regulation of interferon-gamma-mediated signaling pathway	2/69	25/18670	0.00382256	0.00807621	0.00282169	IFNG/PPARG	2
BP	GO:0060444	branching involved in mammary gland duct morphogenesis	2/69	25/18670	0.00382256	0.00807621	0.00282169	ESR1/TGFB1	2
BP	GO:0060571	morphogenesis of an epithelial fold	2/69	25/18670	0.00382256	0.00807621	0.00282169	EGFR/HIF1A	2
BP	GO:0061217	regulation of mesonephros development	2/69	25/18670	0.00382256	0.00807621	0.00282169	TGFB1/VEGFA	2
BP	GO:0071378	cellular response to growth hormone stimulus	2/69	25/18670	0.00382256	0.00807621	0.00282169	JAK3/STAT3	2
BP	GO:2000353	positive regulation of endothelial cell apoptotic process	2/69	25/18670	0.00382256	0.00807621	0.00282169	CD40LG/FASLG	2
BP	GO:0002028	regulation of sodium ion transport	3/69	85/18670	0.00384295	0.00810472	0.00283165	AKT1/NOS3/TGFB1	3
BP	GO:0014031	mesenchymal cell development	3/69	85/18670	0.00384295	0.00810472	0.00283165	BCL2/HIF1A/MAPK1	3
BP	GO:1903901	negative regulation of viral life cycle	3/69	85/18670	0.00384295	0.00810472	0.00283165	IFNB1/TNF/TRIM21	3
BP	GO:0030101	natural killer cell activation	3/69	86/18670	0.00397142	0.00836563	0.00292281	IFNA1/IFNB1/IL2	3
BP	GO:0034637	cellular carbohydrate biosynthetic process	3/69	86/18670	0.00397142	0.00836563	0.00292281	AKT1/IGF1/MTOR	3
BP	GO:0034976	response to endoplasmic reticulum stress	5/69	285/18670	0.004057	0.0085408	0.00298401	BCL2/JUN/NFE2L2/SIRT1/TP53	5
BP	GO:0006309	apoptotic DNA fragmentation	2/69	26/18670	0.00413126	0.00866088	0.00302596	CASP3/IL6	2
BP	GO:0022011	myelination in peripheral nervous system	2/69	26/18670	0.00413126	0.00866088	0.00302596	AKT1/SOD1	2
BP	GO:0031954	positive regulation of protein autophosphorylation	2/69	26/18670	0.00413126	0.00866088	0.00302596	ACE/VEGFA	2
BP	GO:0032292	peripheral nervous system axon ensheathment	2/69	26/18670	0.00413126	0.00866088	0.00302596	AKT1/SOD1	2
BP	GO:0034114	regulation of heterotypic cell-cell adhesion	2/69	26/18670	0.00413126	0.00866088	0.00302596	IL1B/TNF	2
BP	GO:1903203	regulation of oxidative stress-induced neuron death	2/69	26/18670	0.00413126	0.00866088	0.00302596	HIF1A/TLR4	2
BP	GO:1903959	regulation of anion transmembrane transport	2/69	26/18670	0.00413126	0.00866088	0.00302596	AKT1/MTOR	2
BP	GO:0009791	post-embryonic development	3/69	88/18670	0.00423614	0.00887547	0.00310094	BCL2/MTOR/VEGFA	3
BP	GO:0006611	protein export from nucleus	4/69	179/18670	0.00435003	0.00910868	0.00318242	IL1B/TGFB1/TP53/TXN	4
BP	GO:1901796	regulation of signal transduction by p53 class mediator	4/69	180/18670	0.00443667	0.00927081	0.00323906	AKT1/BCL2/SIRT1/TP53	4
BP	GO:0002825	regulation of T-helper 1 type immune response	2/69	27/18670	0.00445115	0.00927081	0.00323906	IL1B/JAK3	2
BP	GO:0009651	response to salt stress	2/69	27/18670	0.00445115	0.00927081	0.00323906	TNF/TP53	2
BP	GO:0036475	neuron death in response to oxidative stress	2/69	27/18670	0.00445115	0.00927081	0.00323906	HIF1A/TLR4	2
BP	GO:0045932	negative regulation of muscle contraction	2/69	27/18670	0.00445115	0.00927081	0.00323906	PTGS2/SOD1	2
BP	GO:0048643	positive regulation of skeletal muscle tissue development	2/69	27/18670	0.00445115	0.00927081	0.00323906	BCL2/HMGCR	2
BP	GO:0060259	regulation of feeding behavior	2/69	27/18670	0.00445115	0.00927081	0.00323906	MTOR/STAT3	2
BP	GO:1905208	negative regulation of cardiocyte differentiation	2/69	27/18670	0.00445115	0.00927081	0.00323906	EGFR/PPARA	2
BP	GO:2000191	regulation of fatty acid transport	2/69	27/18670	0.00445115	0.00927081	0.00323906	AKT1/IL1B	2
BP	GO:0030641	regulation of cellular pH	3/69	90/18670	0.00451134	0.00936297	0.00327126	BCL2/FASLG/MAPK1	3
BP	GO:0032651	regulation of interleukin-1 beta production	3/69	90/18670	0.00451134	0.00936297	0.00327126	IFNG/IGF1/TLR4	3
BP	GO:0045778	positive regulation of ossification	3/69	90/18670	0.00451134	0.00936297	0.00327126	IGF1/IL6/TGFB1	3
BP	GO:0046849	bone remodeling	3/69	90/18670	0.00451134	0.00936297	0.00327126	EGFR/IL6/TGFB1	3
BP	GO:0071674	mononuclear cell migration	3/69	90/18670	0.00451134	0.00936297	0.00327126	IL6/TGFB1/TNF	3
BP	GO:1903035	negative regulation of response to wounding	3/69	90/18670	0.00451134	0.00936297	0.00327126	HMGCR/NOS3/PLAT	3
BP	GO:0045638	negative regulation of myeloid cell differentiation	3/69	91/18670	0.00465292	0.00964543	0.00336995	MYC/NFKBIA/TLR4	3
BP	GO:1901992	positive regulation of mitotic cell cycle phase transition	3/69	91/18670	0.00465292	0.00964543	0.00336995	AKT1/EGFR/TGFB1	3
BP	GO:0002040	sprouting angiogenesis	4/69	183/18670	0.00470359	0.00974472	0.00340464	AGTR1/AKT1/PTGS2/VEGFA	4
BP	GO:0006417	regulation of translation	6/69	424/18670	0.00475554	0.00984379	0.00343925	AKT1/IL6/MAPK1/MTOR/STAT3/TNF	6
BP	GO:0003180	aortic valve morphogenesis	2/69	28/18670	0.00478215	0.00984379	0.00343925	NOS3/TGFB1	2
BP	GO:0008209	androgen metabolic process	2/69	28/18670	0.00478215	0.00984379	0.00343925	CYP3A4/ESR1	2
BP	GO:0009065	glutamine family amino acid catabolic process	2/69	28/18670	0.00478215	0.00984379	0.00343925	NOS2/NOS3	2
BP	GO:0010894	negative regulation of steroid biosynthetic process	2/69	28/18670	0.00478215	0.00984379	0.00343925	NFKB1/SOD1	2
BP	GO:0033598	mammary gland epithelial cell proliferation	2/69	28/18670	0.00478215	0.00984379	0.00343925	ESR1/MAPK1	2
BP	GO:0036296	response to increased oxygen levels	2/69	28/18670	0.00478215	0.00984379	0.00343925	CAT/PPARG	2
BP	GO:0051123	RNA polymerase II preinitiation complex assembly	2/69	28/18670	0.00478215	0.00984379	0.00343925	ESR1/TP53	2
BP	GO:0060260	regulation of transcription initiation from RNA polymerase II promoter	2/69	28/18670	0.00478215	0.00984379	0.00343925	ESR1/TP53	2
BP	GO:1903792	negative regulation of anion transport	2/69	28/18670	0.00478215	0.00984379	0.00343925	AKT1/MTOR	2
BP	GO:2000108	positive regulation of leukocyte apoptotic process	2/69	28/18670	0.00478215	0.00984379	0.00343925	SIRT1/TP53	2
BP	GO:2000045	regulation of G1/S transition of mitotic cell cycle	4/69	184/18670	0.00479491	0.00986429	0.00344641	AKT1/BCL2/EGFR/TP53	4
BP	GO:0044843	cell cycle G1/S phase transition	5/69	298/18670	0.00489541	0.0100652	0.0035166	AKT1/BCL2/EGFR/MYC/TP53	5
BP	GO:0007589	body fluid secretion	3/69	93/18670	0.00494409	0.0101475	0.00354536	HIF1A/VEGFA/XDH	3
BP	GO:0035249	synaptic transmission, glutamatergic	3/69	93/18670	0.00494409	0.0101475	0.00354536	EGFR/PTGS2/TNF	3
BP	GO:0046634	regulation of alpha-beta T cell activation	3/69	93/18670	0.00494409	0.0101475	0.00354536	IFNG/IL2/JAK3	3
BP	GO:0045621	positive regulation of lymphocyte differentiation	3/69	94/18670	0.00509371	0.0104424	0.0036484	IFNG/IL2/TGFB1	3
BP	GO:0070167	regulation of biomineral tissue development	3/69	94/18670	0.00509371	0.0104424	0.0036484	HIF1A/NOS3/TGFB1	3
BP	GO:0010800	positive regulation of peptidyl-threonine phosphorylation	2/69	29/18670	0.00512418	0.0104683	0.00365744	MAPK1/TGFB1	2
BP	GO:0014044	Schwann cell development	2/69	29/18670	0.00512418	0.0104683	0.00365744	AKT1/SOD1	2
BP	GO:0033032	regulation of myeloid cell apoptotic process	2/69	29/18670	0.00512418	0.0104683	0.00365744	BCL2/SIRT1	2
BP	GO:0035666	TRIF-dependent toll-like receptor signaling pathway	2/69	29/18670	0.00512418	0.0104683	0.00365744	RPS27A/TLR4	2
BP	GO:0070102	interleukin-6-mediated signaling pathway	2/69	29/18670	0.00512418	0.0104683	0.00365744	IL6/STAT3	2
BP	GO:2000515	negative regulation of CD4-positive, alpha-beta T cell activation	2/69	29/18670	0.00512418	0.0104683	0.00365744	IL2/JAK3	2
BP	GO:0051783	regulation of nuclear division	4/69	188/18670	0.00517214	0.0105602	0.00368954	IGF1/IL1A/IL1B/TGFB1	4
BP	GO:0051651	maintenance of location in cell	3/69	95/18670	0.00524604	0.0107048	0.00374009	AKT1/ALB/TXN	3
BP	GO:0048010	vascular endothelial growth factor receptor signaling pathway	3/69	96/18670	0.00540109	0.0110149	0.0038484	HIF1A/IL1B/VEGFA	3
BP	GO:0002828	regulation of type 2 immune response	2/69	30/18670	0.00547715	0.0110929	0.00387566	IFNB1/IL6	2
BP	GO:0010586	miRNA metabolic process	2/69	30/18670	0.00547715	0.0110929	0.00387566	NFKB1/RELA	2
BP	GO:0032743	positive regulation of interleukin-2 production	2/69	30/18670	0.00547715	0.0110929	0.00387566	IL1A/IL1B	2
BP	GO:0035066	positive regulation of histone acetylation	2/69	30/18670	0.00547715	0.0110929	0.00387566	IL1B/TGFB1	2
BP	GO:0038111	interleukin-7-mediated signaling pathway	2/69	30/18670	0.00547715	0.0110929	0.00387566	JAK3/STAT3	2
BP	GO:0042759	long-chain fatty acid biosynthetic process	2/69	30/18670	0.00547715	0.0110929	0.00387566	CYP3A4/PTGS2	2
BP	GO:0045939	negative regulation of steroid metabolic process	2/69	30/18670	0.00547715	0.0110929	0.00387566	NFKB1/SOD1	2
BP	GO:0045948	positive regulation of translational initiation	2/69	30/18670	0.00547715	0.0110929	0.00387566	MTOR/TNF	2
BP	GO:0048873	homeostasis of number of cells within a tissue	2/69	30/18670	0.00547715	0.0110929	0.00387566	BCL2/NOS3	2
BP	GO:0090200	positive regulation of release of cytochrome c from mitochondria	2/69	30/18670	0.00547715	0.0110929	0.00387566	MMP9/TP53	2
BP	GO:0097421	liver regeneration	2/69	30/18670	0.00547715	0.0110929	0.00387566	EGFR/TGFB1	2
BP	GO:1903205	regulation of hydrogen peroxide-induced cell death	2/69	30/18670	0.00547715	0.0110929	0.00387566	NFE2L2/TXN	2
BP	GO:0014020	primary neural tube formation	3/69	97/18670	0.00555888	0.011239	0.00392672	CASP3/HIF1A/TGFB1	3
BP	GO:0048709	oligodendrocyte differentiation	3/69	97/18670	0.00555888	0.011239	0.00392672	MTOR/PPARG/TGFB1	3
BP	GO:2001022	positive regulation of response to DNA damage stimulus	3/69	97/18670	0.00555888	0.011239	0.00392672	EGFR/MYC/SIRT1	3
BP	GO:0045333	cellular respiration	4/69	193/18670	0.00567107	0.0114593	0.00400367	CAT/HIF1A/IFNG/NOS2	4
BP	GO:0002042	cell migration involved in sprouting angiogenesis	3/69	98/18670	0.00571942	0.0115239	0.00402626	AKT1/PTGS2/VEGFA	3
BP	GO:0006885	regulation of pH	3/69	98/18670	0.00571942	0.0115239	0.00402626	BCL2/FASLG/MAPK1	3
BP	GO:0031341	regulation of cell killing	3/69	98/18670	0.00571942	0.0115239	0.00402626	ICAM1/IFNG/NOS2	3
BP	GO:0050848	regulation of calcium-mediated signaling	3/69	98/18670	0.00571942	0.0115239	0.00402626	IGF1/MTOR/TNF	3
BP	GO:0060191	regulation of lipase activity	3/69	98/18670	0.00571942	0.0115239	0.00402626	AGTR1/EGFR/ESR1	3
BP	GO:0051168	nuclear export	4/69	194/18670	0.00577457	0.0116284	0.00406276	IL1B/TGFB1/TP53/TXN	4
BP	GO:0001963	synaptic transmission, dopaminergic	2/69	31/18670	0.00584097	0.0117085	0.00409076	PTGS2/SLC6A4	2
BP	GO:0003401	axis elongation	2/69	31/18670	0.00584097	0.0117085	0.00409076	ESR1/TGFB1	2
BP	GO:0010165	response to X-ray	2/69	31/18670	0.00584097	0.0117085	0.00409076	CASP3/TP53	2
BP	GO:0010762	regulation of fibroblast migration	2/69	31/18670	0.00584097	0.0117085	0.00409076	AKT1/TGFB1	2
BP	GO:0034694	response to prostaglandin	2/69	31/18670	0.00584097	0.0117085	0.00409076	AKT1/PPARG	2
BP	GO:0045648	positive regulation of erythrocyte differentiation	2/69	31/18670	0.00584097	0.0117085	0.00409076	HIF1A/STAT3	2
BP	GO:0045737	positive regulation of cyclin-dependent protein serine/threonine kinase activity	2/69	31/18670	0.00584097	0.0117085	0.00409076	AKT1/EGFR	2
BP	GO:1902230	negative regulation of intrinsic apoptotic signaling pathway in response to DNA damage	2/69	31/18670	0.00584097	0.0117085	0.00409076	BCL2/SIRT1	2
BP	GO:1990778	protein localization to cell periphery	5/69	311/18670	0.00585049	0.0117209	0.00409509	AKT1/EGFR/IFNG/TGFB1/TNF	5
BP	GO:0007200	phospholipase C-activating G protein-coupled receptor signaling pathway	3/69	100/18670	0.0060488	0.0121114	0.0042315	AGTR1/ESR1/OPRM1	3
BP	GO:0043010	camera-type eye development	5/69	314/18670	0.00608832	0.0121836	0.00425673	EGFR/HIF1A/JUN/TGFB1/VEGFA	5
BP	GO:0001975	response to amphetamine	2/69	32/18670	0.00621558	0.0123651	0.00432016	ICAM1/SOD1	2
BP	GO:0002323	natural killer cell activation involved in immune response	2/69	32/18670	0.00621558	0.0123651	0.00432016	IFNA1/IFNB1	2
BP	GO:0003176	aortic valve development	2/69	32/18670	0.00621558	0.0123651	0.00432016	NOS3/TGFB1	2
BP	GO:0042311	vasodilation	2/69	32/18670	0.00621558	0.0123651	0.00432016	NOS3/SOD1	2
BP	GO:0042744	hydrogen peroxide catabolic process	2/69	32/18670	0.00621558	0.0123651	0.00432016	CAT/MPO	2
BP	GO:0045922	negative regulation of fatty acid metabolic process	2/69	32/18670	0.00621558	0.0123651	0.00432016	AKT1/SIRT1	2
BP	GO:0051968	positive regulation of synaptic transmission, glutamatergic	2/69	32/18670	0.00621558	0.0123651	0.00432016	EGFR/PTGS2	2
BP	GO:0060674	placenta blood vessel development	2/69	32/18670	0.00621558	0.0123651	0.00432016	AKT1/MAPK1	2
BP	GO:2000778	positive regulation of interleukin-6 secretion	2/69	32/18670	0.00621558	0.0123651	0.00432016	IL1B/TNF	2
BP	GO:0097006	regulation of plasma lipoprotein particle levels	3/69	101/18670	0.00621766	0.0123651	0.00432016	AGTR1/ALB/MPO	3
BP	GO:1903008	organelle disassembly	3/69	101/18670	0.00621766	0.0123651	0.00432016	HIF1A/SREBF1/TP53	3
BP	GO:0000079	regulation of cyclin-dependent protein serine/threonine kinase activity	3/69	102/18670	0.00638932	0.0126993	0.00443693	AKT1/CASP3/EGFR	3
BP	GO:0032652	regulation of interleukin-1 production	3/69	103/18670	0.0065638	0.0130097	0.00454536	IFNG/IGF1/TLR4	3
BP	GO:0044264	cellular polysaccharide metabolic process	3/69	103/18670	0.0065638	0.0130097	0.00454536	AKT1/IGF1/MTOR	3
BP	GO:0002756	MyD88-independent toll-like receptor signaling pathway	2/69	33/18670	0.00660088	0.0130097	0.00454536	RPS27A/TLR4	2
BP	GO:0009303	rRNA transcription	2/69	33/18670	0.00660088	0.0130097	0.00454536	MTOR/TP53	2
BP	GO:0010039	response to iron ion	2/69	33/18670	0.00660088	0.0130097	0.00454536	BCL2/HIF1A	2
BP	GO:0010464	regulation of mesenchymal cell proliferation	2/69	33/18670	0.00660088	0.0130097	0.00454536	MYC/VEGFA	2
BP	GO:0016486	peptide hormone processing	2/69	33/18670	0.00660088	0.0130097	0.00454536	ACE/ACE2	2
BP	GO:0045191	regulation of isotype switching	2/69	33/18670	0.00660088	0.0130097	0.00454536	IL2/TGFB1	2
BP	GO:0060603	mammary gland duct morphogenesis	2/69	33/18670	0.00660088	0.0130097	0.00454536	ESR1/TGFB1	2
BP	GO:1901797	negative regulation of signal transduction by p53 class mediator	2/69	33/18670	0.00660088	0.0130097	0.00454536	BCL2/SIRT1	2
BP	GO:1901890	positive regulation of cell junction assembly	2/69	33/18670	0.00660088	0.0130097	0.00454536	ACE2/VEGFA	2
BP	GO:2000352	negative regulation of endothelial cell apoptotic process	2/69	33/18670	0.00660088	0.0130097	0.00454536	ICAM1/NFE2L2	2
BP	GO:2000758	positive regulation of peptidyl-lysine acetylation	2/69	33/18670	0.00660088	0.0130097	0.00454536	IL1B/TGFB1	2
BP	GO:2001024	negative regulation of response to drug	2/69	33/18670	0.00660088	0.0130097	0.00454536	NFE2L2/TXN	2
BP	GO:2001038	regulation of cellular response to drug	2/69	33/18670	0.00660088	0.0130097	0.00454536	NFE2L2/TXN	2
BP	GO:1902806	regulation of cell cycle G1/S phase transition	4/69	202/18670	0.00664839	0.013096	0.00457551	AKT1/BCL2/EGFR/TP53	4
BP	GO:0006874	cellular calcium ion homeostasis	6/69	458/18670	0.00687088	0.0135267	0.00472599	AGTR1/BCL2/ESR1/FASLG/IL2/TGFB1	6
BP	GO:0034764	positive regulation of transmembrane transport	4/69	204/18670	0.0068798	0.0135367	0.00472948	AKT1/IFNG/IGF1/NFE2L2	4
BP	GO:0001841	neural tube formation	3/69	105/18670	0.00692122	0.0135954	0.00475	CASP3/HIF1A/TGFB1	3
BP	GO:0006641	triglyceride metabolic process	3/69	105/18670	0.00692122	0.0135954	0.00475	CAT/SIRT1/SREBF1	3
BP	GO:0045185	maintenance of protein location	3/69	105/18670	0.00692122	0.0135954	0.00475	AKT1/NFKBIA/TXN	3
BP	GO:0000737	DNA catabolic process, endonucleolytic	2/69	34/18670	0.00699679	0.0136904	0.00478318	CASP3/IL6	2
BP	GO:0010922	positive regulation of phosphatase activity	2/69	34/18670	0.00699679	0.0136904	0.00478318	IFNG/MTOR	2
BP	GO:0032892	positive regulation of organic acid transport	2/69	34/18670	0.00699679	0.0136904	0.00478318	ACE2/IL1B	2
BP	GO:0036474	cell death in response to hydrogen peroxide	2/69	34/18670	0.00699679	0.0136904	0.00478318	NFE2L2/TXN	2
BP	GO:0042533	tumor necrosis factor biosynthetic process	2/69	34/18670	0.00699679	0.0136904	0.00478318	IFNG/TLR4	2
BP	GO:0042534	regulation of tumor necrosis factor biosynthetic process	2/69	34/18670	0.00699679	0.0136904	0.00478318	IFNG/TLR4	2
BP	GO:0043516	regulation of DNA damage response, signal transduction by p53 class mediator	2/69	34/18670	0.00699679	0.0136904	0.00478318	SIRT1/TP53	2
BP	GO:0003300	cardiac muscle hypertrophy	3/69	106/18670	0.0071042	0.0138697	0.00484584	IGF1/MTOR/PPARA	3
BP	GO:1901606	alpha-amino acid catabolic process	3/69	106/18670	0.0071042	0.0138697	0.00484584	GPT/NOS2/NOS3	3
BP	GO:1901989	positive regulation of cell cycle phase transition	3/69	106/18670	0.0071042	0.0138697	0.00484584	AKT1/EGFR/TGFB1	3
BP	GO:1904029	regulation of cyclin-dependent protein kinase activity	3/69	106/18670	0.0071042	0.0138697	0.00484584	AKT1/CASP3/EGFR	3
BP	GO:0016485	protein processing	5/69	328/18670	0.00728907	0.0142168	0.00496709	ACE/ACE2/CASP3/IL1B/PLAT	5
BP	GO:0048524	positive regulation of viral process	3/69	107/18670	0.00729002	0.0142168	0.00496709	JUN/PPIA/TRIM21	3
BP	GO:0014904	myotube cell development	2/69	35/18670	0.00740323	0.0143422	0.00501093	BCL2/IGF1	2
BP	GO:0019076	viral release from host cell	2/69	35/18670	0.00740323	0.0143422	0.00501093	PPIA/TRIM21	2
BP	GO:0030262	apoptotic nuclear changes	2/69	35/18670	0.00740323	0.0143422	0.00501093	CASP3/IL6	2
BP	GO:0034142	toll-like receptor 4 signaling pathway	2/69	35/18670	0.00740323	0.0143422	0.00501093	NFKBIA/TLR4	2
BP	GO:0035890	exit from host	2/69	35/18670	0.00740323	0.0143422	0.00501093	PPIA/TRIM21	2
BP	GO:0035891	exit from host cell	2/69	35/18670	0.00740323	0.0143422	0.00501093	PPIA/TRIM21	2
BP	GO:0042092	type 2 immune response	2/69	35/18670	0.00740323	0.0143422	0.00501093	IFNB1/IL6	2
BP	GO:0045622	regulation of T-helper cell differentiation	2/69	35/18670	0.00740323	0.0143422	0.00501093	IL2/JAK3	2
BP	GO:0052126	movement in host environment	2/69	35/18670	0.00740323	0.0143422	0.00501093	PPIA/TRIM21	2
BP	GO:0052192	movement in environment of other organism involved in symbiotic interaction	2/69	35/18670	0.00740323	0.0143422	0.00501093	PPIA/TRIM21	2
BP	GO:0110111	negative regulation of animal organ morphogenesis	2/69	35/18670	0.00740323	0.0143422	0.00501093	BCL2/TNF	2
BP	GO:1904031	positive regulation of cyclin-dependent protein kinase activity	2/69	35/18670	0.00740323	0.0143422	0.00501093	AKT1/EGFR	2
BP	GO:0006275	regulation of DNA replication	3/69	108/18670	0.00747872	0.0144463	0.00504728	EGFR/JUN/TP53	3
BP	GO:0009062	fatty acid catabolic process	3/69	108/18670	0.00747872	0.0144463	0.00504728	AKT1/MTOR/PPARA	3
BP	GO:0030004	cellular monovalent inorganic cation homeostasis	3/69	108/18670	0.00747872	0.0144463	0.00504728	BCL2/FASLG/MAPK1	3
BP	GO:0032526	response to retinoic acid	3/69	108/18670	0.00747872	0.0144463	0.00504728	PPARG/SLC6A4/SREBF1	3
BP	GO:0046916	cellular transition metal ion homeostasis	3/69	108/18670	0.00747872	0.0144463	0.00504728	HIF1A/MYC/SOD1	3
BP	GO:0035303	regulation of dephosphorylation	4/69	209/18670	0.00748155	0.0144463	0.00504728	IFNG/MTOR/TGFB1/TNF	4
BP	GO:0090150	establishment of protein localization to membrane	5/69	332/18670	0.00766054	0.0147783	0.00516329	BCL2/EGFR/MAPK8/RPS27A/TP53	5
BP	GO:0001676	long-chain fatty acid metabolic process	3/69	109/18670	0.00767029	0.0147783	0.00516329	CYP3A4/PTGS1/PTGS2	3
BP	GO:0006289	nucleotide-excision repair	3/69	109/18670	0.00767029	0.0147783	0.00516329	RPS27A/SIRT1/TP53	3
BP	GO:0014897	striated muscle hypertrophy	3/69	109/18670	0.00767029	0.0147783	0.00516329	IGF1/MTOR/PPARA	3
BP	GO:0002755	MyD88-dependent toll-like receptor signaling pathway	2/69	36/18670	0.00782012	0.0150013	0.00524121	RPS27A/TLR4	2
BP	GO:0032733	positive regulation of interleukin-10 production	2/69	36/18670	0.00782012	0.0150013	0.00524121	CD40LG/TLR4	2
BP	GO:0045740	positive regulation of DNA replication	2/69	36/18670	0.00782012	0.0150013	0.00524121	EGFR/JUN	2
BP	GO:0046627	negative regulation of insulin receptor signaling pathway	2/69	36/18670	0.00782012	0.0150013	0.00524121	IL1B/RELA	2
BP	GO:0051973	positive regulation of telomerase activity	2/69	36/18670	0.00782012	0.0150013	0.00524121	MAPK1/MYC	2
BP	GO:0071392	cellular response to estradiol stimulus	2/69	36/18670	0.00782012	0.0150013	0.00524121	EGFR/ESR1	2
BP	GO:0071634	regulation of transforming growth factor beta production	2/69	36/18670	0.00782012	0.0150013	0.00524121	HIF1A/PTGS2	2
BP	GO:2000310	regulation of NMDA receptor activity	2/69	36/18670	0.00782012	0.0150013	0.00524121	IFNG/OPRM1	2
BP	GO:0055074	calcium ion homeostasis	6/69	471/18670	0.00783732	0.0150261	0.00524988	AGTR1/BCL2/ESR1/FASLG/IL2/TGFB1	6
BP	GO:0006024	glycosaminoglycan biosynthetic process	3/69	110/18670	0.00786475	0.0150705	0.00526539	IL1B/NFKB1/TGFB1	3
BP	GO:0014896	muscle hypertrophy	3/69	111/18670	0.00806211	0.0154403	0.00539458	IGF1/MTOR/PPARA	3
BP	GO:0045930	negative regulation of mitotic cell cycle	5/69	338/18670	0.00824226	0.0157353	0.00549763	BCL2/EGFR/TGFB1/TNF/TP53	5
BP	GO:0006921	cellular component disassembly involved in execution phase of apoptosis	2/69	37/18670	0.00824738	0.0157353	0.00549763	CASP3/IL6	2
BP	GO:0033280	response to vitamin D	2/69	37/18670	0.00824738	0.0157353	0.00549763	PTGS2/TGFB1	2
BP	GO:0043114	regulation of vascular permeability	2/69	37/18670	0.00824738	0.0157353	0.00549763	TGFB1/VEGFA	2
BP	GO:0071542	dopaminergic neuron differentiation	2/69	37/18670	0.00824738	0.0157353	0.00549763	HIF1A/VEGFA	2
BP	GO:0090050	positive regulation of cell migration involved in sprouting angiogenesis	2/69	37/18670	0.00824738	0.0157353	0.00549763	PTGS2/VEGFA	2
BP	GO:1905314	semi-lunar valve development	2/69	37/18670	0.00824738	0.0157353	0.00549763	NOS3/TGFB1	2
BP	GO:0014902	myotube differentiation	3/69	112/18670	0.00826237	0.0157553	0.00550464	BCL2/IGF1/MTOR	3
BP	GO:0016311	dephosphorylation	6/69	478/18670	0.00839669	0.0160028	0.0055911	BCL2/IFNG/MTOR/PON1/TGFB1/TNF	6
BP	GO:0016064	immunoglobulin mediated immune response	4/69	218/18670	0.00865038	0.016463	0.0057519	CD40LG/IL2/TGFB1/TNF	4
BP	GO:0010831	positive regulation of myotube differentiation	2/69	38/18670	0.00868493	0.016463	0.0057519	BCL2/MTOR	2
BP	GO:0019068	virion assembly	2/69	38/18670	0.00868493	0.016463	0.0057519	PPIA/RPS27A	2
BP	GO:0046636	negative regulation of alpha-beta T cell activation	2/69	38/18670	0.00868493	0.016463	0.0057519	IL2/JAK3	2
BP	GO:0046676	negative regulation of insulin secretion	2/69	38/18670	0.00868493	0.016463	0.0057519	HMGCR/SREBF1	2
BP	GO:0048009	insulin-like growth factor receptor signaling pathway	2/69	38/18670	0.00868493	0.016463	0.0057519	AKT1/IGF1	2
BP	GO:0071604	transforming growth factor beta production	2/69	38/18670	0.00868493	0.016463	0.0057519	HIF1A/PTGS2	2
BP	GO:1900077	negative regulation of cellular response to insulin stimulus	2/69	38/18670	0.00868493	0.016463	0.0057519	IL1B/RELA	2
BP	GO:1905898	positive regulation of response to endoplasmic reticulum stress	2/69	38/18670	0.00868493	0.016463	0.0057519	NFE2L2/SIRT1	2
BP	GO:2000279	negative regulation of DNA biosynthetic process	2/69	38/18670	0.00868493	0.016463	0.0057519	PPARG/TP53	2
BP	GO:0043583	ear development	4/69	219/18670	0.0087872	0.0166479	0.00581651	BCL2/MAPK1/SOD1/TGFB1	4
BP	GO:0034765	regulation of ion transmembrane transport	6/69	483/18670	0.00881352	0.0166888	0.00583079	AKT1/IFNG/MMP9/MTOR/OPRM1/TGFB1	6
BP	GO:0006023	aminoglycan biosynthetic process	3/69	115/18670	0.00888069	0.016807	0.00587207	IL1B/NFKB1/TGFB1	3
BP	GO:0019724	B cell mediated immunity	4/69	221/18670	0.00906509	0.0171467	0.00599078	CD40LG/IL2/TGFB1/TNF	4
BP	GO:0002251	organ or tissue specific immune response	2/69	39/18670	0.00913269	0.0172007	0.00600963	IL6/NOS2	2
BP	GO:0010761	fibroblast migration	2/69	39/18670	0.00913269	0.0172007	0.00600963	AKT1/TGFB1	2
BP	GO:0045911	positive regulation of DNA recombination	2/69	39/18670	0.00913269	0.0172007	0.00600963	IL2/TGFB1	2
BP	GO:0048713	regulation of oligodendrocyte differentiation	2/69	39/18670	0.00913269	0.0172007	0.00600963	MTOR/PPARG	2
BP	GO:0051930	regulation of sensory perception of pain	2/69	39/18670	0.00913269	0.0172007	0.00600963	MTOR/OPRM1	2
BP	GO:0072595	maintenance of protein localization in organelle	2/69	39/18670	0.00913269	0.0172007	0.00600963	AKT1/TXN	2
BP	GO:1902229	regulation of intrinsic apoptotic signaling pathway in response to DNA damage	2/69	39/18670	0.00913269	0.0172007	0.00600963	BCL2/SIRT1	2
BP	GO:2000648	positive regulation of stem cell proliferation	2/69	39/18670	0.00913269	0.0172007	0.00600963	HIF1A/VEGFA	2
BP	GO:0007613	memory	3/69	117/18670	0.00930761	0.0175208	0.00612146	MTOR/PTGS2/SLC6A4	3
BP	GO:0042026	protein refolding	2/69	40/18670	0.00959058	0.0179575	0.00627404	PPIA/PPIG	2
BP	GO:0042036	negative regulation of cytokine biosynthetic process	2/69	40/18670	0.00959058	0.0179575	0.00627404	IL6/NFKB1	2
BP	GO:0045124	regulation of bone resorption	2/69	40/18670	0.00959058	0.0179575	0.00627404	EGFR/IL6	2
BP	GO:0046621	negative regulation of organ growth	2/69	40/18670	0.00959058	0.0179575	0.00627404	PPARA/SLC6A4	2
BP	GO:0050832	defense response to fungus	2/69	40/18670	0.00959058	0.0179575	0.00627404	MPO/TGFB1	2
BP	GO:0051931	regulation of sensory perception	2/69	40/18670	0.00959058	0.0179575	0.00627404	MTOR/OPRM1	2
BP	GO:0071470	cellular response to osmotic stress	2/69	40/18670	0.00959058	0.0179575	0.00627404	CASP3/PTGS2	2
BP	GO:0098760	response to interleukin-7	2/69	40/18670	0.00959058	0.0179575	0.00627404	JAK3/STAT3	2
BP	GO:0098761	cellular response to interleukin-7	2/69	40/18670	0.00959058	0.0179575	0.00627404	JAK3/STAT3	2
BP	GO:2000008	regulation of protein localization to cell surface	2/69	40/18670	0.00959058	0.0179575	0.00627404	AKT1/TNF	2
BP	GO:0072503	cellular divalent inorganic cation homeostasis	6/69	493/18670	0.00969157	0.0181369	0.00633673	AGTR1/BCL2/ESR1/FASLG/IL2/TGFB1	6
BP	GO:0006308	DNA catabolic process	2/69	41/18670	0.0100585	0.0187837	0.00656271	CASP3/IL6	2
BP	GO:0010664	negative regulation of striated muscle cell apoptotic process	2/69	41/18670	0.0100585	0.0187837	0.00656271	HMGCR/NFE2L2	2
BP	GO:1900117	regulation of execution phase of apoptosis	2/69	41/18670	0.0100585	0.0187837	0.00656271	IL6/TP53	2
BP	GO:1903053	regulation of extracellular matrix organization	2/69	41/18670	0.0100585	0.0187837	0.00656271	IL6/TGFB1	2
BP	GO:0022412	cellular process involved in reproduction in multicellular organism	5/69	357/18670	0.0102865	0.0191992	0.00670788	AKT1/BCL2/IGF1/MTOR/TGFB1	5
BP	GO:0010613	positive regulation of cardiac muscle hypertrophy	2/69	42/18670	0.0105364	0.0196323	0.00685917	IGF1/MTOR	2
BP	GO:0010677	negative regulation of cellular carbohydrate metabolic process	2/69	42/18670	0.0105364	0.0196323	0.00685917	PPARA/STAT3	2
BP	GO:0031641	regulation of myelination	2/69	42/18670	0.0105364	0.0196323	0.00685917	AKT1/MTOR	2
BP	GO:1903320	regulation of protein modification by small protein conjugation or removal	4/69	231/18670	0.0105408	0.0196323	0.00685917	AKT1/MTOR/RELA/TRIM21	4
BP	GO:0001838	embryonic epithelial tube formation	3/69	124/18670	0.0108955	0.0202607	0.00707875	CASP3/HIF1A/TGFB1	3
BP	GO:0007043	cell-cell junction assembly	3/69	124/18670	0.0108955	0.0202607	0.00707875	ACE/ACE2/TNF	3
BP	GO:0046717	acid secretion	3/69	124/18670	0.0108955	0.0202607	0.00707875	ACE/IL1B/NOS2	3
BP	GO:0048588	developmental cell growth	4/69	234/18670	0.011012	0.020414	0.0071323	IGF1/MTOR/PPARA/VEGFA	4
BP	GO:0000413	protein peptidyl-prolyl isomerization	2/69	43/18670	0.0110242	0.020414	0.0071323	PPIA/PPIG	2
BP	GO:0010863	positive regulation of phospholipase C activity	2/69	43/18670	0.0110242	0.020414	0.0071323	EGFR/ESR1	2
BP	GO:0014742	positive regulation of muscle hypertrophy	2/69	43/18670	0.0110242	0.020414	0.0071323	IGF1/MTOR	2
BP	GO:0032459	regulation of protein oligomerization	2/69	43/18670	0.0110242	0.020414	0.0071323	ALB/TP53	2
BP	GO:0050850	positive regulation of calcium-mediated signaling	2/69	43/18670	0.0110242	0.020414	0.0071323	IGF1/TNF	2
BP	GO:0071364	cellular response to epidermal growth factor stimulus	2/69	43/18670	0.0110242	0.020414	0.0071323	AKT1/EGFR	2
BP	GO:1901985	positive regulation of protein acetylation	2/69	43/18670	0.0110242	0.020414	0.0071323	IL1B/TGFB1	2
BP	GO:0009063	cellular amino acid catabolic process	3/69	125/18670	0.0111343	0.0206069	0.0071997	GPT/NOS2/NOS3	3
BP	GO:0045667	regulation of osteoblast differentiation	3/69	126/18670	0.0113761	0.0210435	0.00735223	IGF1/IL6/TNF	3
BP	GO:0010463	mesenchymal cell proliferation	2/69	44/18670	0.0115219	0.021235	0.00741914	MYC/VEGFA	2
BP	GO:0034105	positive regulation of tissue remodeling	2/69	44/18670	0.0115219	0.021235	0.00741914	EGFR/IL2	2
BP	GO:0035307	positive regulation of protein dephosphorylation	2/69	44/18670	0.0115219	0.021235	0.00741914	MTOR/TGFB1	2
BP	GO:0038084	vascular endothelial growth factor signaling pathway	2/69	44/18670	0.0115219	0.021235	0.00741914	VEGFA/XDH	2
BP	GO:0044060	regulation of endocrine process	2/69	44/18670	0.0115219	0.021235	0.00741914	AGTR1/IL1B	2
BP	GO:0060999	positive regulation of dendritic spine development	2/69	44/18670	0.0115219	0.021235	0.00741914	IL2/MTOR	2
BP	GO:0070897	transcription preinitiation complex assembly	2/69	44/18670	0.0115219	0.021235	0.00741914	ESR1/TP53	2
BP	GO:0030198	extracellular matrix organization	5/69	368/18670	0.011617	0.0213953	0.00747515	ICAM1/IL6/MMP9/TGFB1/TNF	5
BP	GO:0035270	endocrine system development	3/69	127/18670	0.011621	0.0213953	0.00747515	AKT1/IL6/MAPK1	3
BP	GO:0045666	positive regulation of neuron differentiation	5/69	371/18670	0.0119994	0.0220804	0.00771452	BCL2/IL2/MTOR/NFE2L2/VEGFA	5
BP	GO:0031018	endocrine pancreas development	2/69	45/18670	0.0120292	0.0221007	0.0077216	AKT1/IL6	2
BP	GO:0090278	negative regulation of peptide hormone secretion	2/69	45/18670	0.0120292	0.0221007	0.0077216	HMGCR/SREBF1	2
BP	GO:1900274	regulation of phospholipase C activity	2/69	45/18670	0.0120292	0.0221007	0.0077216	EGFR/ESR1	2
BP	GO:0006639	acylglycerol metabolic process	3/69	129/18670	0.0121199	0.0222556	0.00777572	CAT/SIRT1/SREBF1	3
BP	GO:0090092	regulation of transmembrane receptor protein serine/threonine kinase signaling pathway	4/69	241/18670	0.0121642	0.0223253	0.00780008	RPS27A/SIRT1/TGFB1/TP53	4
BP	GO:0003231	cardiac ventricle development	3/69	130/18670	0.0123739	0.0226865	0.00792627	HIF1A/NOS3/TGFB1	3
BP	GO:0006638	neutral lipid metabolic process	3/69	130/18670	0.0123739	0.0226865	0.00792627	CAT/SIRT1/SREBF1	3
BP	GO:0001754	eye photoreceptor cell differentiation	2/69	46/18670	0.0125463	0.0228244	0.00797445	STAT3/VEGFA	2
BP	GO:0006984	ER-nucleus signaling pathway	2/69	46/18670	0.0125463	0.0228244	0.00797445	NFE2L2/TP53	2
BP	GO:0007157	heterophilic cell-cell adhesion via plasma membrane cell adhesion molecules	2/69	46/18670	0.0125463	0.0228244	0.00797445	ICAM1/SELP	2
BP	GO:0014075	response to amine	2/69	46/18670	0.0125463	0.0228244	0.00797445	ICAM1/SOD1	2
BP	GO:0031648	protein destabilization	2/69	46/18670	0.0125463	0.0228244	0.00797445	SIRT1/TRIM21	2
BP	GO:0032369	negative regulation of lipid transport	2/69	46/18670	0.0125463	0.0228244	0.00797445	AKT1/NFKB1	2
BP	GO:0048512	circadian behavior	2/69	46/18670	0.0125463	0.0228244	0.00797445	MTOR/TP53	2
BP	GO:0048599	oocyte development	2/69	46/18670	0.0125463	0.0228244	0.00797445	BCL2/IGF1	2
BP	GO:0051339	regulation of lyase activity	2/69	46/18670	0.0125463	0.0228244	0.00797445	NOS2/NOS3	2
BP	GO:0051646	mitochondrion localization	2/69	46/18670	0.0125463	0.0228244	0.00797445	ALB/HIF1A	2
BP	GO:0060443	mammary gland morphogenesis	2/69	46/18670	0.0125463	0.0228244	0.00797445	ESR1/TGFB1	2
BP	GO:0060711	labyrinthine layer development	2/69	46/18670	0.0125463	0.0228244	0.00797445	AKT1/MAPK1	2
BP	GO:0071675	regulation of mononuclear cell migration	2/69	46/18670	0.0125463	0.0228244	0.00797445	TGFB1/TNF	2
BP	GO:1900015	regulation of cytokine production involved in inflammatory response	2/69	46/18670	0.0125463	0.0228244	0.00797445	NOS2/TLR4	2
BP	GO:1903587	regulation of blood vessel endothelial cell proliferation involved in sprouting angiogenesis	2/69	46/18670	0.0125463	0.0228244	0.00797445	AGTR1/VEGFA	2
BP	GO:0055076	transition metal ion homeostasis	3/69	131/18670	0.0126309	0.0229665	0.00802409	HIF1A/MYC/SOD1	3
BP	GO:0030518	intracellular steroid hormone receptor signaling pathway	3/69	132/18670	0.012891	0.0234032	0.00817666	ESR1/NR3C1/SIRT1	3
BP	GO:0072175	epithelial tube formation	3/69	132/18670	0.012891	0.0234032	0.00817666	CASP3/HIF1A/TGFB1	3
BP	GO:0072329	monocarboxylic acid catabolic process	3/69	132/18670	0.012891	0.0234032	0.00817666	AKT1/MTOR/PPARA	3
BP	GO:0007622	rhythmic behavior	2/69	47/18670	0.0130729	0.0236481	0.00826223	MTOR/TP53	2
BP	GO:0010799	regulation of peptidyl-threonine phosphorylation	2/69	47/18670	0.0130729	0.0236481	0.00826223	MAPK1/TGFB1	2
BP	GO:0014911	positive regulation of smooth muscle cell migration	2/69	47/18670	0.0130729	0.0236481	0.00826223	BCL2/IGF1	2
BP	GO:0018198	peptidyl-cysteine modification	2/69	47/18670	0.0130729	0.0236481	0.00826223	ACE/NOS2	2
BP	GO:0042551	neuron maturation	2/69	47/18670	0.0130729	0.0236481	0.00826223	BCL2/MTOR	2
BP	GO:0045646	regulation of erythrocyte differentiation	2/69	47/18670	0.0130729	0.0236481	0.00826223	HIF1A/STAT3	2
BP	GO:0060986	endocrine hormone secretion	2/69	47/18670	0.0130729	0.0236481	0.00826223	AGTR1/IL1B	2
BP	GO:0042770	signal transduction in response to DNA damage	3/69	133/18670	0.0131542	0.0237706	0.00830505	CASP9/SIRT1/TP53	3
BP	GO:0071333	cellular response to glucose stimulus	3/69	133/18670	0.0131542	0.0237706	0.00830505	HIF1A/HMGCR/ICAM1	3
BP	GO:0002711	positive regulation of T cell mediated immunity	2/69	48/18670	0.013609	0.0244796	0.00855275	IL1B/IL6	2
BP	GO:0002762	negative regulation of myeloid leukocyte differentiation	2/69	48/18670	0.013609	0.0244796	0.00855275	MYC/TLR4	2
BP	GO:0006111	regulation of gluconeogenesis	2/69	48/18670	0.013609	0.0244796	0.00855275	PPARA/SIRT1	2
BP	GO:0045933	positive regulation of muscle contraction	2/69	48/18670	0.013609	0.0244796	0.00855275	ACE2/PTGS2	2
BP	GO:0046850	regulation of bone remodeling	2/69	48/18670	0.013609	0.0244796	0.00855275	EGFR/IL6	2
BP	GO:0051150	regulation of smooth muscle cell differentiation	2/69	48/18670	0.013609	0.0244796	0.00855275	SIRT1/TGFB1	2
BP	GO:0060324	face development	2/69	48/18670	0.013609	0.0244796	0.00855275	MAPK1/TGFB1	2
BP	GO:0101023	vascular endothelial cell proliferation	2/69	48/18670	0.013609	0.0244796	0.00855275	PPARG/STAT3	2
BP	GO:1905562	regulation of vascular endothelial cell proliferation	2/69	48/18670	0.013609	0.0244796	0.00855275	PPARG/STAT3	2
BP	GO:0050921	positive regulation of chemotaxis	3/69	135/18670	0.0136897	0.0245995	0.00859465	IL6/TGFB1/VEGFA	3
BP	GO:0071331	cellular response to hexose stimulus	3/69	135/18670	0.0136897	0.0245995	0.00859465	HIF1A/HMGCR/ICAM1	3
BP	GO:0010951	negative regulation of endopeptidase activity	4/69	250/18670	0.0137557	0.0247056	0.0086317	AKT1/MMP9/PTGS2/VEGFA	4
BP	GO:0008016	regulation of heart contraction	4/69	251/18670	0.0139403	0.0250244	0.0087431	ACE2/IL2/NOS3/SREBF1	4
BP	GO:0071326	cellular response to monosaccharide stimulus	3/69	136/18670	0.0139621	0.0250506	0.00875226	HIF1A/HMGCR/ICAM1	3
BP	GO:0002534	cytokine production involved in inflammatory response	2/69	49/18670	0.0141546	0.0253573	0.00885942	NOS2/TLR4	2
BP	GO:0002704	negative regulation of leukocyte mediated immunity	2/69	49/18670	0.0141546	0.0253573	0.00885942	IFNB1/JAK3	2
BP	GO:0043124	negative regulation of I-kappaB kinase/NF-kappaB signaling	2/69	49/18670	0.0141546	0.0253573	0.00885942	ESR1/SIRT1	2
BP	GO:0031644	regulation of neurological system process	3/69	137/18670	0.0142375	0.0254799	0.00890226	MTOR/NOS3/OPRM1	3
BP	GO:1903670	regulation of sprouting angiogenesis	3/69	137/18670	0.0142375	0.0254799	0.00890226	AGTR1/PTGS2/VEGFA	3
BP	GO:0008584	male gonad development	3/69	138/18670	0.0145161	0.0259652	0.00907181	BCL2/ESR1/ICAM1	3
BP	GO:0032873	negative regulation of stress-activated MAPK cascade	2/69	50/18670	0.0147095	0.0262447	0.00916945	AKT1/MYC	2
BP	GO:0060425	lung morphogenesis	2/69	50/18670	0.0147095	0.0262447	0.00916945	MAPK1/TNF	2
BP	GO:0070303	negative regulation of stress-activated protein kinase signaling cascade	2/69	50/18670	0.0147095	0.0262447	0.00916945	AKT1/MYC	2
BP	GO:1900087	positive regulation of G1/S transition of mitotic cell cycle	2/69	50/18670	0.0147095	0.0262447	0.00916945	AKT1/EGFR	2
BP	GO:1903793	positive regulation of anion transport	2/69	50/18670	0.0147095	0.0262447	0.00916945	ACE2/IL1B	2
BP	GO:0006720	isoprenoid metabolic process	3/69	139/18670	0.0147977	0.0263619	0.00921039	CYP3A4/EGFR/HMGCR	3
BP	GO:0035304	regulation of protein dephosphorylation	3/69	139/18670	0.0147977	0.0263619	0.00921039	MTOR/TGFB1/TNF	3
BP	GO:0046546	development of primary male sexual characteristics	3/69	139/18670	0.0147977	0.0263619	0.00921039	BCL2/ESR1/ICAM1	3
BP	GO:0042737	drug catabolic process	3/69	140/18670	0.0150824	0.0268555	0.00938286	CAT/CYP3A4/MPO	3
BP	GO:0000731	DNA synthesis involved in DNA repair	2/69	51/18670	0.0152738	0.0271004	0.0094684	RPS27A/SIRT1	2
BP	GO:0009994	oocyte differentiation	2/69	51/18670	0.0152738	0.0271004	0.0094684	BCL2/IGF1	2
BP	GO:0019369	arachidonic acid metabolic process	2/69	51/18670	0.0152738	0.0271004	0.0094684	PTGS1/PTGS2	2
BP	GO:0031103	axon regeneration	2/69	51/18670	0.0152738	0.0271004	0.0094684	BCL2/JUN	2
BP	GO:0032007	negative regulation of TOR signaling	2/69	51/18670	0.0152738	0.0271004	0.0094684	HIF1A/SIRT1	2
BP	GO:0051452	intracellular pH reduction	2/69	51/18670	0.0152738	0.0271004	0.0094684	BCL2/FASLG	2
BP	GO:0097366	response to bronchodilator	2/69	51/18670	0.0152738	0.0271004	0.0094684	ICAM1/SOD1	2
BP	GO:0051604	protein maturation	5/69	397/18670	0.0156785	0.0278044	0.00971438	ACE/ACE2/CASP3/IL1B/PLAT	5
BP	GO:0031529	ruffle organization	2/69	52/18670	0.0158472	0.0280049	0.00978445	ICAM1/MTOR	2
BP	GO:0032731	positive regulation of interleukin-1 beta production	2/69	52/18670	0.0158472	0.0280049	0.00978445	IFNG/TLR4	2
BP	GO:0035176	social behavior	2/69	52/18670	0.0158472	0.0280049	0.00978445	MTOR/SLC6A4	2
BP	GO:0051703	intraspecies interaction between organisms	2/69	52/18670	0.0158472	0.0280049	0.00978445	MTOR/SLC6A4	2
BP	GO:0072132	mesenchyme morphogenesis	2/69	52/18670	0.0158472	0.0280049	0.00978445	MYC/NOS3	2
BP	GO:2000179	positive regulation of neural precursor cell proliferation	2/69	52/18670	0.0158472	0.0280049	0.00978445	HIF1A/VEGFA	2
BP	GO:2000772	regulation of cellular senescence	2/69	52/18670	0.0158472	0.0280049	0.00978445	SIRT1/TP53	2
BP	GO:0007281	germ cell development	4/69	262/18670	0.016076	0.0283808	0.00991578	AKT1/BCL2/IGF1/MTOR	4
BP	GO:0010466	negative regulation of peptidase activity	4/69	262/18670	0.016076	0.0283808	0.00991578	AKT1/MMP9/PTGS2/VEGFA	4
BP	GO:0071322	cellular response to carbohydrate stimulus	3/69	144/18670	0.0162523	0.0286777	0.0100195	HIF1A/HMGCR/ICAM1	3
BP	GO:0000186	activation of MAPKK activity	2/69	53/18670	0.0164298	0.0289039	0.0100985	EGFR/MAPK1	2
BP	GO:0002043	blood vessel endothelial cell proliferation involved in sprouting angiogenesis	2/69	53/18670	0.0164298	0.0289039	0.0100985	AGTR1/VEGFA	2
BP	GO:0030195	negative regulation of blood coagulation	2/69	53/18670	0.0164298	0.0289039	0.0100985	NOS3/PLAT	2
[truncated: 489 more rows]
