# Supplementary material for: Puerarin: A Potential Therapeutic for SARS-CoV-2 and Hantavirus Co-Infection
Source: Front Immunol. 2022 May 19;13:892350. doi: 10.3389/fimmu.2022.892350 (PMC9161725; doi:10.3389/fimmu.2022.892350)
Supplement: Supplementary Table 7 — KEGG pathway analysis of common genes. [file Table_7.xlsx]

## Sheet: Sheet1
ID	Description	GeneRatio	BgRatio	pvalue	p.adjust	qvalue	geneID	Count
hsa05417	Lipid and atherosclerosis	27/66	215/8112	5.1601e-26	1.16618e-23	3.74786e-24		27
hsa05161	Hepatitis B	23/66	162/8112	2.76686e-23	3.12655e-21	1.00481e-21		23
hsa05162	Measles	21/66	139/8112	8.07395e-22	6.08237e-20	1.95474e-20		21
hsa05142	Chagas disease	19/66	102/8112	1.44673e-21	8.17402e-20	2.62696e-20		19
hsa04933	AGE-RAGE signaling pathway in diabetic complications	18/66	100/8112	3.72413e-20	1.68331e-18	5.40979e-19		18
hsa05167	Kaposi sarcoma-associated herpesvirus infection	22/66	194/8112	4.71051e-20	1.77429e-18	5.7022e-19		22
hsa05418	Fluid shear stress and atherosclerosis	19/66	139/8112	6.93931e-19	2.2404e-17	7.20018e-18		19
hsa05171	Coronavirus disease - COVID-19	21/66	232/8112	4.42545e-17	1.25019e-15	4.01784e-16		21
hsa04659	Th17 cell differentiation	16/66	108/8112	1.53444e-16	3.85315e-15	1.23832e-15		16
hsa04066	HIF-1 signaling pathway	16/66	109/8112	1.78788e-16	4.04061e-15	1.29857e-15		16
hsa04668	TNF signaling pathway	16/66	112/8112	2.80211e-16	5.27731e-15	1.69602e-15		16
hsa05145	Toxoplasmosis	16/66	112/8112	2.80211e-16	5.27731e-15	1.69602e-15		16
hsa05163	Human cytomegalovirus infection	20/66	225/8112	4.11204e-16	7.14863e-15	2.29742e-15		20
hsa05140	Leishmaniasis	14/66	77/8112	7.3393e-16	1.18477e-14	3.80761e-15		14
hsa05152	Tuberculosis	18/66	180/8112	1.96353e-15	2.95839e-14	9.50764e-15		18
hsa05160	Hepatitis C	17/66	157/8112	3.48321e-15	4.92003e-14	1.58119e-14		17
hsa04936	Alcoholic liver disease	16/66	142/8112	1.34e-14	1.7203e-13	5.52869e-14		16
hsa04657	IL-17 signaling pathway	14/66	94/8112	1.37392e-14	1.7203e-13	5.52869e-14		14
hsa05164	Influenza A	17/66	171/8112	1.4801e-14	1.7203e-13	5.52869e-14		17
hsa05169	Epstein-Barr virus infection	18/66	202/8112	1.52239e-14	1.7203e-13	5.52869e-14		18
hsa05133	Pertussis	13/66	76/8112	2.02849e-14	2.18305e-13	7.01584e-14		13
hsa04932	Non-alcoholic fatty liver disease	16/66	155/8112	5.43973e-14	5.43597e-13	1.74701e-13		16
hsa04380	Osteoclast differentiation	15/66	128/8112	5.53219e-14	5.43597e-13	1.74701e-13		15
hsa04620	Toll-like receptor signaling pathway	14/66	104/8112	5.90028e-14	5.55609e-13	1.78561e-13		14
hsa05321	Inflammatory bowel disease	12/66	65/8112	8.49678e-14	7.68109e-13	2.46854e-13		12
hsa05210	Colorectal cancer	13/66	86/8112	1.0873e-13	9.45111e-13	3.03739e-13		13
hsa05235	PD-L1 expression and PD-1 checkpoint pathway in cancer	13/66	89/8112	1.72442e-13	1.4434e-12	4.63879e-13		13
hsa05205	Proteoglycans in cancer	17/66	205/8112	3.04776e-13	2.45998e-12	7.90586e-13		17
hsa05170	Human immunodeficiency virus 1 infection	17/66	212/8112	5.29859e-13	4.10019e-12	1.31771e-12		17
hsa05215	Prostate cancer	13/66	97/8112	5.44272e-13	4.10019e-12	1.31771e-12		13
hsa05212	Pancreatic cancer	12/66	76/8112	6.11273e-13	4.45638e-12	1.43218e-12		12
hsa04926	Relaxin signaling pathway	14/66	129/8112	1.24384e-12	8.78465e-12	2.8232e-12		14
hsa04151	PI3K-Akt signaling pathway	20/66	354/8112	2.38697e-12	1.63472e-11	5.25363e-12		20
hsa04210	Apoptosis	14/66	136/8112	2.59728e-12	1.72643e-11	5.54837e-12		14
hsa05135	Yersinia infection	14/66	137/8112	2.87538e-12	1.85668e-11	5.96696e-12		14
hsa04010	MAPK signaling pathway	18/66	294/8112	9.86908e-12	6.19559e-11	1.99113e-11		18
hsa01522	Endocrine resistance	12/66	98/8112	1.3963e-11	8.52872e-11	2.74095e-11		12
hsa05166	Human T-cell leukemia virus 1 infection	16/66	222/8112	1.46922e-11	8.73796e-11	2.8082e-11		16
hsa04625	C-type lectin receptor signaling pathway	12/66	104/8112	2.86251e-11	1.61732e-10	5.19771e-11		12
hsa04660	T cell receptor signaling pathway	12/66	104/8112	2.86251e-11	1.61732e-10	5.19771e-11		12
hsa04931	Insulin resistance	12/66	108/8112	4.50447e-11	2.48295e-10	7.97967e-11		12
hsa05131	Shigellosis	16/66	247/8112	7.39312e-11	3.9782e-10	1.27851e-10		16
hsa05132	Salmonella infection	16/66	249/8112	8.34561e-11	4.3863e-10	1.40966e-10		16
hsa05207	Chemical carcinogenesis - receptor activation	15/66	212/8112	9.14069e-11	4.69499e-10	1.50887e-10		15
hsa05222	Small cell lung cancer	11/66	92/8112	1.39607e-10	7.01135e-10	2.2533e-10		11
hsa05323	Rheumatoid arthritis	11/66	93/8112	1.57343e-10	7.72658e-10	2.48316e-10		11
hsa04621	NOD-like receptor signaling pathway	14/66	184/8112	1.60685e-10	7.72658e-10	2.48316e-10		14
hsa05144	Malaria	9/66	50/8112	1.71236e-10	8.06237e-10	2.59107e-10		9
hsa04217	Necroptosis	13/66	159/8112	3.21128e-10	1.48112e-09	4.76e-10		13
hsa05130	Pathogenic Escherichia coli infection	14/66	197/8112	3.99458e-10	1.80555e-09	5.80265e-10		14
hsa05134	Legionellosis	9/66	57/8112	5.88081e-10	2.60601e-09	8.37515e-10		9
hsa05208	Chemical carcinogenesis - reactive oxygen species	14/66	223/8112	2.04463e-09	8.88627e-09	2.85586e-09		14
hsa04658	Th1 and Th2 cell differentiation	10/66	92/8112	2.67978e-09	1.1427e-08	3.67239e-09		10
hsa04920	Adipocytokine signaling pathway	9/66	69/8112	3.43206e-09	1.43638e-08	4.61622e-09		9
hsa04630	JAK-STAT signaling pathway	12/66	162/8112	5.18444e-09	2.13033e-08	6.84644e-09		12
hsa04068	FoxO signaling pathway	11/66	131/8112	6.44855e-09	2.60245e-08	8.36372e-09		11
hsa05146	Amoebiasis	10/66	102/8112	7.43032e-09	2.94606e-08	9.468e-09		10
hsa04064	NF-kappa B signaling pathway	10/66	104/8112	8.99007e-09	3.50303e-08	1.1258e-08		10
hsa01521	EGFR tyrosine kinase inhibitor resistance	9/66	79/8112	1.16948e-08	4.47969e-08	1.43968e-08		9
hsa05022	Pathways of neurodegeneration - multiple diseases	18/66	476/8112	2.44381e-08	9.20502e-08	2.9583e-08		18
hsa04722	Neurotrophin signaling pathway	10/66	119/8112	3.33218e-08	1.23455e-07	3.96757e-08		10
hsa04211	Longevity regulating pathway	9/66	89/8112	3.38883e-08	1.23528e-07	3.96993e-08		9
hsa05332	Graft-versus-host disease	7/66	42/8112	3.67245e-08	1.31742e-07	4.2339e-08		7
hsa04218	Cellular senescence	11/66	156/8112	4.03834e-08	1.42604e-07	4.58299e-08		11
hsa05221	Acute myeloid leukemia	8/66	67/8112	5.54518e-08	1.92802e-07	6.19624e-08		8
hsa05415	Diabetic cardiomyopathy	12/66	203/8112	6.55364e-08	2.24412e-07	7.21214e-08		12
hsa04917	Prolactin signaling pathway	8/66	70/8112	7.87354e-08	2.65585e-07	8.53534e-08		8
hsa04915	Estrogen signaling pathway	10/66	138/8112	1.37241e-07	4.56125e-07	1.46589e-07		10
hsa05220	Chronic myeloid leukemia	8/66	76/8112	1.51345e-07	4.95711e-07	1.59311e-07		8
hsa05224	Breast cancer	10/66	147/8112	2.48956e-07	8.03771e-07	2.58315e-07		10
hsa05165	Human papillomavirus infection	14/66	331/8112	3.04349e-07	9.68773e-07	3.11343e-07		14
hsa04071	Sphingolipid signaling pathway	9/66	119/8112	4.25879e-07	1.33679e-06	4.29615e-07		9
hsa05143	African trypanosomiasis	6/66	37/8112	4.38999e-07	1.35909e-06	4.36784e-07		6
hsa04623	Cytosolic DNA-sensing pathway	7/66	63/8112	6.58552e-07	2.01125e-06	6.46374e-07		7
hsa05219	Bladder cancer	6/66	41/8112	8.27749e-07	2.49428e-06	8.01609e-07		6
hsa05206	MicroRNAs in cancer	13/66	310/8112	9.49236e-07	2.82273e-06	9.07164e-07		13
hsa05231	Choline metabolism in cancer	8/66	98/8112	1.09731e-06	3.21073e-06	1.03186e-06		8
hsa04940	Type I diabetes mellitus	6/66	43/8112	1.10813e-06	3.21073e-06	1.03186e-06		6
hsa04622	RIG-I-like receptor signaling pathway	7/66	70/8112	1.36446e-06	3.80701e-06	1.22349e-06		7
hsa05120	Epithelial cell signaling in Helicobacter pylori infection	7/66	70/8112	1.36446e-06	3.80701e-06	1.22349e-06		7
hsa05230	Central carbon metabolism in cancer	7/66	70/8112	1.36446e-06	3.80701e-06	1.22349e-06		7
hsa05168	Herpes simplex virus 1 infection	16/66	495/8112	1.44276e-06	3.97638e-06	1.27792e-06		16
hsa05223	Non-small cell lung cancer	7/66	72/8112	1.65541e-06	4.50751e-06	1.44862e-06		7
hsa01524	Platinum drug resistance	7/66	73/8112	1.81932e-06	4.84768e-06	1.55794e-06		7
hsa05010	Alzheimer disease	14/66	384/8112	1.82324e-06	4.84768e-06	1.55794e-06		14
hsa05202	Transcriptional misregulation in cancer	10/66	192/8112	2.91124e-06	7.65047e-06	2.4587e-06		10
hsa01523	Antifolate resistance	5/66	30/8112	3.72279e-06	9.67069e-06	3.10795e-06		5
hsa04662	B cell receptor signaling pathway	7/66	82/8112	4.00774e-06	1.02926e-05	3.30783e-06		7
hsa04012	ErbB signaling pathway	7/66	85/8112	5.10447e-06	1.29619e-05	4.16568e-06		7
hsa04919	Thyroid hormone signaling pathway	8/66	121/8112	5.41535e-06	1.35985e-05	4.37028e-06		8
hsa05213	Endometrial cancer	6/66	58/8112	6.68798e-06	1.66097e-05	5.33801e-06		6
hsa04370	VEGF signaling pathway	6/66	59/8112	7.39795e-06	1.81732e-05	5.84049e-06		6
hsa04650	Natural killer cell mediated cytotoxicity	8/66	131/8112	9.76581e-06	2.3732e-05	7.62694e-06		8
hsa04213	Longevity regulating pathway - multiple species	6/66	62/8112	9.90287e-06	2.3809e-05	7.65171e-06		6
hsa05330	Allograft rejection	5/66	38/8112	1.24705e-05	2.96667e-05	9.53424e-06		5
hsa05211	Renal cell carcinoma	6/66	69/8112	1.8471e-05	4.34838e-05	1.39748e-05		6
hsa04060	Cytokine-cytokine receptor interaction	11/66	295/8112	2.20018e-05	5.12618e-05	1.64745e-05		11
hsa04137	Mitophagy - animal	6/66	72/8112	2.36193e-05	5.44689e-05	1.75052e-05		6
hsa05226	Gastric cancer	8/66	149/8112	2.50389e-05	5.71596e-05	1.83699e-05		8
hsa05214	Glioma	6/66	75/8112	2.98659e-05	6.74969e-05	2.16921e-05		6
hsa05203	Viral carcinogenesis	9/66	204/8112	3.60585e-05	8.06854e-05	2.59306e-05		9
hsa04935	Growth hormone synthesis, secretion and action	7/66	119/8112	4.66182e-05	0.000103291	3.31956e-05		7
hsa04152	AMPK signaling pathway	7/66	120/8112	4.91907e-05	0.000107933	3.46874e-05		7
hsa05225	Hepatocellular carcinoma	8/66	168/8112	5.91962e-05	0.000128638	4.13415e-05		8
hsa04024	cAMP signaling pathway	9/66	221/8112	6.74003e-05	0.000145071	4.66227e-05		9
hsa04014	Ras signaling pathway	9/66	232/8112	9.80324e-05	0.000209012	6.71721e-05		9
hsa04215	Apoptosis - multiple species	4/66	32/8112	0.000121101	0.000255784	8.22035e-05		4
hsa04371	Apelin signaling pathway	7/66	139/8112	0.000124955	0.000261481	8.40344e-05		7
hsa04613	Neutrophil extracellular trap formation	8/66	190/8112	0.000140371	0.000291044	9.35353e-05		8
hsa04510	Focal adhesion	8/66	201/8112	0.000206923	0.000425132	0.000136628		8
hsa05216	Thyroid cancer	4/66	37/8112	0.000215729	0.000439232	0.00014116		4
hsa05218	Melanoma	5/66	72/8112	0.00028093	0.000566877	0.000182182		5
hsa04115	p53 signaling pathway	5/66	73/8112	0.000299707	0.000599413	0.000192639		5
hsa05020	Prion disease	9/66	273/8112	0.000333956	0.000662052	0.000212769		9
hsa04930	Type II diabetes mellitus	4/66	46/8112	0.000504556	0.000991561	0.000318667		4
hsa04672	Intestinal immune network for IgA production	4/66	49/8112	0.000643239	0.00125321	0.000402754		4
hsa00220	Arginine biosynthesis	3/66	22/8112	0.00070932	0.00137014	0.000440334		3
hsa05410	Hypertrophic cardiomyopathy	5/66	90/8112	0.000788562	0.0015103	0.000485377		5
hsa04614	Renin-angiotensin system	3/66	23/8112	0.000810992	0.0015402	0.000494988		3
hsa05320	Autoimmune thyroid disease	4/66	53/8112	0.000867602	0.00163398	0.000525128		4
hsa04062	Chemokine signaling pathway	7/66	192/8112	0.000892099	0.00166624	0.000535492		7
hsa04140	Autophagy - animal	6/66	141/8112	0.000956359	0.001765	0.000567234		6
hsa04350	TGF-beta signaling pathway	5/66	94/8112	0.000960599	0.001765	0.000567234		5
hsa04550	Signaling pathways regulating pluripotency of stem cells	6/66	143/8112	0.00102917	0.00187575	0.000602825		6
hsa05012	Parkinson disease	8/66	266/8112	0.00132907	0.00240296	0.000772261		8
hsa05416	Viral myocarditis	4/66	60/8112	0.00138457	0.00248343	0.000798121		4
hsa04921	Oxytocin signaling pathway	6/66	154/8112	0.00150906	0.00268541	0.000863033		6
hsa04664	Fc epsilon RI signaling pathway	4/66	68/8112	0.00220264	0.00388903	0.00124985		4
hsa04726	Serotonergic synapse	5/66	115/8112	0.0023563	0.0041281	0.00132668		5
hsa05014	Amyotrophic lateral sclerosis	9/66	364/8112	0.00256524	0.00445957	0.00143321		9
hsa04146	Peroxisome	4/66	82/8112	0.00434568	0.00749712	0.00240942		4
hsa04910	Insulin signaling pathway	5/66	137/8112	0.00500201	0.00856405	0.0027523		5
hsa04912	GnRH signaling pathway	4/66	93/8112	0.00678742	0.0115335	0.00370662		4
hsa04072	Phospholipase D signaling pathway	5/66	148/8112	0.00691208	0.0116577	0.00374653		5
hsa05030	Cocaine addiction	3/66	49/8112	0.00725851	0.0121513	0.00390516		3
hsa04150	mTOR signaling pathway	5/66	155/8112	0.00836498	0.0139006	0.00446736		5
hsa04640	Hematopoietic cell lineage	4/66	99/8112	0.00843959	0.0139222	0.00447431		4
hsa04914	Progesterone-mediated oocyte maturation	4/66	102/8112	0.00935653	0.015323	0.00492449		4
hsa04923	Regulation of lipolysis in adipocytes	3/66	56/8112	0.0104896	0.0170551	0.00548115		3
hsa04928	Parathyroid hormone synthesis, secretion and action	4/66	106/8112	0.0106771	0.0172359	0.00553924		4
hsa05016	Huntington disease	7/66	306/8112	0.0117502	0.0188337	0.00605274		7
hsa04725	Cholinergic synapse	4/66	113/8112	0.0132677	0.0211162	0.00678629		4
hsa04611	Platelet activation	4/66	124/8112	0.0180945	0.0285969	0.00919043		4
hsa05031	Amphetamine addiction	3/66	69/8112	0.018402	0.0288809	0.00928171		3
hsa05322	Systemic lupus erythematosus	4/66	136/8112	0.0244717	0.038142	0.012258		4
hsa05310	Asthma	2/66	31/8112	0.0260502	0.0403243	0.0129594		2
hsa00983	Drug metabolism - other enzymes	3/66	80/8112	0.0270991	0.0416626	0.0133895		3
hsa04015	Rap1 signaling pathway	5/66	210/8112	0.0276635	0.042243	0.013576		5
hsa04261	Adrenergic signaling in cardiomyocytes	4/66	150/8112	0.0334465	0.0507309	0.0163038		4
hsa04960	Aldosterone-regulated sodium reabsorption	2/66	37/8112	0.0361694	0.0544952	0.0175136		2
hsa05340	Primary immunodeficiency	2/66	38/8112	0.0379821	0.0568473	0.0182695		2
hsa05414	Dilated cardiomyopathy	3/66	96/8112	0.0430293	0.0639778	0.0205611		3
hsa04020	Calcium signaling pathway	5/66	240/8112	0.0451398	0.0664626	0.0213596		5
hsa04750	Inflammatory mediator regulation of TRP channels	3/66	98/8112	0.0452886	0.0664626	0.0213596		3
hsa04022	cGMP-PKG signaling pathway	4/66	167/8112	0.0466313	0.0675557	0.0217109		4
hsa04310	Wnt signaling pathway	4/66	167/8112	0.0466313	0.0675557	0.0217109		4
hsa04061	Viral protein interaction with cytokine and cytokine receptor	3/66	100/8112	0.0476062	0.0685287	0.0220237		3
